# Supplementary material for: Antigen-specific CD4+ T cells promote monocyte recruitment and differentiation into glycolytic lung macrophages to control Mycobacterium tuberculosis
Source: PLoS Pathog. 2025 Jun 9;21(6):e1013208. doi: 10.1371/journal.ppat.1013208 (PMC12193047; doi:10.1371/journal.ppat.1013208)
Supplement: S1 Table — (XLSX) [file ppat.1013208.s005.xlsx]

## Sheet: S1. cluster-defining genes
Table S1. Cluster-defining genes for clusters 0 (CMs), 1 (NCMs), 2 (MDMs) and 3 (DCs), related to Figures 4A and S4A.
Column1	p_val	avg_log2FC	pct.1	pct.2	p_val_adj	cluster	gene
F13a1	0	3.41205	0.818	0.185	0	0	F13a1
Fn1	0	3.00991	0.812	0.215	0	0	Fn1
Sell	0	2.04795	0.838	0.307	0	0	Sell
Stxbp6	0	2.53399	0.705	0.182	0	0	Stxbp6
Gm9733	0	1.90937	0.847	0.343	0	0	Gm9733
Plcb1	0	2.11402	0.9	0.398	0	0	Plcb1
Vcan	0	2.69246	0.608	0.131	0	0	Vcan
Ccl9	0	1.59416	0.769	0.302	0	0	Ccl9
Chil3	0	2.56752	0.859	0.414	0	0	Chil3
S100a10	0	1.17135	0.849	0.405	0	0	S100a10
Ccr2	0	1.52295	0.97	0.539	0	0	Ccr2
Anxa1	0	1.71421	0.72	0.29	0	0	Anxa1
Hacd4	0	1.63895	0.682	0.266	0	0	Hacd4
Atrnl1	0	1.13307	0.839	0.423	0	0	Atrnl1
Wfdc17	0	1.31722	0.966	0.56	0	0	Wfdc17
Iqgap2	0	1.52478	0.715	0.321	0	0	Iqgap2
Clec4a2	0	1.70935	0.59	0.207	0	0	Clec4a2
Hp	0	1.56239	0.9	0.517	0	0	Hp
Arhgef37	0	1.155	0.914	0.538	0	0	Arhgef37
Mgst1	0	1.51588	0.872	0.506	0	0	Mgst1
Aldh2	0	1.21477	0.729	0.381	0	0	Aldh2
Pdlim1	0	1.82554	0.512	0.164	0	0	Pdlim1
Gm50022	0	1.07709	0.845	0.501	0	0	Gm50022
Ahnak	0	1.36788	0.967	0.626	0	0	Ahnak
Cebpd	0	1.6042	0.569	0.23	0	0	Cebpd
Add3	0	1.0026	0.877	0.542	0	0	Add3
A330040F15Rik	0	1.06639	0.646	0.313	0	0	A330040F15Rik
Selenop	0	1.11591	0.658	0.327	0	0	Selenop
Atf3	0	1.08492	0.878	0.552	0	0	Atf3
Hopx	0	1.64697	0.506	0.181	0	0	Hopx
Fosb	0	1.2288	0.662	0.337	0	0	Fosb
Emb	0	1.20647	0.924	0.6	0	0	Emb
Idh1	0	1.1819	0.607	0.288	0	0	Idh1
Aprt	0	1.08322	0.811	0.494	0	0	Aprt
Ly6c2	0	1.56215	0.984	0.672	0	0	Ly6c2
Gng2	0	1.0071	0.618	0.309	0	0	Gng2
Gpx4	0	1.01465	0.84	0.531	0	0	Gpx4
Dbi	0	1.1785	0.92	0.615	0	0	Dbi
Ramp1	0	1.16906	0.548	0.248	0	0	Ramp1
Serp1	0	1.11397	0.873	0.577	0	0	Serp1
Fos	0	1.34475	0.959	0.699	0	0	Fos
Arhgap26	0	1.23112	0.954	0.697	0	0	Arhgap26
S100a4	0	1.25301	0.977	0.739	0	0	S100a4
Alox5ap	0	1.11993	0.972	0.802	0	0	Alox5ap
S100a6	0	1.24019	0.988	0.845	0	0	S100a6
Lyz2	0	1.30313	0.999	0.952	0	0	Lyz2
Cd36	0	4.54258	0.763	0.116	0	1	Cd36
Slc12a2	0	4.70704	0.711	0.088	0	1	Slc12a2
Ace	0	3.17821	0.832	0.216	0	1	Ace
Bcl2	0	4.27235	0.734	0.142	0	1	Bcl2
Pparg	0	3.99498	0.721	0.133	0	1	Pparg
Treml4	0	3.18365	0.803	0.217	0	1	Treml4
Adgre4	0	3.10173	0.962	0.379	0	1	Adgre4
Ear2	0	3.27609	0.793	0.219	0	1	Ear2
Cd300e	0	6.13457	0.541	0.022	0	1	Cd300e
Eno3	0	4.2662	0.563	0.061	0	1	Eno3
Dusp16	0	3.33692	0.842	0.35	0	1	Dusp16
Tcf7l2	0	2.46418	0.883	0.396	0	1	Tcf7l2
Dnah12	0	5.15689	0.524	0.041	0	1	Dnah12
Pglyrp1	0	3.02788	0.67	0.195	0	1	Pglyrp1
Smpdl3b	0	2.50103	0.808	0.348	0	1	Smpdl3b
Bcl2a1b	0	1.29043	0.702	0.244	0	1	Bcl2a1b
Cyth3	0	2.60848	0.764	0.322	0	1	Cyth3
Stap1	0	2.5644	0.819	0.383	0	1	Stap1
Cd300ld	0	2.9378	0.644	0.212	0	1	Cd300ld
Spn	0	2.57714	0.733	0.303	0	1	Spn
Cyfip2	0	2.66063	0.808	0.38	0	1	Cyfip2
Cd9	0	2.62095	0.551	0.133	0	1	Cd9
Tgfbr3	0	3.05364	0.518	0.115	0	1	Tgfbr3
Rbpms	0	2.39261	0.687	0.287	0	1	Rbpms
Grk3	0	2.1522	0.915	0.524	0	1	Grk3
Runx2	0	2.01432	0.726	0.336	0	1	Runx2
Bcl2a1d	0	1.54297	0.587	0.208	0	1	Bcl2a1d
Fcgr4	0	2.09458	0.827	0.448	0	1	Fcgr4
Pilra	0	2.11515	0.707	0.33	0	1	Pilra
Havcr2	0	2.00317	0.647	0.281	0	1	Havcr2
H2-Q6	0	1.52304	0.685	0.333	0	1	H2-Q6
Lair1	0	1.91896	0.853	0.504	0	1	Lair1
Dock5	0	2.01077	0.809	0.48	0	1	Dock5
Cdk14	0	1.81006	0.903	0.58	0	1	Cdk14
Cx3cr1	0	1.77258	0.833	0.517	0	1	Cx3cr1
Agpat4	0	2.1219	0.671	0.357	0	1	Agpat4
Fyn	0	1.62039	0.717	0.408	0	1	Fyn
Ceacam1	0	1.91918	0.659	0.355	0	1	Ceacam1
Hfe	0	2.33599	0.513	0.209	0	1	Hfe
Ly6i	0	1.24097	0.821	0.517	0	1	Ly6i
Skint3	0	2.09468	0.555	0.252	0	1	Skint3
Trem3	0	2.00998	0.562	0.265	0	1	Trem3
Smc6	0	2.36493	0.699	0.407	0	1	Smc6
Tgfbr1	0	1.59407	0.704	0.414	0	1	Tgfbr1
Prkch	0	1.75506	0.844	0.559	0	1	Prkch
Hip1	0	1.8318	0.8	0.516	0	1	Hip1
Retreg1	0	1.95872	0.5	0.22	0	1	Retreg1
Pot1b	0	1.91519	0.858	0.58	0	1	Pot1b
Pag1	0	2.1086	0.88	0.603	0	1	Pag1
Spata13	0	1.89914	0.59	0.315	0	1	Spata13
Maml2	0	1.91267	0.56	0.291	0	1	Maml2
Itgav	0	1.56538	0.826	0.564	0	1	Itgav
H2-Q7	0	1.18436	0.892	0.632	0	1	H2-Q7
Stk10	0	2.02646	0.95	0.695	0	1	Stk10
Pik3ap1	0	1.67463	0.894	0.643	0	1	Pik3ap1
Cd300c2	0	1.58919	0.849	0.604	0	1	Cd300c2
Abhd12	0	1.58268	0.749	0.505	0	1	Abhd12
Rap1gap2	0	2.19836	0.957	0.714	0	1	Rap1gap2
Pou2f2	0	2.11129	0.961	0.719	0	1	Pou2f2
Cblb	0	1.71736	0.883	0.649	0	1	Cblb
Arhgef10l	0	1.58232	0.662	0.434	0	1	Arhgef10l
Nr4a1	0	1.49237	0.854	0.626	0	1	Nr4a1
Ldlrad3	0	1.30805	0.855	0.632	0	1	Ldlrad3
Prkcb	0	1.63601	0.848	0.625	0	1	Prkcb
Adcy7	0	1.57456	0.677	0.455	0	1	Adcy7
Abi3	0	1.35378	0.761	0.542	0	1	Abi3
Myo1g	0	1.59897	0.829	0.612	0	1	Myo1g
Tmem51	0	1.34792	0.705	0.496	0	1	Tmem51
Samsn1	0	1.45155	0.919	0.714	0	1	Samsn1
Zfyve9	0	1.50762	0.912	0.71	0	1	Zfyve9
Map3k14	0	1.34072	0.627	0.427	0	1	Map3k14
Cdk17	0	1.35865	0.626	0.435	0	1	Cdk17
Ptpn12	0	1.40509	0.818	0.641	0	1	Ptpn12
Nabp1	0	1.26553	0.706	0.534	0	1	Nabp1
Ccm2	0	1.43998	0.614	0.447	0	1	Ccm2
Itgal	0	1.64224	0.959	0.799	0	1	Itgal
Cyp4f18	0	1.19844	0.688	0.53	0	1	Cyp4f18
Nedd9	0	1.69265	0.981	0.839	0	1	Nedd9
Ptpre	0	1.56828	0.931	0.795	0	1	Ptpre
Map3k5	0	1.26756	0.89	0.754	0	1	Map3k5
Gngt2	0	1.49983	0.932	0.796	0	1	Gngt2
Bcl6	0	1.22976	0.79	0.654	0	1	Bcl6
Vti1a	0	1.31176	0.854	0.72	0	1	Vti1a
Slc12a6	0	1.14994	0.843	0.711	0	1	Slc12a6
Ppm1h	0	1.39331	0.893	0.762	0	1	Ppm1h
Rb1	0	1.29699	0.756	0.626	0	1	Rb1
Maml3	0	1.16488	0.75	0.621	0	1	Maml3
Fam49a	0	1.37187	0.942	0.813	0	1	Fam49a
Sema4d	0	1.0571	0.801	0.672	0	1	Sema4d
Fgd4	0	1.03583	0.885	0.757	0	1	Fgd4
Ptk2b	0	1.38922	0.914	0.788	0	1	Ptk2b
Evl	0	1.11296	0.748	0.626	0	1	Evl
Itgb1	0	1.09304	0.825	0.707	0	1	Itgb1
Tnfrsf1b	0	1.14222	0.889	0.772	0	1	Tnfrsf1b
Gsap	0	1.15062	0.892	0.779	0	1	Gsap
Stk24	0	1.11866	0.762	0.654	0	1	Stk24
Ssh2	0	1.23511	0.949	0.844	0	1	Ssh2
Atp1a1	0	1.18642	0.859	0.756	0	1	Atp1a1
Nadk	0	1.04677	0.908	0.814	0	1	Nadk
Lcp2	0	1.00769	0.865	0.775	0	1	Lcp2
Tmem164	0	1.1286	0.883	0.798	0	1	Tmem164
Csf1r	0	1.00323	0.923	0.843	0	1	Csf1r
Foxn3	0	1.0547	0.981	0.903	0	1	Foxn3
Ptprj	0	1.60143	0.985	0.908	0	1	Ptprj
Filip1l	0	1.0111	0.811	0.735	0	1	Filip1l
Apbb1ip	0	1.19945	0.963	0.893	0	1	Apbb1ip
Ankrd44	0	1.14549	0.952	0.884	0	1	Ankrd44
Fyb	0	1.21634	0.99	0.934	0	1	Fyb
Ikzf1	0	1.08327	0.911	0.856	0	1	Ikzf1
Hck	0	1.01955	0.946	0.894	0	1	Hck
Mef2a	0	1.01402	0.95	0.912	0	1	Mef2a
Rap1a	0	1.00543	0.967	0.937	0	1	Rap1a
Dock2	0	1.02907	0.977	0.952	0	1	Dock2
Mbp	3.74554e-302	1.01488	0.746	0.61	8.44581e-298	1	Mbp
Raf1	1.32896e-297	1.23463	0.665	0.544	2.99667e-293	1	Raf1
Usp32	1.85259e-290	1.01448	0.749	0.663	4.17741e-286	1	Usp32
Sirpb1a	6.917e-289	1.14945	0.676	0.518	1.55971e-284	1	Sirpb1a
Unc119	5.40712e-283	1.42342	0.539	0.353	1.21925e-278	1	Unc119
Dgkh	3.06099e-269	1.45242	0.532	0.335	6.90222e-265	1	Dgkh
Fam107b	2.80465e-267	1.00343	0.698	0.567	6.3242e-263	1	Fam107b
Rhoq	5.6032e-266	1.20897	0.612	0.456	1.26347e-261	1	Rhoq
Slc44a2	3.10451e-265	1.18654	0.617	0.468	7.00036e-261	1	Slc44a2
Arhgef1	4.15675e-259	1.13986	0.654	0.547	9.37305e-255	1	Arhgef1
Nfatc3	4.2211e-246	1.46245	0.53	0.37	9.51815e-242	1	Nfatc3
Stat5b	2.47384e-234	1.02962	0.689	0.595	5.57827e-230	1	Stat5b
Slc11a1	8.30343e-234	1.23131	0.547	0.388	1.87234e-229	1	Slc11a1
Ggta1	1.01416e-231	1.16622	0.577	0.428	2.28682e-227	1	Ggta1
Nab1	1.39454e-230	1.00837	0.678	0.587	3.14456e-226	1	Nab1
Klhl5	1.43969e-230	1.12733	0.619	0.498	3.24636e-226	1	Klhl5
Nod1	2.79517e-229	1.12589	0.625	0.502	6.30282e-225	1	Nod1
Nxpe4	1.15894e-224	1.16607	0.545	0.378	2.6133e-220	1	Nxpe4
Arhgef3	7.37739e-222	1.39156	0.553	0.404	1.66353e-217	1	Arhgef3
Tgfbr2	4.97376e-220	1.29472	0.52	0.36	1.12153e-215	1	Tgfbr2
Pbxip1	5.07403e-220	1.15099	0.557	0.407	1.14414e-215	1	Pbxip1
Apoc2	3.41133e-218	1.51144	0.542	0.387	7.69221e-214	1	Apoc2
Krt80	4.55584e-216	1.4268	0.511	0.365	1.0273e-211	1	Krt80
Tlr7	8.22814e-216	1.12213	0.597	0.457	1.85536e-211	1	Tlr7
Ripk2	1.92215e-214	1.43276	0.545	0.403	4.33425e-210	1	Ripk2
Rassf5	1.98309e-199	1.0621	0.589	0.476	4.47167e-195	1	Rassf5
Fam168a	2.4528e-187	1.16033	0.562	0.434	5.53083e-183	1	Fam168a
Mapkap1	2.22109e-182	1.22519	0.532	0.408	5.00833e-178	1	Mapkap1
Ripor2	7.84251e-180	1.20912	0.636	0.544	1.76841e-175	1	Ripor2
Hlcs	5.26957e-175	1.19644	0.544	0.419	1.18824e-170	1	Hlcs
Zfp608	4.16657e-172	1.07959	0.581	0.463	9.39519e-168	1	Zfp608
Hpgd	1.98578e-171	1.32409	0.503	0.346	4.47773e-167	1	Hpgd
Galnt1	2.52963e-166	1.03643	0.577	0.477	5.70407e-162	1	Galnt1
Smurf2	4.43734e-146	1.08774	0.615	0.553	1.00058e-141	1	Smurf2
Pcnx	3.6538e-138	1.10287	0.5	0.39	8.23896e-134	1	Pcnx
Mef2c	2.08793e-135	1.04124	0.599	0.511	4.70808e-131	1	Mef2c
Slc16a10	1.31884e-102	1.10328	0.521	0.441	2.97385e-98	1	Slc16a10
Cxcl9	0	4.99019	0.702	0.093	0	2	Cxcl9
Creb5	0	3.62972	0.708	0.175	0	2	Creb5
Acod1	0	3.60253	0.631	0.115	0	2	Acod1
Iigp1	0	2.40607	0.782	0.298	0	2	Iigp1
Cxcl10	0	3.79262	0.677	0.194	0	2	Cxcl10
Il1rn	0	4.59939	0.569	0.097	0	2	Il1rn
Cxcl16	0	3.40587	0.541	0.07	0	2	Cxcl16
Gbp4	0	2.32184	0.686	0.222	0	2	Gbp4
Scimp	0	3.51649	0.516	0.076	0	2	Scimp
Slamf7	0	2.02915	0.697	0.257	0	2	Slamf7
Cfb	0	3.00165	0.842	0.405	0	2	Cfb
Serpina3g	0	2.43243	0.612	0.176	0	2	Serpina3g
Cd40	0	2.3516	0.669	0.234	0	2	Cd40
Slco3a1	0	2.30754	0.742	0.321	0	2	Slco3a1
Adap2	0	2.47697	0.608	0.199	0	2	Adap2
Aoah	0	2.36192	0.795	0.393	0	2	Aoah
Ccr5	0	2.30959	0.674	0.277	0	2	Ccr5
Ptafr	0	2.28199	0.698	0.302	0	2	Ptafr
Slamf8	0	1.70186	0.729	0.34	0	2	Slamf8
Ccl5	0	2.59661	0.503	0.115	0	2	Ccl5
Ass1	0	2.55549	0.632	0.248	0	2	Ass1
Clic4	0	1.81246	0.867	0.483	0	2	Clic4
H2-Eb1	0	1.66004	0.765	0.382	0	2	H2-Eb1
Ifi205	0	2.16034	0.811	0.431	0	2	Ifi205
Socs1	0	2.34039	0.579	0.203	0	2	Socs1
Gm4951	0	1.45665	0.748	0.373	0	2	Gm4951
H2-Aa	0	1.52727	0.821	0.464	0	2	H2-Aa
Gbp6	0	2.21568	0.501	0.147	0	2	Gbp6
Sod2	0	2.41031	0.852	0.504	0	2	Sod2
Marcksl1	0	2.03749	0.533	0.187	0	2	Marcksl1
Gbp8	0	1.74134	0.591	0.245	0	2	Gbp8
Hk3	0	1.90539	0.566	0.226	0	2	Hk3
Gbp5	0	1.92038	0.824	0.486	0	2	Gbp5
Clcn7	0	1.89375	0.608	0.271	0	2	Clcn7
Ly6a	0	1.75689	0.764	0.429	0	2	Ly6a
Spon1	0	1.77589	0.6	0.268	0	2	Spon1
Gbp7	0	1.55037	0.803	0.476	0	2	Gbp7
Gnaq	0	1.8154	0.817	0.491	0	2	Gnaq
Tgm2	0	1.84731	0.558	0.233	0	2	Tgm2
Cd274	0	1.49564	0.828	0.503	0	2	Cd274
Ciita	0	1.35429	0.618	0.295	0	2	Ciita
Pla2g4a	0	1.55743	0.73	0.415	0	2	Pla2g4a
Dram1	0	1.52671	0.733	0.427	0	2	Dram1
Hif1a	0	2.11113	0.797	0.493	0	2	Hif1a
H2-DMb1	0	1.27302	0.727	0.433	0	2	H2-DMb1
Gbp3	0	1.27577	0.736	0.449	0	2	Gbp3
H2-Ab1	0	2.02149	0.704	0.425	0	2	H2-Ab1
Slc15a3	0	1.34746	0.807	0.53	0	2	Slc15a3
Ms4a6d	0	1.32871	0.888	0.614	0	2	Ms4a6d
Calhm6	0	1.59384	0.788	0.532	0	2	Calhm6
Arid5b	0	1.95699	0.885	0.629	0	2	Arid5b
Gna13	0	1.4098	0.805	0.551	0	2	Gna13
Gbp2	0	1.77308	0.919	0.679	0	2	Gbp2
Isg15	0	1.71366	0.827	0.588	0	2	Isg15
Cstb	0	2.10495	0.815	0.576	0	2	Cstb
Cd74	0	1.32	0.929	0.712	0	2	Cd74
Aif1	0	1.32603	0.779	0.566	0	2	Aif1
Nampt	0	1.35523	0.895	0.682	0	2	Nampt
AW112010	0	2.02573	0.878	0.716	0	2	AW112010
Tnfaip2	0	1.2323	0.888	0.745	0	2	Tnfaip2
Atp6v0c	0	1.18687	0.934	0.833	0	2	Atp6v0c
Rrbp1	0	1.09081	0.952	0.852	0	2	Rrbp1
Ctsz	0	1.14681	0.946	0.847	0	2	Ctsz
Txn1	0	1.18609	0.902	0.818	0	2	Txn1
Fth1	0	2.23195	0.986	0.977	0	2	Fth1
Bcl2a1b1	1.85056e-307	1.33588	0.641	0.322	4.17282e-303	2	Bcl2a1b
Anxa4	9.80798e-303	1.50282	0.626	0.336	2.2116e-298	2	Anxa4
Prdx5	1.44648e-297	1.10388	0.935	0.919	3.26166e-293	2	Prdx5
Ninj1	2.26724e-294	1.75533	0.539	0.264	5.11241e-290	2	Ninj1
Morrbid	5.7992e-293	1.49948	0.725	0.456	1.30766e-288	2	Morrbid
Tax1bp1	6.53013e-289	1.03827	0.894	0.794	1.47248e-284	2	Tax1bp1
Lilr4b	4.78753e-276	1.52946	0.665	0.386	1.07954e-271	2	Lilr4b
Plaat3	6.51337e-274	1.30462	0.631	0.35	1.4687e-269	2	Plaat3
Il2rg	4.65251e-266	1.02492	0.743	0.476	1.04909e-261	2	Il2rg
Mitf	1.65472e-254	1.79261	0.573	0.309	3.73124e-250	2	Mitf
Ly6i1	2.93837e-253	1.33008	0.78	0.569	6.62572e-249	2	Ly6i
Herc6	4.28684e-253	1.16534	0.776	0.543	9.6664e-249	2	Herc6
Slc3a2	1.08657e-251	1.54834	0.55	0.284	2.45012e-247	2	Slc3a2
Aig1	1.39758e-251	1.50454	0.554	0.285	3.1514e-247	2	Aig1
Csf2rb	2.71859e-250	1.11557	0.799	0.615	6.13016e-246	2	Csf2rb
Cd86	3.87783e-234	1.13992	0.816	0.607	8.74412e-230	2	Cd86
Mdfic	2.12271e-231	1.50543	0.652	0.403	4.78649e-227	2	Mdfic
Icam1	1.91521e-229	1.19752	0.66	0.401	4.31861e-225	2	Icam1
Aff1	4.76023e-224	1.48614	0.716	0.499	1.07338e-219	2	Aff1
Cd300lf	4.25561e-216	1.19295	0.71	0.469	9.59597e-212	2	Cd300lf
Igtp	7.54741e-215	1.05308	0.668	0.42	1.70186e-210	2	Igtp
Gng12	1.24952e-211	1.15288	0.671	0.434	2.81755e-207	2	Gng12
Abtb2	3.16349e-209	1.44653	0.518	0.277	7.13335e-205	2	Abtb2
Txnrd1	6.53225e-208	1.34789	0.521	0.282	1.47296e-203	2	Txnrd1
Bst1	6.92941e-208	1.22961	0.569	0.325	1.56251e-203	2	Bst1
Ptms	1.40727e-206	1.15783	0.591	0.345	3.17325e-202	2	Ptms
Phf11d	5.30515e-205	1.28969	0.508	0.264	1.19626e-200	2	Phf11d
Il1b	1.05394e-199	1.85769	0.682	0.474	2.37652e-195	2	Il1b
Mxd1	1.51874e-195	1.55013	0.547	0.315	3.42461e-191	2	Mxd1
Pcmtd1	1.45462e-192	1.2842	0.518	0.278	3.28002e-188	2	Pcmtd1
Cdkn1a	1.6676e-188	1.13421	0.716	0.524	3.76026e-184	2	Cdkn1a
Jak2	1.0781e-185	1.06172	0.753	0.573	2.43101e-181	2	Jak2
Cflar	5.88703e-184	1.10686	0.745	0.553	1.32747e-179	2	Cflar
Epb41l2	3.36013e-180	1.26267	0.697	0.499	7.57675e-176	2	Epb41l2
P2rx4	1.76568e-178	1.14325	0.581	0.35	3.98144e-174	2	P2rx4
Snx18	1.79335e-176	1.12058	0.529	0.29	4.04382e-172	2	Snx18
Ifit2	2.38482e-176	1.29373	0.628	0.418	5.37754e-172	2	Ifit2
Hivep2	1.84173e-174	1.07368	0.509	0.276	4.15291e-170	2	Hivep2
Glrx	1.76943e-170	1.21602	0.554	0.336	3.98989e-166	2	Glrx
Mafb	4.81095e-170	1.42665	0.505	0.29	1.08482e-165	2	Mafb
Tgfbi	1.39572e-165	1.09735	0.899	0.792	3.14721e-161	2	Tgfbi
Grina	1.04577e-163	1.51659	0.616	0.411	2.35812e-159	2	Grina
Malt1	2.62909e-161	1.62247	0.777	0.667	5.92833e-157	2	Malt1
Tlr2	3.35938e-161	1.37638	0.516	0.31	7.57507e-157	2	Tlr2
Clec4e	4.68367e-161	1.69231	0.586	0.397	1.05612e-156	2	Clec4e
Dock4	5.33435e-161	1.12962	0.757	0.59	1.20284e-156	2	Dock4
Rbpj	1.23184e-159	1.16137	0.66	0.465	2.77768e-155	2	Rbpj
AU020206	2.11906e-146	1.55123	0.503	0.312	4.77826e-142	2	AU020206
Skil	8.9613e-140	1.00139	0.586	0.385	2.02068e-135	2	Skil
Chd7	3.5512e-130	1.04751	0.608	0.409	8.0076e-126	2	Chd7
Abr	3.25781e-126	1.24752	0.718	0.586	7.34603e-122	2	Abr
Tbxas1	4.25903e-122	1.00447	0.62	0.435	9.60368e-118	2	Tbxas1
Mdm2	1.47079e-116	1.29216	0.568	0.385	3.31649e-112	2	Mdm2
Ctsd	1.14767e-115	1.48001	0.56	0.403	2.58789e-111	2	Ctsd
Tpi1	6.80633e-79	1.2103	0.508	0.378	1.53476e-74	2	Tpi1
Tbc1d9	3.26889e-64	1.14213	0.549	0.428	7.37103e-60	2	Tbc1d9
Ust	0	5.59416	0.646	0.022	0	3	Ust
Dpp4	0	2.79445	0.81	0.22	0	3	Dpp4
Flt3	0	5.30777	0.617	0.042	0	3	Flt3
Slamf71	0	1.98807	0.828	0.303	0	3	Slamf7
Fmnl2	0	2.06474	0.669	0.145	0	3	Fmnl2
Kmo	0	4.50439	0.555	0.05	0	3	Kmo
Zbtb46	0	6.0091	0.5	0.011	0	3	Zbtb46
H2-Eb11	0	2.13011	0.907	0.421	0	3	H2-Eb1
Klrk1	0	2.46488	0.74	0.256	0	3	Klrk1
Bach2	0	3.66601	0.566	0.102	0	3	Bach2
Trerf1	0	2.74838	0.694	0.23	0	3	Trerf1
Basp1	0	4.49547	0.514	0.053	0	3	Basp1
Plxnc1	0	3.53088	0.542	0.126	0	3	Plxnc1
H2-Aa1	6.28701e-303	1.84699	0.923	0.502	1.41766e-298	3	H2-Aa
Btla	4.67413e-301	2.76627	0.507	0.121	1.05397e-296	3	Btla
Tmem176a	1.60603e-296	2.81804	0.585	0.167	3.62144e-292	3	Tmem176a
Gpr183	4.95891e-294	2.83918	0.547	0.147	1.11818e-289	3	Gpr183
Crip1	4.78591e-257	1.43417	0.973	0.896	1.07917e-252	3	Crip1
Cd741	5.91092e-254	1.49706	0.988	0.735	1.33285e-249	3	Cd74
Tmem176b	1.34367e-250	2.23962	0.638	0.222	3.02984e-246	3	Tmem176b
Ifi30	6.71858e-246	1.18804	0.967	0.822	1.51497e-241	3	Ifi30
Syngr2	1.6117e-239	2.05688	0.871	0.549	3.63423e-235	3	Syngr2
Phlpp1	5.19659e-234	2.27686	0.77	0.349	1.17178e-229	3	Phlpp1
Ccnd2	3.69132e-230	2.37427	0.59	0.194	8.32356e-226	3	Ccnd2
Fchsd2	5.76788e-230	2.90631	0.532	0.167	1.3006e-225	3	Fchsd2
Sub1	6.87127e-225	1.3061	0.948	0.866	1.5494e-220	3	Sub1
Traf1	9.58427e-224	2.72244	0.579	0.205	2.16116e-219	3	Traf1
Olfm1	1.57082e-207	2.07552	0.629	0.261	3.54203e-203	3	Olfm1
Ptms1	8.20748e-206	2.14379	0.735	0.367	1.85071e-201	3	Ptms
Pkib	1.4869e-201	2.73848	0.67	0.312	3.3528e-197	3	Pkib
Hivep21	5.74999e-201	2.19338	0.677	0.295	1.29656e-196	3	Hivep2
Tagln2	1.17882e-195	1.48224	0.908	0.65	2.65811e-191	3	Tagln2
Ciita1	2.18917e-194	1.79081	0.709	0.329	4.93635e-190	3	Ciita
Etv3	6.4434e-193	2.84308	0.582	0.239	1.45292e-188	3	Etv3
Ece1	3.56709e-182	2.02695	0.511	0.175	8.04343e-178	3	Ece1
Cbfa2t3	6.23284e-181	1.36987	0.862	0.562	1.40544e-176	3	Cbfa2t3
Jak21	1.38748e-174	1.77892	0.849	0.589	3.12864e-170	3	Jak2
Tuba1a	5.21094e-171	2.16965	0.594	0.25	1.17501e-166	3	Tuba1a
Bcl11a	7.30934e-167	2.60868	0.571	0.26	1.64818e-162	3	Bcl11a
Zeb1	1.36877e-163	2.03207	0.539	0.205	3.08644e-159	3	Zeb1
H2afz	9.05405e-160	1.31704	0.95	0.888	2.0416e-155	3	H2afz
Bmp2k	4.18403e-146	1.97719	0.707	0.4	9.43456e-142	3	Bmp2k
Cd83	1.18896e-144	2.07124	0.625	0.311	2.68098e-140	3	Cd83
Ctnna1	1.48918e-138	1.54637	0.761	0.457	3.35794e-134	3	Ctnna1
H2-DMb11	7.69261e-133	1.35906	0.737	0.468	1.73461e-128	3	H2-DMb1
Fyn1	2.37607e-131	1.25281	0.813	0.479	5.35781e-127	3	Fyn
Lrrk1	4.30034e-129	1.5636	0.846	0.624	9.69684e-125	3	Lrrk1
Wnk1	5.63182e-124	1.70911	0.879	0.699	1.26992e-119	3	Wnk1
Aebp2	1.41547e-122	2.25303	0.538	0.262	3.19175e-118	3	Aebp2
Clic41	5.48225e-119	1.70574	0.792	0.533	1.23619e-114	3	Clic4
Tmem123	5.67653e-119	3.42502	0.598	0.327	1.28e-114	3	Tmem123
Rin3	8.05275e-116	1.66205	0.667	0.424	1.81581e-111	3	Rin3
Nav1	2.76123e-114	1.30739	0.77	0.491	6.2263e-110	3	Nav1
Lactb	3.29865e-111	2.07917	0.522	0.248	7.43813e-107	3	Lactb
Tcf4	7.42567e-111	1.40019	0.763	0.479	1.67441e-106	3	Tcf4
Alcam	1.73014e-108	1.35832	0.834	0.635	3.90129e-104	3	Alcam
Akt3	1.42131e-102	1.22818	0.854	0.664	3.20491e-98	3	Akt3
Dapp1	1.92558e-102	1.05495	0.859	0.65	4.342e-98	3	Dapp1
Frmd4a	1.47789e-98	1.49545	0.561	0.289	3.3325e-94	3	Frmd4a
Cd401	5.22731e-94	1.32172	0.57	0.292	1.17871e-89	3	Cd40
Ktn1	5.96938e-93	2.37411	0.582	0.343	1.34603e-88	3	Ktn1
Relb	5.03418e-92	2.39659	0.557	0.326	1.13516e-87	3	Relb
Phactr2	3.88315e-91	1.46646	0.657	0.414	8.75612e-87	3	Phactr2
Plcl1	7.21101e-88	1.50195	0.54	0.278	1.62601e-83	3	Plcl1
Lgals1	1.44683e-87	1.4571	0.729	0.552	3.26247e-83	3	Lgals1
Lpp	3.85291e-87	1.03259	0.874	0.684	8.68794e-83	3	Lpp
Pcgf5	3.01508e-86	2.36164	0.646	0.44	6.7987e-82	3	Pcgf5
Atpif1	1.3006e-84	1.05745	0.743	0.509	2.93273e-80	3	Atpif1
Tubb5	9.83963e-84	1.53792	0.637	0.406	2.21874e-79	3	Tubb5
Pik3r1	1.22159e-82	1.88347	0.67	0.446	2.75455e-78	3	Pik3r1
Glipr2	4.50913e-77	1.66355	0.678	0.457	1.01676e-72	3	Glipr2
Zmiz2	2.94887e-76	1.16812	0.54	0.29	6.64942e-72	3	Zmiz2
Tbc1d8	2.92232e-73	1.87468	0.563	0.346	6.58955e-69	3	Tbc1d8
Fnbp1	6.55909e-72	1.07046	0.818	0.645	1.47901e-67	3	Fnbp1
Rbpj1	1.42439e-71	1.10903	0.711	0.486	3.21185e-67	3	Rbpj
Runx3	1.82027e-71	1.28201	0.529	0.293	4.10452e-67	3	Runx3
Rabgap1l	1.18368e-70	3.45999	0.501	0.312	2.66908e-66	3	Rabgap1l
Antxr2	3.84631e-68	1.18764	0.567	0.335	8.67305e-64	3	Antxr2
4930523C07Rik	5.31669e-68	1.0177	0.715	0.495	1.19886e-63	3	4930523C07Rik
Shtn1	1.24986e-65	1.00491	0.584	0.349	2.8183e-61	3	Shtn1
Herpud1	3.96271e-64	1.21543	0.52	0.303	8.93552e-60	3	Herpud1
Arrb2	1.08946e-62	1.17682	0.526	0.307	2.45662e-58	3	Arrb2
Rps27l	2.74844e-62	1.53933	0.831	0.749	6.19747e-58	3	Rps27l
Cnn2	4.72848e-62	1.04595	0.688	0.494	1.06622e-57	3	Cnn2
Vwa5a	1.39815e-60	1.25182	0.639	0.422	3.15268e-56	3	Vwa5a
Zfp516	6.28775e-60	1.00905	0.556	0.326	1.41782e-55	3	Zfp516
Calm1	1.0288e-59	1.17719	0.954	0.946	2.31985e-55	3	Calm1
Hat1	9.85921e-58	1.06122	0.533	0.321	2.22315e-53	3	Hat1
Vrk1	7.28707e-57	1.04975	0.638	0.469	1.64316e-52	3	Vrk1
Rel	1.09718e-56	1.26734	0.828	0.697	2.47404e-52	3	Rel
Gosr2	1.23389e-55	1.05548	0.511	0.302	2.7823e-51	3	Gosr2
Pfkfb3	3.0023e-54	1.45184	0.528	0.334	6.76988e-50	3	Pfkfb3
Dip2b	9.30262e-52	1.17737	0.677	0.506	2.09765e-47	3	Dip2b
Dpysl2	2.93542e-50	1.01277	0.645	0.494	6.61909e-46	3	Dpysl2
Rftn1	6.18837e-50	1.29756	0.671	0.516	1.39541e-45	3	Rftn1
Tbl1x	1.03591e-48	1.19415	0.512	0.319	2.33586e-44	3	Tbl1x
Mrtfa	5.40377e-47	1.22115	0.716	0.561	1.2185e-42	3	Mrtfa
Ncoa7	7.25681e-39	1.20252	0.624	0.472	1.63634e-34	3	Ncoa7
Gpr132	5.8062e-37	1.0095	0.655	0.53	1.30924e-32	3	Gpr132
H2-Ab11	4.72306e-36	1.10264	0.634	0.463	1.065e-31	3	H2-Ab1
Txndc17	6.42752e-33	1.73571	0.661	0.539	1.44934e-28	3	Txndc17
Iscu	8.64715e-25	1.09553	0.55	0.444	1.94985e-20	3	Iscu
Id2	2.30864e-23	1.1064	0.581	0.492	5.20574e-19	3	Id2
Tmem131l	1.51713e-16	1.00409	0.612	0.545	3.42098e-12	3	Tmem131l
