# Supplementary material for: Antigen-specific CD4+ T cells promote monocyte recruitment and differentiation into glycolytic lung macrophages to control Mycobacterium tuberculosis
Source: PLoS Pathog. 2025 Jun 9;21(6):e1013208. doi: 10.1371/journal.ppat.1013208 (PMC12193047; doi:10.1371/journal.ppat.1013208)
Supplement: S2 Table — Related to Fig 4C. (XLSX) [file ppat.1013208.s006.xlsx]

## Sheet: S2A. CM_CCR2IWTvsCCR2dMHCII
Table S2A. Differential gene expression in CCR2WT CMs versus CCR2ΔMHCII CMs.
Column1	p_val	avg_log2FC	pct.1	pct.2	p_val_adj
H2-Ab1	0	5.55774	0.932	0.139	0
S100a8	8.9593e-260	3.37237	0.331	0.076	2.02023e-255
Lrg1	8.44885e-116	2.96525	0.136	0.023	1.90513e-111
Lcn2	4.65578e-142	2.66037	0.209	0.051	1.04983e-137
CAAA01147332.1	1.01732e-106	2.44408	0.145	0.031	2.29396e-102
Rpl9-ps6	0	2.20652	0.469	0.138	0
Dynlt1b	1.90123e-184	2.14491	0.285	0.078	4.28707e-180
Iigp1	0	2.00801	0.577	0.203	0
Gm4951	0	1.80804	0.699	0.305	0
F830016B08Rik	1.29999e-79	1.75748	0.15	0.044	2.93134e-75
Acod1	6.98208e-50	1.66783	0.103	0.033	1.57439e-45
Ccl4	8.93401e-94	1.56657	0.334	0.169	2.01453e-89
Gm33370	6.37704e-68	1.51247	0.171	0.064	1.43796e-63
Igfbp6	2.40207e-42	1.48782	0.101	0.036	5.41642e-38
Fkbp5	2.1807e-137	1.45307	0.377	0.166	4.91727e-133
Gbp6	6.53451e-105	1.43393	0.286	0.117	1.47347e-100
Ccr1	2.85627e-122	1.42755	0.359	0.164	6.4406e-118
Art3	2.53536e-39	1.3914	0.103	0.039	5.71699e-35
Cd274	2.07862e-108	1.39032	0.48	0.286	4.68709e-104
Serpina3g	3.83624e-67	1.32991	0.22	0.099	8.65034e-63
Tnfaip6	1.07537e-22	1.31831	0.113	0.06	2.42486e-18
Hist2h2aa1	1.21749e-49	1.31011	0.205	0.105	2.74532e-45
Ifitm1	8.83141e-30	1.27789	0.103	0.046	1.99139e-25
AW112010	0	1.26587	0.862	0.636	0
Gbp4	1.15273e-113	1.25612	0.365	0.172	2.59928e-109
1810009A15Rik	4.72268e-52	1.24612	0.175	0.078	1.06492e-47
Prtn3	1.70632e-65	1.18964	0.276	0.144	3.84759e-61
Il18bp	1.3736e-69	1.18003	0.223	0.097	3.09733e-65
F11r	2.45605e-104	1.12073	0.383	0.191	5.53816e-100
Egr1	5.38461e-40	1.11646	0.189	0.1	1.21417e-35
Slc15a2	4.64997e-49	1.11153	0.252	0.141	1.04852e-44
Tarm1	1.16603e-73	1.10288	0.285	0.14	2.62928e-69
Ier3	6.52456e-44	1.0998	0.205	0.107	1.47122e-39
Lap3	1.24437e-48	1.0645	0.223	0.116	2.80593e-44
Osm	1.72186e-33	1.03686	0.195	0.111	3.88262e-29
Mt1	1.43547e-60	0.993824	0.265	0.137	3.23685e-56
Fcor	5.39923e-35	0.993531	0.156	0.079	1.21747e-30
Ddx3y	2.85958e-52	0.983124	0.289	0.169	6.44807e-48
Eif2s3y	9.57666e-66	0.978305	0.32	0.18	2.15944e-61
Creld2	3.32378e-32	0.972034	0.153	0.079	7.49479e-28
Socs1	3.87317e-62	0.969791	0.326	0.186	8.7336e-58
Bloc1s1	6.2538e-138	0.951912	0.679	0.47	1.41017e-133
Sdf2l1	6.14877e-77	0.9453	0.477	0.315	1.38649e-72
Uba52	0	0.941936	0.976	0.962	0
Plscr1	6.75593e-33	0.924167	0.179	0.098	1.52339e-28
Atp11a	5.02701e-70	0.916367	0.402	0.245	1.13354e-65
Slc28a2	3.50515e-51	0.915546	0.379	0.246	7.90376e-47
Gbp2	3.96858e-211	0.909951	0.852	0.649	8.94876e-207
Dpep2	1.01686e-43	0.883691	0.239	0.133	2.29292e-39
Ppa1	8.46315e-34	0.867246	0.215	0.125	1.90836e-29
Il1r2	2.88519e-33	0.866226	0.275	0.179	6.50582e-29
Gadd45g	1.1329e-27	0.853645	0.176	0.101	2.55457e-23
Socs3	1.32875e-120	0.829128	0.718	0.547	2.99619e-116
Cxcl10	4.05268e-37	0.825079	0.286	0.182	9.1384e-33
Tagap	1.40774e-19	0.822059	0.162	0.101	3.17431e-15
Htr7	1.94664e-18	0.811148	0.129	0.077	4.38948e-14
Trem1	3.31415e-18	0.801499	0.149	0.094	7.47307e-14
Jaml	1.6356e-60	0.801423	0.379	0.229	3.68812e-56
Ccl2	1.34943e-47	0.80079	0.477	0.345	3.04283e-43
Hmgn2	1.19873e-31	0.793887	0.314	0.217	2.70302e-27
Ccl3	1.56371e-28	0.773721	0.258	0.17	3.52601e-24
Manf	3.13311e-94	0.773416	0.671	0.516	7.06484e-90
Cd300lf	7.74508e-92	0.769277	0.659	0.474	1.74644e-87
A530032D15Rik	1.24525e-27	0.763769	0.182	0.106	2.80791e-23
Vcan	1.0256e-91	0.739351	0.713	0.547	2.31262e-87
C1rl	1.59409e-26	0.735685	0.169	0.097	3.59452e-22
Fcgr4	1.62517e-58	0.732977	0.484	0.328	3.66459e-54
Cmc2	9.28838e-17	0.730223	0.109	0.063	2.09444e-12
Cfap410	4.94574e-12	0.723368	0.107	0.068	1.11522e-07
Mctp2	4.36434e-29	0.713123	0.221	0.136	9.84115e-25
Oprm1	5.96108e-15	0.702236	0.143	0.093	1.34416e-10
Pdia6	3.38572e-73	0.700588	0.64	0.499	7.63447e-69
Tgtp1	2.75943e-12	0.69252	0.101	0.063	6.22224e-08
Clec5a	8.55093e-28	0.69238	0.214	0.131	1.92815e-23
Plaat3	2.03395e-51	0.67941	0.467	0.326	4.58635e-47
Glrx	1.30792e-57	0.671952	0.541	0.396	2.94924e-53
Wdr89	9.18117e-17	0.668556	0.148	0.094	2.07026e-12
Nrg1	1.0187e-37	0.667948	0.344	0.231	2.29707e-33
C4b	2.79416e-13	0.667254	0.123	0.08	6.30054e-09
Magohb	8.95672e-55	0.666023	0.484	0.333	2.01965e-50
Ly6a	4.77484e-42	0.665078	0.374	0.247	1.07668e-37
Bst1	3.01057e-57	0.66315	0.516	0.362	6.78854e-53
Shtn1	3.54214e-55	0.662048	0.467	0.313	7.98718e-51
Klhl6	4.74183e-46	0.661958	0.442	0.306	1.06923e-41
Slc2a1	6.33941e-31	0.656078	0.29	0.191	1.42947e-26
Wfdc21	2.85076e-83	4.1053	0.074	0.006	6.42818e-79
Gbp5	3.20545e-73	0.648961	0.629	0.457	7.22796e-69
Fdps	1.82556e-31	0.647444	0.266	0.169	4.11645e-27
Fpr2	5.80843e-44	0.646601	0.398	0.271	1.30974e-39
Cd69	1.70413e-16	0.642852	0.247	0.181	3.84264e-12
Ssr2	5.51833e-42	0.633112	0.475	0.352	1.24433e-37
Dusp10	6.09693e-11	0.621332	0.131	0.09	1.3748e-06
Coro1b	3.16856e-33	0.618122	0.329	0.222	7.14479e-29
Krtcap2	5.05514e-82	0.61619	0.744	0.622	1.13988e-77
Nxn	2.43135e-42	0.615868	0.368	0.24	5.48245e-38
Uck2	1.80526e-16	0.614165	0.185	0.126	4.07069e-12
Gadd45a	2.21526e-10	0.613686	0.114	0.077	4.99518e-06
Aig1	4.92939e-49	0.612563	0.423	0.275	1.11153e-44
Mmp8	4.17808e-35	0.608088	0.494	0.387	9.42115e-31
Txn1	9.19366e-169	0.605924	0.921	0.859	2.07308e-164
Pdia4	1.56951e-26	0.602902	0.294	0.2	3.53908e-22
3110040N11Rik	1.0079e-11	0.601216	0.124	0.083	2.27272e-07
Id1	1.02304e-14	0.600478	0.19	0.133	2.30685e-10
Gm16337	5.71839e-15	0.599207	0.11	0.065	1.28944e-10
Fgd6	1.48848e-15	0.597551	0.168	0.112	3.35638e-11
Ripk3	2.7989e-10	0.588761	0.113	0.076	6.31124e-06
Uty	6.99955e-17	0.586127	0.236	0.172	1.57833e-12
Rbm3	7.49839e-203	0.575405	0.951	0.924	1.69081e-198
Pop5	7.00316e-20	0.5738	0.244	0.168	1.57914e-15
Siglece	2.58648e-11	0.572807	0.114	0.075	5.83226e-07
Prpf31	2.04952e-18	0.565622	0.212	0.145	4.62146e-14
Ctsl	3.17257e-37	0.561556	0.4	0.279	7.15384e-33
Ms4a6d	2.8927e-91	0.56011	0.826	0.704	6.52274e-87
Gm36199	3.73598e-10	0.555418	0.101	0.066	8.42427e-06
Gbp3	7.01141e-59	0.550309	0.628	0.476	1.581e-54
Il27	8.31595e-26	0.548766	0.337	0.242	1.87516e-21
Trem3	2.43631e-28	0.5486	0.339	0.239	5.49363e-24
Gm14548	1.15381e-15	0.547662	0.2	0.139	2.60172e-11
Gm46367	1.09789e-08	0.547098	0.102	0.07	0.000247564
Ptgr1	3.38198e-11	0.544213	0.102	0.065	7.62603e-07
2500002B13Rik	2.14341e-09	0.542955	0.116	0.081	4.83318e-05
Fkbp2	2.76377e-42	0.541393	0.542	0.416	6.23204e-38
1110008P14Rik	1.0216e-27	0.537953	0.392	0.29	2.30362e-23
Gmnn	3.82506e-13	0.537612	0.115	0.073	8.62513e-09
Slpi	1.04699e-39	0.537402	0.57	0.444	2.36087e-35
Cd93	2.31986e-22	0.534359	0.303	0.217	5.23106e-18
Nucb2	5.32767e-22	0.532001	0.34	0.252	1.20134e-17
Mydgf	2.5759e-31	0.531161	0.435	0.324	5.80841e-27
Pmvk	1.32302e-17	0.530975	0.239	0.168	2.98327e-13
Hist1h2ae	8.19481e-13	0.526538	0.161	0.112	1.84785e-08
Hmbs	1.88599e-13	0.524876	0.142	0.094	4.25272e-09
Mgst3	4.50142e-15	0.524395	0.202	0.142	1.01502e-10
Snrnp25	3.36386e-08	0.523155	0.105	0.073	0.000758517
Gstp1	7.15068e-45	0.522676	0.605	0.471	1.61241e-40
Selenom	6.84886e-12	0.519302	0.176	0.126	1.54435e-07
Calr	7.31561e-71	0.517894	0.798	0.709	1.6496e-66
Hist1h2bc	4.65297e-15	0.517627	0.166	0.112	1.0492e-10
Ebp	1.3232e-31	0.514723	0.459	0.341	2.98369e-27
Flot1	2.95475e-24	0.509633	0.355	0.261	6.66266e-20
Elof1	1.68553e-29	0.509059	0.394	0.285	3.8007e-25
Ftl1-ps1	7.65267e-11	0.507267	0.123	0.084	1.7256e-06
Wars	8.05088e-27	0.50607	0.411	0.308	1.81539e-22
Lair1	1.55656e-56	0.501291	0.59	0.42	3.50988e-52
Gmppb	4.1133e-14	0.500992	0.16	0.108	9.27507e-10
Tspo	2.53117e-182	0.500732	0.963	0.944	5.70753e-178
Gbp8	1.34853e-16	0.500296	0.301	0.229	3.04081e-12
Tgm2	4.06198e-07	0.49935	0.1	0.071	0.00915936
Bola1	7.64307e-11	0.497154	0.159	0.114	1.72344e-06
Psmb8	3.90125e-198	0.497006	0.957	0.934	8.79693e-194
Slc20a1	2.83811e-10	0.494608	0.169	0.125	6.39964e-06
Ostc	8.34068e-47	0.490955	0.659	0.542	1.88074e-42
Spcs2	1.24775e-51	0.48996	0.734	0.643	2.81354e-47
Cd38	9.83741e-62	2.30107	0.082	0.016	2.21824e-57
Zdhhc12	2.53884e-09	0.489861	0.108	0.073	5.72484e-05
Pkp3	7.98332e-07	0.488997	0.102	0.074	0.0180016
Nat9	1.36345e-10	0.48713	0.124	0.084	3.07444e-06
Nme2	7.96633e-218	0.484332	0.962	0.945	1.79633e-213
Mpc1	3.77139e-27	0.483001	0.409	0.303	8.50411e-23
Nme1	1.38334e-58	0.482037	0.712	0.588	3.1193e-54
Ssr4	8.87667e-78	0.479789	0.833	0.764	2.0016e-73
Pde4b	1.41215e-18	0.479325	0.7	0.656	3.18426e-14
Ddt	2.20243e-17	0.478486	0.267	0.194	4.96627e-13
Trem2	3.21621e-17	0.4761	0.278	0.205	7.25224e-13
Dnajb11	1.29394e-38	0.474451	0.545	0.421	2.91771e-34
Psme2	2.35425e-110	0.47368	0.913	0.852	5.30859e-106
Gm20528	9.15558e-15	0.47039	0.293	0.223	2.06449e-10
Pycard	9.3364e-72	0.469951	0.832	0.751	2.10527e-67
Rspo1	6.4492e-17	0.468774	0.163	0.105	1.45423e-12
Mrpl35	3.0434e-19	0.468736	0.31	0.227	6.86256e-15
Sec61b	2.16839e-115	0.46859	0.941	0.916	4.88951e-111
Psmb10	1.59018e-78	0.467955	0.831	0.745	3.5857e-74
Lgals1	4.78458e-32	0.467599	0.742	0.676	1.07887e-27
Slc31a2	2.53179e-27	0.464332	0.373	0.27	5.70894e-23
Hist1h4d	4.56452e-11	0.463905	0.199	0.149	1.02925e-06
Id2	3.29672e-49	0.463728	0.634	0.487	7.43378e-45
Psma5	1.45988e-60	0.463692	0.76	0.645	3.29189e-56
Cacybp	6.20845e-30	0.459703	0.459	0.347	1.39994e-25
Klrk1	5.45528e-23	0.458123	0.34	0.247	1.23011e-18
Gclm	1.35095e-10	0.456283	0.145	0.102	3.04626e-06
Fbxl5	2.02122e-29	0.45474	0.772	0.704	4.55765e-25
Lrrc4	9.27655e-19	0.453542	0.374	0.291	2.09177e-14
Casp12	1.50304e-09	0.452254	0.115	0.079	3.3892e-05
Blvrb	2.53609e-34	0.451353	0.582	0.46	5.71863e-30
Timm8b	3.4694e-22	0.448577	0.457	0.36	7.82315e-18
Lifr	4.26317e-17	0.448431	0.297	0.223	9.61301e-13
Mmp19	1.38717e-09	0.447976	0.15	0.108	3.12792e-05
C130026I21Rik	2.02087e-23	0.446755	0.433	0.333	4.55686e-19
1110038F14Rik	6.39292e-18	0.445849	0.355	0.272	1.44154e-13
Ndufa12	2.83815e-24	0.444406	0.418	0.32	6.39974e-20
Cyfip2	1.00134e-18	0.442495	0.421	0.336	2.25792e-14
Rwdd4a	1.78711e-08	0.441081	0.154	0.115	0.000402976
Cox7b	1.22199e-84	0.440233	0.871	0.815	2.75546e-80
Tmed9	7.7484e-37	0.440126	0.678	0.591	1.74719e-32
Dynll1	1.83788e-80	0.43831	0.875	0.792	4.14424e-76
Snrpa1	2.67475e-16	0.43802	0.245	0.174	6.03129e-12
Saa3	4.26625e-55	2.41614	0.093	0.025	9.61998e-51
Cltb	1.47799e-11	0.437888	0.161	0.112	3.33271e-07
Bola3	3.67508e-09	0.437409	0.144	0.104	8.28694e-05
Sfxn1	1.76655e-11	0.4371	0.17	0.121	3.9834e-07
Slc35b1	4.42069e-20	0.436384	0.347	0.26	9.96822e-16
Rnh1	1.80905e-55	0.434688	0.771	0.673	4.07923e-51
Tuba4a	3.63203e-16	0.434674	0.281	0.208	8.18986e-12
Gla	5.83475e-07	0.434236	0.199	0.16	0.0131568
Gm46224	1.2788e-22	0.433879	0.579	0.502	2.88356e-18
Gm4841	1.01254e-53	2.09808	0.084	0.02	2.28318e-49
Mrpl51	3.92049e-17	0.433847	0.352	0.271	8.8403e-13
Fbxl2	1.59865e-13	0.433484	0.297	0.228	3.60479e-09
Clic4	9.69403e-19	0.433079	0.569	0.487	2.18591e-14
Pdia3	1.20664e-62	0.432244	0.834	0.76	2.72086e-58
Gk	2.69801e-18	0.431347	0.304	0.226	6.08374e-14
Ruvbl2	7.1207e-09	0.42836	0.103	0.07	0.000160565
Pop7	3.84953e-12	0.426417	0.206	0.151	8.6803e-08
Irf1	1.37365e-69	0.425327	0.906	0.844	3.09744e-65
Prdm1	1.38151e-07	0.425319	0.175	0.136	0.00311517
Scnn1a	5.21648e-11	0.425141	0.176	0.128	1.17626e-06
Mrps25	3.18214e-16	0.423851	0.245	0.175	7.17542e-12
Gbp9	2.68245e-19	0.422716	0.32	0.235	6.04865e-15
Noc4l	2.82971e-11	0.420689	0.137	0.093	6.38071e-07
Ddost	4.01739e-23	0.420339	0.505	0.411	9.05881e-19
Snrpd1	3.02188e-29	0.418216	0.53	0.419	6.81404e-25
Hint1	1.01883e-91	0.41654	0.922	0.873	2.29736e-87
Fanca	4.72755e-12	0.416032	0.199	0.144	1.06602e-07
Med19	3.20172e-07	0.41593	0.109	0.078	0.00721957
S100a10	4.3991e-50	0.415813	0.879	0.831	9.91953e-46
Tubb4b	2.09661e-10	0.415554	0.224	0.172	4.72766e-06
Sod2	7.27818e-30	0.415355	0.587	0.482	1.64116e-25
Mrpl41	5.82559e-12	0.414584	0.187	0.135	1.31361e-07
Tmsb10	2.12003e-180	0.412735	0.994	0.989	4.78046e-176
Malt1	9.12907e-18	0.411159	0.694	0.632	2.05851e-13
Sec61g	4.94621e-95	0.411114	0.954	0.941	1.11532e-90
Tgtp2	4.30826e-14	0.409604	0.361	0.288	9.7147e-10
Mospd1	4.42727e-08	0.40919	0.161	0.121	0.000998306
Taf7	4.63326e-14	0.408684	0.29	0.222	1.04475e-09
Ikbke	5.83574e-10	0.408363	0.216	0.165	1.3159e-05
Rnaseh2b	1.03867e-06	0.408268	0.116	0.086	0.0234209
Idi1	2.84519e-11	0.407441	0.17	0.121	6.41562e-07
Mrto4	1.0653e-13	0.407239	0.238	0.175	2.40216e-09
Eif5a	7.51117e-72	0.406681	0.882	0.828	1.69369e-67
Batf2	1.66476e-10	0.404611	0.184	0.136	3.75387e-06
H2afx	2.85243e-06	0.404153	0.102	0.075	0.0643194
Ctsc	2.62251e-95	0.402623	0.978	0.969	5.91349e-91
Dtd2	3.0425e-07	0.402034	0.111	0.081	0.00686053
Prelid1	1.54158e-43	0.40154	0.763	0.675	3.47612e-39
Gtf2f1	4.17073e-17	0.39953	0.303	0.223	9.40458e-13
Sec24d	1.96273e-12	0.399402	0.213	0.157	4.42577e-08
Ripk2	4.31142e-18	0.398122	0.463	0.374	9.72182e-14
Mrps24	5.1781e-33	0.397781	0.664	0.56	1.16761e-28
Commd9	1.84724e-07	0.397722	0.103	0.073	0.00416534
Chil3	1.93269e-41	0.397273	0.871	0.852	4.35803e-37
Atp5g1	1.03691e-48	0.396836	0.804	0.722	2.33813e-44
Fam162a	7.57672e-10	0.396387	0.144	0.102	1.70847e-05
Leng1	3.08182e-06	0.395468	0.114	0.085	0.069492
Tomm40	1.00603e-12	0.395123	0.267	0.203	2.26849e-08
Atp5j	2.14632e-56	0.394913	0.864	0.795	4.83975e-52
Calhm6	6.03905e-36	0.394254	0.654	0.539	1.36175e-31
Mrps7	3.22298e-10	0.393656	0.232	0.179	7.2675e-06
Ccl5	7.28406e-26	0.393504	0.123	0.062	1.64248e-21
Chmp6	8.28694e-09	0.392592	0.179	0.135	0.000186862
Tmem256	3.35503e-48	0.391741	0.806	0.73	7.56525e-44
Gm12216	7.13686e-10	0.391266	0.261	0.206	1.60929e-05
Mrps14	3.66728e-28	0.390567	0.616	0.522	8.26934e-24
Pop4	7.61932e-08	0.390288	0.141	0.104	0.00171808
Gapdh	2.54526e-105	0.389826	0.944	0.922	5.73932e-101
Mrpl14	6.72282e-21	0.387815	0.488	0.391	1.51593e-16
Hikeshi	7.88235e-12	0.387128	0.228	0.171	1.77739e-07
Eci1	1.49756e-07	0.386046	0.152	0.115	0.00337685
Scd2	3.5414e-06	0.385388	0.136	0.105	0.079855
Myof	2.42474e-38	0.385226	0.77	0.679	5.46754e-34
Thoc6	1.10979e-08	0.384889	0.166	0.124	0.000250246
2310039H08Rik	2.06141e-10	0.383994	0.191	0.141	4.64828e-06
Rmdn3	1.13303e-07	0.383811	0.163	0.123	0.00255487
Rars	1.26189e-16	0.383339	0.372	0.288	2.84543e-12
Abt1	1.27092e-07	0.382543	0.134	0.099	0.0028658
Lamtor2	6.79743e-39	0.381693	0.758	0.666	1.53275e-34
mt-Atp8	4.66074e-21	0.381191	0.537	0.437	1.05095e-16
Flot2	2.86498e-20	0.380925	0.475	0.382	6.46024e-16
Mphosph6	1.55461e-06	0.380633	0.115	0.085	0.0350548
Aarsd1	2.6454e-08	0.380078	0.166	0.125	0.000596511
Tmem147	2.26488e-17	0.380037	0.454	0.37	5.10709e-13
Sap18	1.82651e-28	0.378979	0.636	0.533	4.1186e-24
Nt5c	4.86492e-27	0.378797	0.6	0.494	1.09699e-22
Cdk5rap3	1.36917e-13	0.378515	0.25	0.184	3.08734e-09
Pmf1	4.37106e-06	0.376177	0.11	0.083	0.0985631
Cope	1.88717e-27	0.375617	0.629	0.551	4.25538e-23
Coa4	1.59829e-06	0.374862	0.145	0.113	0.0360398
Eif6	4.17515e-20	0.374568	0.512	0.417	9.41454e-16
Rnaseh1	5.9337e-07	0.374364	0.155	0.12	0.0133799
Mrpl11	3.07321e-13	0.374231	0.263	0.197	6.92979e-09
Yif1b	6.68293e-10	0.373377	0.18	0.133	1.50693e-05
Guca1a	3.15625e-13	0.373272	0.282	0.217	7.11702e-09
Lysmd4	1.19188e-09	0.373246	0.303	0.247	2.68756e-05
Gipc1	9.26177e-08	0.373232	0.149	0.112	0.00208844
Mrpl13	1.07203e-11	0.373045	0.176	0.125	2.41733e-07
Hp	3.36419e-61	0.372906	0.922	0.887	7.58592e-57
Tsta3	1.32468e-06	0.372482	0.146	0.113	0.0298703
C5ar1	0.000130361	0.37238	0.112	0.089	1
Acot13	1.34182e-06	0.371836	0.15	0.115	0.0302568
Mrps36	4.67518e-13	0.37164	0.299	0.23	1.05421e-08
Psmd10	3.03964e-10	0.370886	0.211	0.16	6.85409e-06
Rps20	7.50919e-173	0.370774	0.983	0.975	1.69325e-168
Eif3i	3.93182e-34	0.370123	0.655	0.542	8.86587e-30
Hagh	2.52689e-17	0.369129	0.308	0.229	5.69789e-13
Axl	5.69981e-42	-1.39534	0.076	0.167	1.28525e-37
Ufc1	5.88669e-21	0.368859	0.549	0.456	1.32739e-16
Tsfm	5.81445e-07	0.368854	0.127	0.095	0.013111
Ublcp1	2.12074e-07	0.368666	0.192	0.153	0.00478205
Ift20	1.56808e-17	0.368218	0.405	0.322	3.53586e-13
Hmgn5	0.000861216	0.368165	0.103	0.083	1
Timm10b	1.32672e-58	0.366557	0.883	0.823	2.99163e-54
Mrpl38	3.58606e-09	0.36647	0.194	0.147	8.0862e-05
Bad	4.06675e-11	0.366384	0.331	0.267	9.17011e-07
Gm5617	2.01635e-12	0.366089	0.283	0.219	4.54667e-08
Med29	8.28701e-10	0.365873	0.226	0.173	1.86864e-05
Pgm3	2.02977e-07	0.364948	0.106	0.076	0.00457693
Acaa1a	4.40073e-25	0.363905	0.587	0.485	9.9232e-21
Cdk4	1.09243e-08	0.362854	0.224	0.177	0.000246332
Tor2a	3.56575e-09	0.362826	0.224	0.174	8.0404e-05
Rpl36al	2.66769e-124	0.362276	0.968	0.96	6.01536e-120
Cox7a2	5.94063e-70	0.362192	0.905	0.862	1.33955e-65
Ckap4	2.03838e-13	0.362015	0.342	0.274	4.59633e-09
Upp1	9.2599e-40	1.79861	0.072	0.021	2.08802e-35
Ndufaf8	1.78867e-16	0.361717	0.395	0.311	4.03326e-12
Mrpl58	1.18998e-14	0.36168	0.411	0.334	2.68329e-10
Nubp1	4.40156e-19	0.361472	0.431	0.339	9.92509e-15
Mecr	0.000360452	0.360969	0.103	0.082	1
Hspa5	1.72085e-35	0.360862	0.847	0.8	3.88035e-31
Psmc5	6.22824e-14	0.360494	0.353	0.279	1.40441e-09
Fh1	9.57538e-07	0.359871	0.177	0.14	0.0215915
Adh5	7.91407e-10	0.359479	0.292	0.232	1.78454e-05
Thap7	1.62085e-06	0.359463	0.142	0.109	0.0365487
Ldha	1.05163e-26	0.359271	0.699	0.61	2.37132e-22
Thbs1	1.1818e-07	0.359167	0.372	0.327	0.00266484
Trappc3	9.48253e-13	0.359123	0.333	0.26	2.13822e-08
Ndrg1	4.90485e-13	0.359057	0.385	0.315	1.10599e-08
Crispld2	1.16326e-38	1.46552	0.09	0.031	2.62303e-34
Ndufb10	1.13026e-30	0.35873	0.718	0.631	2.54863e-26
Eef2kmt	1.93384e-07	0.358665	0.168	0.13	0.00436061
Il15ra	2.03898e-11	0.358568	0.28	0.218	4.5977e-07
Cry1	1.63511e-10	0.358431	0.176	0.128	3.68701e-06
Lmna	0.00382816	0.357868	0.197	0.174	1
Hras	1.00634e-12	0.357692	0.287	0.22	2.26919e-08
Akr1b10	1.02907e-05	0.357599	0.149	0.119	0.232044
Csrnp1	2.03682e-12	0.357565	0.246	0.187	4.59284e-08
Lman1	8.30639e-15	0.357358	0.319	0.245	1.87301e-10
Ndufb11	1.99282e-35	0.357088	0.766	0.687	4.49361e-31
S100a11	4.00806e-60	0.356902	0.943	0.92	9.03777e-56
Atp5f1	2.06411e-56	0.35686	0.86	0.786	4.65437e-52
P4hb	7.54369e-29	0.356625	0.695	0.619	1.70103e-24
Adora2b	6.6013e-06	0.356221	0.132	0.102	0.148853
Ndufs5	3.30942e-29	0.35622	0.664	0.57	7.46242e-25
Clcn7	6.43858e-10	0.356006	0.335	0.276	1.45184e-05
Slc25a4	1.89511e-13	0.355829	0.423	0.35	4.27327e-09
Irf4	2.61398e-37	-1.27703	0.064	0.145	5.89425e-33
Ccdc167	5.66507e-09	0.354839	0.126	0.089	0.000127742
Golt1b	3.41965e-05	0.354577	0.13	0.102	0.771097
Cd86	7.02416e-17	0.354457	0.702	0.641	1.58388e-12
Nudt9	8.06249e-08	0.353756	0.134	0.099	0.00181801
Mrps34	4.82925e-11	0.353351	0.276	0.215	1.08895e-06
Il18rap	8.77368e-37	1.27741	0.098	0.037	1.97838e-32
Mrpl28	7.17998e-13	0.353144	0.266	0.201	1.61901e-08
Tax1bp1	9.18907e-55	0.35258	0.884	0.826	2.07204e-50
Gm27017	3.616e-05	0.352469	0.176	0.145	0.815372
Polr2h	1.26246e-06	0.352024	0.17	0.132	0.0284672
Cyc1	7.13022e-15	0.352003	0.42	0.339	1.60779e-10
Rab24	3.94541e-15	0.351932	0.433	0.352	8.8965e-11
Fibp	5.22492e-09	0.351356	0.257	0.204	0.000117817
Gm47283	2.77394e-36	-1.38919	0.068	0.147	6.25495e-32
Gbp7	9.0007e-33	0.350886	0.669	0.547	2.02957e-28
Mrps12	6.24762e-19	0.349493	0.395	0.303	1.40878e-14
Cpq	2.9307e-17	0.349163	0.435	0.351	6.60845e-13
Ripor2	1.45897e-24	0.349099	0.656	0.563	3.28984e-20
Pfkp	4.09728e-15	0.348953	0.564	0.486	9.23895e-11
Ndufaf4	0.00105022	0.348617	0.104	0.084	1
Cndp2	1.41199e-19	0.347796	0.535	0.45	3.1839e-15
Gpr146	1.4484e-14	0.347224	0.332	0.255	3.26599e-10
Fth1	1.51635e-146	0.347214	0.991	0.985	3.41922e-142
Cdkn2d	6.81623e-21	0.347048	0.556	0.462	1.53699e-16
Atp6v0c	1.42432e-73	0.346697	0.936	0.905	3.21169e-69
Adam9	4.46138e-17	0.346407	0.432	0.347	1.006e-12
Erh	2.42883e-23	0.346012	0.575	0.483	5.47676e-19
Timm13	1.7409e-24	0.345834	0.632	0.541	3.92556e-20
Nsmce1	5.15593e-09	0.345309	0.225	0.174	0.000116261
Kdelr2	2.10226e-16	0.345219	0.446	0.367	4.74039e-12
Smdt1	9.22842e-52	0.344968	0.872	0.813	2.08092e-47
Timm17b	7.17817e-07	0.344245	0.151	0.115	0.016186
Arl1	4.63372e-18	0.343793	0.472	0.38	1.04486e-13
Rpain	6.70188e-09	0.343265	0.219	0.17	0.000151121
Lsm1	2.86788e-11	0.343255	0.247	0.187	6.46679e-07
Chchd5	4.97431e-06	0.343242	0.121	0.093	0.112166
Taf4b	0.0166811	0.343081	0.125	0.11	1
AI506816	4.70135e-35	1.50675	0.087	0.032	1.06011e-30
Esd	1.35414e-45	0.342425	0.845	0.777	3.05345e-41
Hrh2	6.39681e-05	0.342407	0.104	0.081	1
Mdh2	2.77338e-20	0.341668	0.554	0.466	6.25369e-16
Dus1l	2.8496e-05	0.34151	0.121	0.094	0.642557
Smn1	5.77524e-12	0.341409	0.305	0.238	1.30226e-07
Zswim7	1.27446e-05	0.340983	0.111	0.084	0.287378
Hspa13	2.39143e-06	0.340801	0.127	0.096	0.0539243
Dapk3	5.54353e-08	0.340395	0.155	0.116	0.00125001
Ndufb9	2.17144e-40	0.340329	0.813	0.744	4.89637e-36
Ndufb6	2.73089e-18	0.339271	0.489	0.403	6.15789e-14
Psmb2	8.31561e-35	0.338943	0.784	0.705	1.87509e-30
Ggct	7.82092e-10	0.338743	0.268	0.212	1.76354e-05
Ppib	1.71063e-53	0.338567	0.889	0.851	3.8573e-49
Ndufb8	3.5147e-40	0.33811	0.798	0.71	7.9253e-36
Mxd1	1.00341e-14	0.337396	0.426	0.349	2.26259e-10
Tmcc3	6.15128e-34	-1.52873	0.074	0.152	1.38705e-29
Ddx41	7.603e-11	0.337081	0.331	0.267	1.7144e-06
Micos13	1.32395e-17	0.336586	0.558	0.476	2.98538e-13
Sdad1	1.7463e-13	0.336542	0.393	0.317	3.93773e-09
Rps2	4.11063e-113	0.336471	0.97	0.959	9.26905e-109
Mpnd	1.10891e-07	0.336439	0.21	0.166	0.00250048
Oat	1.37064e-05	0.336386	0.174	0.14	0.309065
Dnajc30	8.74712e-08	0.336108	0.143	0.106	0.00197239
Abcf2	1.22251e-05	0.336064	0.141	0.111	0.275663
Ndufs3	4.37203e-18	0.335814	0.498	0.409	9.85849e-14
Hist3h2a	2.20624e-07	0.335601	0.201	0.16	0.00497485
Mrpl16	1.28277e-10	0.335266	0.246	0.189	2.89253e-06
Cfh	8.71999e-15	0.334781	0.43	0.355	1.96627e-10
Phpt1	3.91308e-33	1.49554	0.087	0.033	8.8236e-29
Sfxn5	6.74395e-09	0.33461	0.249	0.199	0.000152069
Pla2g7	2.50835e-26	0.334121	0.775	0.708	5.65607e-22
Gadd45b	1.29416e-08	0.33389	0.297	0.243	0.000291821
Ccdc28b	3.71293e-09	0.333802	0.268	0.215	8.37229e-05
Polr2c	2.82801e-14	0.333323	0.365	0.288	6.37688e-10
Dad1	5.95594e-31	0.332393	0.748	0.667	1.343e-26
Rpl12	1.58167e-88	0.332372	0.953	0.947	3.5665e-84
Ddx39	1.02567e-10	0.332338	0.266	0.208	2.31278e-06
Bet1	3.90085e-14	0.332335	0.319	0.247	8.79603e-10
Pole3	2.5754e-06	0.331269	0.139	0.106	0.0580726
Psmg4	3.20963e-18	0.331214	0.555	0.464	7.2374e-14
Ttc1	1.02827e-09	0.331208	0.243	0.187	2.31864e-05
Pafah1b3	0.000187042	0.331064	0.13	0.105	1
Pgs1	2.82584e-17	0.330717	0.436	0.353	6.37198e-13
Nhp2	4.23167e-10	0.330519	0.341	0.283	9.54198e-06
Ndufa8	1.12873e-24	0.330515	0.645	0.562	2.54517e-20
Yif1a	4.69243e-08	0.330504	0.156	0.117	0.0010581
Anapc15	0.00110094	0.330135	0.109	0.089	1
Sys1	1.60441e-26	0.330068	0.67	0.572	3.61779e-22
Emc4	1.22599e-08	0.329966	0.194	0.148	0.000276449
Uxt	4.96577e-06	0.329917	0.181	0.146	0.111973
Cstb	5.54241e-30	0.329671	0.765	0.682	1.24976e-25
Srp19	1.70774e-17	0.329243	0.569	0.49	3.85078e-13
Hsp90b1	3.23329e-32	0.329194	0.859	0.82	7.29076e-28
Vps29	8.48358e-15	0.329061	0.462	0.382	1.91296e-10
Mrps16	6.81426e-16	0.328435	0.519	0.434	1.53655e-11
Akr7a5	3.50664e-05	0.328412	0.115	0.089	0.790712
Mrps10	8.71604e-08	0.328189	0.179	0.138	0.00196538
Lsm5	3.50076e-15	0.327702	0.5	0.42	7.89385e-11
Psmd4	1.78188e-24	0.327401	0.654	0.55	4.01796e-20
Eif1a	6.90097e-23	0.327005	0.587	0.487	1.5561e-18
Eci2	2.86046e-14	0.327003	0.272	0.203	6.45004e-10
Selenos	9.54204e-21	0.326895	0.605	0.517	2.15163e-16
Sfr1	3.30045e-21	0.326784	0.633	0.544	7.44219e-17
Bcat2	2.41175e-08	0.326454	0.126	0.09	0.000543825
Casp6	1.46117e-08	0.325789	0.204	0.159	0.00032948
Cfb	3.62405e-24	0.325365	0.582	0.482	8.17187e-20
Selenoh	9.708e-10	0.32488	0.298	0.242	2.18906e-05
Hax1	2.11611e-07	0.324691	0.239	0.194	0.00477162
Parvg	2.69417e-06	0.324528	0.102	0.075	0.0607509
Gm36486	4.50998e-08	0.323904	0.159	0.119	0.00101696
Mrpl20	1.53888e-24	0.323093	0.683	0.6	3.47002e-20
Pigyl	1.14901e-06	0.323045	0.186	0.148	0.025909
Grpel1	1.29265e-12	0.323038	0.375	0.301	2.91479e-08
Smarcb1	1.71892e-11	0.32294	0.252	0.19	3.87598e-07
Commd4	1.9206e-12	0.322791	0.383	0.311	4.33076e-08
Ndufb5	1.91809e-30	0.32252	0.743	0.654	4.32511e-26
Ndufaf3	2.38771e-08	0.32238	0.215	0.166	0.000538405
Hist1h2ap	1.88837e-10	0.32232	0.284	0.225	4.25808e-06
Far1os	4.7522e-06	0.322255	0.134	0.103	0.107157
Hint3	9.7306e-07	0.322008	0.167	0.13	0.0219415
Rpn1	3.91553e-15	0.321376	0.504	0.424	8.82912e-11
Rwdd1	2.0403e-21	0.321235	0.628	0.53	4.60068e-17
Zbp1	9.91314e-60	0.320928	0.916	0.855	2.23531e-55
Dhx30	4.00864e-05	0.320735	0.176	0.144	0.903908
Srp9	1.07364e-30	0.320601	0.801	0.746	2.42096e-26
AY036118	4.77081e-16	0.320542	0.626	0.555	1.07577e-11
Gm47167	4.82834e-05	0.320016	0.131	0.104	1
Uba5	2.10541e-09	0.319941	0.225	0.173	4.74749e-05
Ppp1r11	6.02724e-15	0.319843	0.415	0.335	1.35908e-10
S100a1	5.40813e-09	0.319676	0.283	0.229	0.000121948
Psma4	8.95209e-37	0.319632	0.811	0.745	2.01861e-32
Ccdc22	0.000451474	0.319282	0.102	0.081	1
Psmd7	6.03372e-13	0.319258	0.417	0.34	1.36054e-08
Tbcb	5.4413e-16	0.319254	0.483	0.396	1.22696e-11
Nabp2	1.12609e-08	0.318912	0.265	0.211	0.000253922
Osgin2	0.000177769	0.318446	0.14	0.114	1
Nutf2	1.11353e-29	1.32762	0.09	0.037	2.5109e-25
Elob	8.87243e-44	0.31786	0.89	0.847	2.00064e-39
Vdac2	5.37838e-30	0.317578	0.771	0.689	1.21277e-25
Nrg2	1.70102e-07	0.317534	0.126	0.092	0.00383562
Gm15283	0.00359165	0.317521	0.169	0.146	1
Pgk1	3.84751e-25	0.317289	0.675	0.587	8.67575e-21
Mrps15	1.17175e-14	0.317069	0.423	0.344	2.64218e-10
Emc2	3.38917e-11	0.317023	0.373	0.305	7.64223e-07
Polr2f	1.45615e-14	0.316861	0.48	0.405	3.28346e-10
0610010K14Rik	7.90755e-08	0.316817	0.24	0.193	0.00178307
Psma2	9.53672e-40	0.316589	0.833	0.772	2.15044e-35
Tmem173	9.64005e-20	0.316461	0.519	0.427	2.17374e-15
Pecam1	2.47402e-06	0.316403	0.192	0.154	0.0557868
2310009B15Rik	1.17405e-09	0.316357	0.311	0.255	2.64736e-05
Ss18l2	7.73759e-07	0.316075	0.13	0.097	0.0174475
Psmb9	1.05533e-42	0.31553	0.869	0.808	2.37967e-38
Bccip	7.71836e-11	0.31546	0.305	0.242	1.74041e-06
Rpp25l	1.132e-07	0.315406	0.219	0.173	0.00255254
Cfap36	4.9531e-06	0.315377	0.122	0.093	0.111687
Ift22	1.00717e-05	0.315366	0.131	0.101	0.227106
Gm13684	0.000920617	0.314848	0.117	0.096	1
Rplp0	3.92618e-152	0.314503	0.981	0.979	8.85313e-148
Acadl	8.92451e-13	0.314433	0.345	0.275	2.01239e-08
Rpsa	2.17724e-150	0.313654	0.983	0.981	4.90946e-146
Nfkbib	3.88705e-12	0.313223	0.355	0.286	8.76491e-08
Fmc1	9.03993e-11	0.313184	0.303	0.241	2.03841e-06
Lsm2	1.68791e-12	0.313033	0.253	0.189	3.80608e-08
Fbxl6	1.83945e-06	0.312996	0.176	0.139	0.0414777
Uqcrq	9.87113e-49	0.312259	0.883	0.848	2.22584e-44
Ube2m	8.21677e-16	0.312078	0.444	0.358	1.8528e-11
Cuta	8.12084e-16	0.311745	0.588	0.512	1.83117e-11
Msantd3	1.55286e-11	0.311663	0.214	0.158	3.50155e-07
Slc4a8	3.5137e-28	1.78721	0.05	0.014	7.92303e-24
Swi5	1.87751e-17	0.311373	0.565	0.484	4.23359e-13
Zmat2	3.91123e-15	0.311258	0.515	0.431	8.81943e-11
Hsd17b10	8.76539e-11	0.310233	0.374	0.307	1.97651e-06
Pgp	8.32218e-10	0.309802	0.292	0.235	1.87657e-05
Ildr1	1.62137e-05	0.30974	0.119	0.092	0.365602
Mgst1	4.08759e-46	0.309488	0.892	0.861	9.21712e-42
Cenpm	5.49216e-28	2.50243	0.035	0.007	1.23843e-23
Pdcl3	4.1249e-12	0.309475	0.302	0.235	9.30124e-08
Ndufv3	3.08018e-22	0.309364	0.64	0.553	6.9455e-18
Gzma	7.43838e-28	1.73106	0.051	0.014	1.67728e-23
Gmds	3.91369e-08	0.308758	0.186	0.143	0.000882498
Emc6	2.10853e-12	0.308245	0.418	0.342	4.75452e-08
Mpc2	1.12907e-20	0.308028	0.667	0.578	2.54595e-16
Rps19bp1	4.09202e-06	0.307605	0.207	0.17	0.0922711
Gm10076	1.55626e-144	0.307353	0.984	0.976	3.50921e-140
Lsm4	1.69741e-16	0.307085	0.578	0.493	3.82749e-12
Fam76a	3.83878e-08	0.306754	0.292	0.241	0.000865606
Tmem126a	1.85628e-13	0.306193	0.379	0.304	4.18573e-09
Tmed3	8.49121e-11	0.305986	0.364	0.299	1.91468e-06
Cd200r1	6.56218e-05	0.305933	0.147	0.118	1
Ncf4	1.22151e-24	0.305655	0.725	0.645	2.75438e-20
Atp6v1g1	1.22431e-42	0.30539	0.853	0.799	2.76069e-38
Psmc2	6.03584e-10	0.305293	0.338	0.276	1.36102e-05
Taf12	1.12141e-10	0.305181	0.263	0.204	2.52867e-06
Sec13	4.45242e-11	0.305179	0.351	0.284	1.00398e-06
Txnrd1	1.15135e-08	0.304935	0.314	0.261	0.000259619
Lamtor4	9.42553e-31	0.304136	0.803	0.725	2.12536e-26
Snrpf	8.19725e-27	0.304056	0.776	0.705	1.8484e-22
Nudt19	1.6498e-08	0.303774	0.149	0.109	0.000372014
1810037I17Rik	2.35312e-23	0.303545	0.696	0.61	5.30604e-19
Nifk	2.84548e-09	0.302693	0.275	0.22	6.41627e-05
Rex1bd	1.15264e-12	0.302567	0.459	0.388	2.59908e-08
Naaa	3.68808e-26	0.302071	0.825	0.766	8.31624e-22
Stoml2	1.71631e-08	0.301852	0.262	0.208	0.000387011
Mcemp1	4.13111e-21	0.3016	0.743	0.673	9.31524e-17
Ech1	1.58138e-12	0.301588	0.346	0.276	3.56586e-08
Cox5b	1.16894e-49	0.301202	0.909	0.88	2.63585e-45
Trappc6a	6.19862e-10	0.301153	0.342	0.279	1.39773e-05
Lage3	1.49439e-06	0.301094	0.218	0.177	0.0336969
Sec11c	9.61439e-27	0.30051	0.779	0.721	2.16795e-22
Polr2j	4.55994e-13	0.300481	0.513	0.434	1.02822e-08
Cox5a	1.01479e-39	0.299852	0.863	0.799	2.28826e-35
Park7	7.02048e-19	0.299823	0.568	0.481	1.58305e-14
Cuedc2	2.10499e-12	0.299823	0.424	0.354	4.74655e-08
Smim8	2.70568e-05	0.299504	0.122	0.095	0.610104
Eif2b2	2.56871e-08	0.299493	0.269	0.216	0.000579218
Stmn1	1.22107e-26	2.50289	0.041	0.01	2.7534e-22
Ptp4a3	8.8144e-05	0.299333	0.108	0.084	1
BC031181	5.56917e-15	0.299242	0.48	0.396	1.25579e-10
Ptcd2	2.48591e-11	0.298793	0.353	0.284	5.60547e-07
Nsmce3	2.21332e-06	0.298617	0.192	0.154	0.0499081
Mrps17	6.96294e-11	0.298443	0.351	0.281	1.57007e-06
Smc1a	4.20308e-17	0.297831	0.566	0.472	9.47752e-13
Lpin1	1.97258e-26	-1.05566	0.058	0.121	4.44798e-22
Dync2h1	0.000148961	0.297134	0.121	0.097	1
Rps27l	2.13665e-37	0.297125	0.864	0.818	4.81792e-33
Ruvbl1	1.34318e-05	0.296788	0.145	0.114	0.302874
Smpdl3a	1.05223e-42	0.296758	0.909	0.869	2.37268e-38
Txnl1	2.07214e-14	0.296733	0.468	0.386	4.67247e-10
Cenpc1	5.12604e-06	0.29642	0.176	0.142	0.115587
Spryd3	1.44788e-05	0.296389	0.165	0.133	0.326482
Pnpo	1.21548e-05	0.296345	0.144	0.113	0.274079
G430095P16Rik	4.34894e-07	0.296244	0.244	0.199	0.00980643
Rpl32	3.31312e-139	0.296089	0.981	0.974	7.47075e-135
Leo1	5.84878e-06	0.295616	0.104	0.076	0.131884
Ass1	6.05231e-12	0.295121	0.285	0.219	1.36474e-07
Srfbp1	0.0012534	0.295	0.1	0.081	1
Spsb2	5.35444e-05	0.294706	0.189	0.156	1
Pnp	1.72479e-49	0.293961	0.939	0.904	3.88924e-45
Kcnrg	2.01319e-25	-1.28977	0.063	0.124	4.53953e-21
Gm50237	2.15455e-25	1.79912	0.042	0.011	4.85831e-21
U2af1l4	3.79019e-07	0.293911	0.142	0.106	0.00854649
9630028H03Rik	0.00291171	0.293583	0.218	0.193	1
Ado	0.000287889	0.293327	0.119	0.096	1
2310009A05Rik	3.25804e-11	0.293243	0.363	0.295	7.34655e-07
Coa3	5.70307e-13	0.292939	0.435	0.358	1.28599e-08
Hdhd2	0.000169922	0.292641	0.129	0.103	1
Rplp1	4.66899e-152	0.292612	0.984	0.98	1.05281e-147
Aurkaip1	2.72867e-20	0.292575	0.613	0.526	6.15288e-16
Gmpr2	1.39217e-06	0.292538	0.171	0.133	0.0313921
Mrpl21	7.52736e-12	0.292424	0.385	0.316	1.69735e-07
Cep290	1.9533e-05	0.291837	0.133	0.105	0.440449
Tbcc	5.93281e-05	0.291702	0.108	0.084	1
Gpx3	1.02305e-24	1.10717	0.099	0.047	2.30687e-20
Ccnd3	1.92509e-38	0.291466	0.939	0.897	4.3409e-34
Glrx2	4.12015e-10	0.291454	0.416	0.35	9.29052e-06
Med8	5.7804e-14	0.291028	0.435	0.35	1.30342e-09
Gm26917	0.0116165	0.291019	0.326	0.297	1
S100a13	8.39515e-24	0.290344	0.761	0.692	1.89302e-19
Mrps18b	6.7938e-06	0.289715	0.144	0.112	0.153193
Selenok	1.63262e-29	0.289508	0.836	0.77	3.68141e-25
Samm50	5.67733e-08	0.289226	0.357	0.302	0.00128018
Rbm14	0.000795004	0.288491	0.105	0.084	1
Nagpa	6.7503e-06	0.288487	0.244	0.202	0.152213
Ube2c	1.88024e-24	1.90347	0.041	0.011	4.23975e-20
Chid1	2.46747e-06	0.288348	0.164	0.128	0.0556389
3110021N24Rik	1.25869e-10	0.288186	0.334	0.271	2.83823e-06
Ndufb7	3.95565e-31	0.288067	0.829	0.768	8.91959e-27
Ndufa4	3.70674e-43	0.288045	0.898	0.86	8.35832e-39
Rpl10-ps3	1.14145e-08	0.288021	0.289	0.235	0.000257385
Cetn3	2.8288e-11	0.287955	0.388	0.32	6.37866e-07
Psmc4	4.76136e-09	0.287801	0.344	0.285	0.000107364
Phb	2.04561e-07	0.287611	0.214	0.17	0.00461264
Gpatch11	1.69016e-06	0.287331	0.178	0.141	0.0381114
Lamtor5	3.48571e-14	0.287119	0.641	0.571	7.85992e-10
Tiparp	6.78009e-07	0.286956	0.636	0.602	0.0152884
Nectin1	0.00267865	0.286569	0.184	0.16	1
Med30	3.55438e-12	0.286467	0.35	0.278	8.01478e-08
Bcl2l12	0.000356214	0.286386	0.114	0.092	1
Tmem156	8.24834e-05	0.286364	0.324	0.285	1
Pole4	4.44438e-07	0.285858	0.194	0.153	0.0100216
Mrpl15	8.4179e-11	0.284373	0.326	0.261	1.89815e-06
Magoh	5.05575e-11	0.28435	0.45	0.377	1.14002e-06
Rab37	6.98188e-24	0.99636	0.097	0.047	1.57434e-19
Cks1b	7.16619e-24	1.18782	0.072	0.03	1.6159e-19
Ppia	5.12016e-66	0.284248	0.969	0.963	1.15454e-61
Suclg1	5.13886e-11	0.283982	0.383	0.314	1.15876e-06
Slc31a1	7.42877e-19	0.283744	0.538	0.445	1.67511e-14
Tbrg1	0.00312372	0.283303	0.144	0.123	1
Fgl2	3.22323e-36	0.283275	0.825	0.732	7.26807e-32
Dennd2a	4.34736e-06	0.283224	0.221	0.181	0.0980285
Pycr2	8.71279e-06	0.28316	0.154	0.121	0.196465
Gtf3c6	9.56679e-09	0.283057	0.259	0.206	0.000215722
Ndufab1	6.18752e-15	0.282913	0.45	0.367	1.39522e-10
Stard3nl	1.77184e-16	0.282911	0.55	0.467	3.99532e-12
H3f3b	1.42136e-83	0.282359	0.989	0.983	3.20502e-79
AI662270	2.24106e-15	0.282186	0.63	0.575	5.05336e-11
Dnajc21	7.43267e-08	0.28209	0.241	0.195	0.00167599
Pfdn4	2.06745e-08	0.281908	0.264	0.21	0.00046619
Mrpl43	8.2054e-13	0.281809	0.507	0.427	1.85024e-08
Gm16144	3.78808e-23	3.88742	0.019	0.001	8.54173e-19
Timm23	9.44218e-15	0.280923	0.601	0.52	2.12912e-10
Gm15336	1.6345e-06	0.280892	0.184	0.147	0.0368563
Aifm1	1.25303e-05	0.280714	0.223	0.184	0.282545
Uqcrfs1	6.15627e-18	0.280544	0.641	0.562	1.38818e-13
Arhgdib	6.70374e-72	0.280441	0.966	0.962	1.51163e-67
Pgam1	9.41869e-17	0.280298	0.64	0.565	2.12382e-12
Ift172	5.79872e-08	0.280198	0.302	0.249	0.00130755
Fam241a	4.8724e-16	0.280109	0.651	0.569	1.09868e-11
Gm4070	8.47219e-15	0.280046	0.623	0.548	1.91039e-10
Gm2000	5.78157e-07	0.279791	0.215	0.169	0.0130369
Cd33	0.000304868	0.279504	0.183	0.155	1
B3gnt2	8.04022e-09	0.279476	0.388	0.33	0.000181299
Rbbp8	3.12623e-10	0.279211	0.585	0.532	7.04934e-06
Bax	2.74473e-19	0.279114	0.689	0.616	6.18908e-15
Fbxo6	7.92211e-05	0.278762	0.173	0.142	1
2210016L21Rik	7.17393e-06	0.278527	0.183	0.147	0.161765
Mrpl34	2.0524e-14	0.278396	0.43	0.348	4.62795e-10
Apex1	1.24188e-06	0.278354	0.154	0.12	0.0280032
Rps5	1.47992e-109	0.278052	0.977	0.973	3.33707e-105
Capn11	1.69488e-22	2.35962	0.032	0.007	3.82179e-18
Vezt	0.00225551	0.277741	0.142	0.121	1
Gins4	0.000183034	0.277557	0.13	0.105	1
Tap2	1.89888e-10	0.277525	0.541	0.472	4.28177e-06
Echs1	1.75279e-11	0.277211	0.442	0.371	3.95236e-07
Snrpd2	4.11866e-17	0.277029	0.623	0.542	9.28717e-13
mt-Nd4l	1.23548e-24	0.276946	0.846	0.798	2.78589e-20
Dtymk	2.60076e-05	0.276775	0.15	0.119	0.586444
Dnajc3	3.69839e-14	0.275985	0.601	0.536	8.3395e-10
Smim12	5.02751e-07	0.275821	0.223	0.179	0.0113365
Cxcl9	3.36636e-12	0.275346	0.105	0.066	7.59081e-08
Gde1	9.87966e-07	0.275269	0.203	0.162	0.0222777
Psmb5	3.75436e-23	0.275189	0.702	0.618	8.4657e-19
Psmb1	1.98797e-33	0.275085	0.847	0.794	4.48267e-29
Ufm1	2.1239e-14	0.274909	0.464	0.384	4.78917e-10
Cmklr1	0.000292415	0.274883	0.158	0.132	1
Dnajc19	3.21965e-15	0.274674	0.521	0.435	7.25999e-11
Mrps31	0.000157633	0.274474	0.118	0.094	1
Cyb561d2	7.80877e-05	0.274366	0.119	0.094	1
Bloc1s2	1.39348e-13	0.274319	0.487	0.408	3.14216e-09
Gtf2h5	1.97191e-15	0.274107	0.544	0.456	4.44646e-11
Slf1	1.40466e-06	0.274094	0.102	0.074	0.0316737
Exosc8	2.05822e-09	0.273936	0.206	0.155	4.64108e-05
Tufm	0.000258099	0.273886	0.123	0.098	1
Ftsj3	4.65506e-05	0.273818	0.115	0.089	1
Nop14	0.00102662	0.273451	0.116	0.095	1
F13a1	1.69476e-09	0.273303	0.816	0.82	3.8215e-05
Psmd9	8.71582e-07	0.273129	0.235	0.191	0.0196533
Hacd2	1.64382e-06	0.273093	0.222	0.18	0.0370664
Ak2	4.95523e-11	0.272975	0.434	0.361	1.11735e-06
Txndc5	1.52745e-07	0.272933	0.316	0.264	0.00344424
Tm2d2	8.62621e-11	0.27233	0.416	0.343	1.94512e-06
Ndufc1	5.82354e-15	0.27219	0.674	0.61	1.31315e-10
Nme3	1.9519e-21	2.35496	0.032	0.008	4.40134e-17
Golm1	2.60299e-06	0.271974	0.112	0.083	0.0586948
Gm14164	2.07654e-21	1.14282	0.069	0.03	4.68239e-17
Spcs1	3.52913e-17	0.271823	0.613	0.528	7.95785e-13
Nudcd2	1.44743e-06	0.271769	0.138	0.105	0.032638
Trib1	8.16113e-06	0.271255	0.365	0.322	0.184025
Pdcd6	2.25862e-16	0.270913	0.507	0.425	5.09296e-12
Eif3k	7.08914e-36	0.270556	0.894	0.847	1.59853e-31
Rps7	3.6425e-108	0.270223	0.976	0.974	8.21348e-104
Exosc5	2.13817e-08	0.270087	0.272	0.22	0.000482135
E230016K23Rik	3.4055e-21	-1.02725	0.057	0.111	7.67907e-17
Timm17a	2.39671e-07	0.26974	0.28	0.232	0.00540433
Mrpl52	4.56781e-36	0.269206	0.893	0.852	1.03e-31
Rpn2	2.59087e-12	0.269169	0.555	0.486	5.84216e-08
Cnpy2	2.56507e-08	0.269003	0.33	0.275	0.000578398
Twistnb	7.41864e-09	0.268845	0.405	0.342	0.000167283
Sdhb	3.82015e-19	0.268657	0.665	0.587	8.61406e-15
Wdr83os	1.08834e-12	0.268636	0.524	0.454	2.4541e-08
Zcchc17	4.32971e-11	0.268136	0.318	0.25	9.76307e-07
0610009B22Rik	4.94777e-06	0.267887	0.152	0.119	0.111567
Tpi1	8.46727e-10	0.267646	0.462	0.399	1.90928e-05
Mvd	1.83263e-05	0.26764	0.137	0.107	0.41324
Ndufv2	1.69763e-12	0.267536	0.521	0.45	3.82798e-08
Isca1	3.67486e-06	0.267442	0.157	0.123	0.0828645
Trpm2	0.000105408	0.267335	0.158	0.13	1
Trappc2l	6.98003e-14	0.267269	0.556	0.475	1.57393e-09
Ssbp4	4.14885e-11	0.267026	0.511	0.44	9.35525e-07
Pih1d1	2.74534e-06	0.266942	0.196	0.158	0.0619047
Ndufa13	3.44849e-34	0.26684	0.853	0.809	7.776e-30
Ms4a8a	2.35673e-11	0.266733	0.44	0.369	5.31419e-07
Hint2	5.64012e-06	0.266457	0.197	0.159	0.127179
Psmd12	8.90081e-10	0.266273	0.394	0.331	2.00704e-05
Arl6ip4	1.31025e-07	0.265916	0.325	0.273	0.00295448
Higd1a	1.26407e-13	0.265518	0.575	0.507	2.85035e-09
Ndufb2	1.2079e-14	0.26496	0.582	0.503	2.72369e-10
Psmb4	2.2945e-22	0.264896	0.779	0.726	5.17387e-18
Ppp1r15a	3.90365e-07	0.264716	0.405	0.356	0.00880234
Mettl26	0.00388131	0.264223	0.108	0.09	1
Gm22146	1.29085e-20	2.19736	0.033	0.008	2.91074e-16
Hist1h1e	2.13182e-07	0.264191	0.257	0.21	0.00480703
Nfu1	1.12975e-09	0.264136	0.413	0.349	2.54747e-05
Psma1	1.00529e-15	0.264013	0.678	0.604	2.26683e-11
Armc3	1.1507e-05	0.264007	0.169	0.136	0.259471
Abracl	2.58226e-28	0.263526	0.825	0.773	5.82275e-24
Wdr74	0.00271893	0.2635	0.138	0.117	1
0610012G03Rik	1.82837e-11	0.263364	0.432	0.36	4.12278e-07
Gvin1	2.06735e-11	0.263229	0.627	0.568	4.66167e-07
Tmem258	1.87324e-18	0.263206	0.762	0.73	4.22396e-14
Cox19	3.06047e-07	0.263204	0.236	0.19	0.00690105
Plek	1.10843e-15	0.263171	0.882	0.862	2.4994e-11
Map1lc3b	4.55279e-21	0.262658	0.773	0.707	1.02661e-16
Cops5	2.00285e-08	0.262522	0.306	0.25	0.000451624
Nxt1	1.43516e-06	0.262191	0.187	0.149	0.0323613
Ccr2	8.08239e-54	0.262136	0.974	0.968	1.8225e-49
Snu13	1.36911e-12	0.26209	0.599	0.533	3.0872e-08
Pkm	1.60016e-37	0.26178	0.9	0.859	3.60819e-33
Vamp5	0.000179508	0.261565	0.131	0.106	1
Hk1	1.54796e-06	0.261427	0.294	0.248	0.034905
Rps19	7.34817e-94	0.261345	0.979	0.975	1.65694e-89
Lrrc59	2.1176e-11	0.261301	0.342	0.273	4.77497e-07
Lsm6	1.83651e-10	0.261041	0.472	0.398	4.14115e-06
Galnt6	1.26188e-05	0.260965	0.1	0.074	0.284541
C1d	6.03104e-13	0.259965	0.536	0.457	1.35994e-08
Pfdn6	1.97328e-11	0.25977	0.48	0.407	4.44955e-07
Polr2i	9.62231e-12	0.259582	0.432	0.36	2.16973e-07
Ccdc86	1.07738e-10	0.259515	0.354	0.291	2.42938e-06
Rps16	1.52905e-138	0.259371	0.984	0.98	3.44786e-134
Vps51	5.08939e-07	0.259203	0.225	0.182	0.0114761
Naxe	5.09585e-05	0.258952	0.181	0.148	1
Sra1	2.34798e-11	0.258846	0.453	0.381	5.29446e-07
Rhov	1.11541e-19	3.13266	0.018	0.002	2.51514e-15
Heatr1	0.000157208	0.258725	0.225	0.192	1
Mdp1	1.53081e-06	0.257944	0.256	0.211	0.0345183
Timm10	3.57091e-05	0.257877	0.183	0.15	0.805205
Phf5a	1.43905e-10	0.257858	0.468	0.398	3.24492e-06
Hyou1	3.49958e-05	0.257736	0.18	0.147	0.78912
Med21	2.43717e-05	0.257616	0.325	0.281	0.549558
Cox6b1	1.30661e-47	0.257578	0.926	0.906	2.94626e-43
Tmem160	4.46088e-18	0.257512	0.717	0.65	1.00588e-13
Chchd2	1.50618e-46	0.257499	0.931	0.914	3.39628e-42
Sgip1	2.00686e-19	2.72066	0.023	0.004	4.52527e-15
Mettl6	0.000147374	0.257285	0.212	0.178	1
Spsb3	0.00201836	0.257021	0.101	0.082	1
Ifi30	2.71971e-44	0.256928	0.964	0.956	6.13268e-40
Pebp1	8.16606e-09	0.25665	0.314	0.255	0.000184137
Psma3	4.76307e-24	0.256073	0.806	0.749	1.07403e-19
Txlna	1.28127e-06	0.256051	0.236	0.191	0.0288913
Edf1	1.52705e-18	0.25599	0.725	0.649	3.44334e-14
4921511I17Rik	0.000316636	0.255663	0.132	0.108	1
Cdkn1a	1.75084e-12	0.255645	0.672	0.604	3.94796e-08
Pin1	3.89498e-08	0.255635	0.264	0.212	0.000878279
Thyn1	6.40019e-05	0.255323	0.128	0.1	1
Cep164	9.10536e-05	0.255263	0.126	0.1	1
Hist1h1c	4.5163e-07	0.255237	0.226	0.183	0.0101838
Selenof	2.10535e-19	0.255019	0.714	0.655	4.74736e-15
Snx15	0.000255174	0.254401	0.122	0.098	1
Glo1	1.11232e-05	0.254342	0.208	0.17	0.250817
Ctnnbip1	1.97573e-06	0.254308	0.247	0.204	0.0445508
P2ry12	7.2435e-06	0.254215	0.181	0.146	0.163334
Slirp	1.23407e-11	0.254072	0.539	0.468	2.7827e-07
Rrp1	4.66258e-09	0.254051	0.411	0.349	0.000105136
Pex11b	0.00476679	0.253906	0.104	0.087	1
Uqcc3	9.26148e-09	0.253843	0.359	0.297	0.000208837
Pfkl	9.36572e-05	0.253615	0.114	0.089	1
Sdhaf4	6.04672e-07	0.25361	0.188	0.146	0.0136348
Gyg	9.17491e-16	0.253469	0.69	0.622	2.06885e-11
Mrpl57	2.38529e-12	0.253318	0.524	0.453	5.37859e-08
Uqcrb	9.47775e-22	0.253265	0.795	0.74	2.13714e-17
Hk3	2.76358e-11	0.253086	0.297	0.231	6.2316e-07
Ubb	6.29212e-78	0.252657	0.974	0.969	1.41881e-73
Abhd11	9.34558e-06	0.252283	0.195	0.158	0.210733
Erg28	5.21128e-07	0.252184	0.232	0.188	0.0117509
Ube2i	6.30488e-21	0.252144	0.729	0.651	1.42169e-16
Uqcc2	2.20226e-11	0.251936	0.529	0.462	4.96588e-07
Glrx5	1.12795e-07	0.251867	0.314	0.262	0.00254342
Mlkl	1.99062e-05	0.25136	0.229	0.191	0.448866
Hcar2	7.03788e-19	0.966484	0.097	0.052	1.58697e-14
Bud23	1.01238e-06	0.250575	0.173	0.135	0.0228282
Sub1	5.7647e-44	0.250259	0.951	0.947	1.29988e-39
Timm50	0.000208619	0.24995	0.121	0.096	1
Snrpc	2.24593e-11	0.249864	0.522	0.454	5.06434e-07
Olfr1033	7.47827e-19	2.19798	0.026	0.006	1.68627e-14
Mrpl12	1.74794e-06	0.249861	0.264	0.219	0.0394144
Gin1	0.0323428	0.249589	0.107	0.094	1
Nans	1.1227e-05	0.249578	0.251	0.209	0.253157
Ndufa5	1.38075e-08	0.249536	0.451	0.391	0.000311346
Abtb2	3.69005e-11	0.249461	0.337	0.275	8.32069e-07
Mrps18c	8.43629e-10	0.24942	0.486	0.416	1.9023e-05
Mrps26	8.38076e-08	0.249363	0.247	0.199	0.00188978
Atp5c1	3.89506e-32	0.249258	0.888	0.85	8.78297e-28
Tapbpl	1.51535e-09	0.249157	0.323	0.26	3.41696e-05
Amdhd2	1.72306e-06	0.249126	0.175	0.138	0.0388533
Ptpn18	5.75998e-49	0.248832	0.947	0.937	1.29882e-44
Wfdc17	9.96119e-38	0.248697	0.974	0.961	2.24615e-33
Gatd3a	0.00651409	0.248657	0.105	0.088	1
Jun	8.08862e-18	0.248512	0.86	0.826	1.8239e-13
1700123O20Rik	1.42165e-06	0.248352	0.269	0.224	0.0320567
Farsa	4.57739e-08	0.24832	0.27	0.218	0.00103216
Prdx5	1.56382e-61	0.248227	0.97	0.965	3.52625e-57
Mrps18a	8.41553e-06	0.248144	0.284	0.239	0.189762
Cct5	2.77081e-11	0.247916	0.557	0.488	6.24791e-07
Ahsa1	2.87849e-09	0.247772	0.369	0.305	6.49071e-05
Id3	9.81743e-06	0.247735	0.111	0.085	0.221373
Rfxap	8.11024e-05	0.247331	0.205	0.17	1
Ppie	0.000629907	0.246855	0.148	0.123	1
Bach2	1.95739e-18	-0.87904	0.064	0.115	4.41372e-14
Treml2	6.18877e-07	0.246792	0.176	0.137	0.0139551
Tlr4	7.31188e-08	0.24673	0.332	0.277	0.00164875
Klf9	1.63544e-05	0.246659	0.29	0.25	0.368775
3110082I17Rik	8.07418e-12	0.246616	0.468	0.394	1.82065e-07
Plxna4os1	2.16069e-18	-1.43942	0.032	0.073	4.87214e-14
Btf3l4	9.663e-06	0.246479	0.161	0.128	0.217891
Cass4	0.00026812	0.246349	0.325	0.292	1
Pomp	2.26514e-39	0.246316	0.928	0.899	5.10766e-35
Fam173a	4.77157e-08	0.246254	0.331	0.276	0.00107594
Atp5b	1.53439e-21	0.24623	0.815	0.774	3.45989e-17
Atrip	0.000783915	0.245926	0.111	0.089	1
Nudt14	0.000414783	0.245901	0.112	0.09	1
Vps37b	1.31239e-07	0.245827	0.43	0.373	0.0029593
Olfr56	1.03686e-07	0.245792	0.264	0.214	0.00233802
Ciao2a	7.94151e-19	0.245779	0.772	0.721	1.79073e-14
Fabp7	2.93163e-18	1.99873	0.031	0.008	6.61052e-14
Ndufv1	1.87373e-08	0.245698	0.328	0.268	0.000422508
Myg1	6.10089e-05	0.245652	0.134	0.106	1
Acp1	2.93248e-09	0.24551	0.326	0.267	6.61244e-05
Alkbh3	0.000576528	0.244987	0.174	0.147	1
Csf2rb2	0.000277318	0.244634	0.164	0.136	1
Atg3	2.76118e-16	0.244536	0.674	0.588	6.22619e-12
Eif2b3	0.000982808	0.24431	0.106	0.086	1
6530409C15Rik	0.00238946	0.243971	0.147	0.124	1
Rps25	1.68741e-95	0.243855	0.977	0.971	3.80493e-91
Banf1	2.66449e-08	0.243679	0.453	0.392	0.000600816
Rps10	7.28499e-106	0.243663	0.982	0.979	1.64269e-101
Rpl29	6.23297e-63	0.243469	0.964	0.957	1.40547e-58
Rpl22l1	4.02567e-20	0.243347	0.865	0.825	9.07749e-16
Gng2	1.21571e-14	0.243	0.668	0.59	2.7413e-10
Lztfl1	4.64167e-05	0.242983	0.264	0.226	1
Itgb1bp1	9.25387e-07	0.242873	0.234	0.19	0.0208666
Gnl2	0.000205525	0.242833	0.172	0.142	1
H2-M3	9.57977e-07	0.242583	0.364	0.312	0.0216014
Ipcef1	1.39221e-07	0.242558	0.419	0.36	0.0031393
Lactb	4.15706e-08	0.242527	0.327	0.272	0.000937375
Prpf38a	7.12542e-09	0.24244	0.319	0.259	0.000160671
Parp3	6.63916e-06	0.242437	0.195	0.158	0.149706
Lsm12	6.59766e-10	0.241556	0.541	0.47	1.48771e-05
Tmem241	0.0094909	0.241463	0.207	0.185	1
Mtch2	2.05799e-07	0.240901	0.372	0.32	0.00464057
Pa2g4	2.95183e-06	0.24079	0.269	0.222	0.0665608
Prkra	3.94907e-05	0.24068	0.161	0.129	0.890475
Ddx28	0.000189817	0.240453	0.105	0.082	1
Sdhc	1.72278e-10	0.240261	0.396	0.325	3.8847e-06
Hspa8	3.43095e-47	0.240136	0.975	0.973	7.73645e-43
H2-DMa	2.11463e-24	0.240093	0.833	0.772	4.76828e-20
Msmo1	3.21329e-07	0.239974	0.267	0.219	0.00724565
Carhsp1	0.000130744	0.239439	0.139	0.112	1
Gm42031	1.30255e-17	0.959102	0.099	0.056	2.93713e-13
Chchd7	4.11372e-05	0.239415	0.259	0.22	0.927602
Mrpl18	1.52451e-10	0.239212	0.478	0.411	3.43762e-06
Fuom	0.000514833	0.23916	0.142	0.117	1
Sec11a	3.56857e-12	0.239009	0.566	0.492	8.04677e-08
Nop10	1.53739e-14	0.239006	0.656	0.578	3.46666e-10
Dynlrb1	3.02996e-13	0.238771	0.589	0.512	6.83226e-09
Tmed2	6.30303e-19	0.238764	0.778	0.734	1.42127e-14
Ndufc2	1.20664e-16	0.238559	0.729	0.658	2.72086e-12
Rps17	4.71183e-54	0.238297	0.959	0.948	1.06247e-49
Rab9	6.28827e-08	0.23821	0.307	0.252	0.00141794
Nol7	9.06365e-12	0.238109	0.556	0.487	2.04376e-07
Atg101	3.84366e-07	0.237686	0.375	0.319	0.00866706
Tmem167	6.92417e-19	0.237509	0.782	0.728	1.56133e-14
Acss1	2.21985e-17	-1.1453	0.035	0.076	5.00555e-13
Gm17268	3.31927e-14	0.2375	0.406	0.327	7.48461e-10
Sell	4.57039e-27	0.237435	0.875	0.817	1.03058e-22
Znrd2	0.000205025	0.237383	0.159	0.13	1
Rexo2	7.29732e-11	0.237179	0.51	0.44	1.64547e-06
Gm16556	2.62236e-17	-0.880875	0.096	0.152	5.91316e-13
Mea1	3.64856e-06	0.23709	0.24	0.197	0.0822714
Psmd8	2.92603e-21	0.236644	0.778	0.71	6.59791e-17
Pqlc2	0.0119493	0.236583	0.104	0.088	1
Tcf7l2	2.12409e-06	0.236576	0.36	0.31	0.0478962
Clpp	0.000819062	0.236094	0.125	0.103	1
Pdcd10	5.26668e-13	0.236084	0.72	0.66	1.18758e-08
Zfp830	0.00249945	0.235978	0.15	0.128	1
Slc3a2	5.4361e-08	0.235885	0.358	0.301	0.00122579
Uap1l1	0.00432849	0.235762	0.1	0.083	1
Atp5g3	1.53602e-20	0.235738	0.745	0.667	3.46358e-16
Map3k8	1.03691e-06	0.235662	0.448	0.393	0.0233812
Gmcl1	0.000504674	0.235244	0.118	0.095	1
Plin3	3.54641e-06	0.235168	0.217	0.177	0.079968
Nop16	0.000756944	0.234945	0.103	0.082	1
Nampt	2.02226e-12	0.234944	0.79	0.728	4.55998e-08
Tbca	2.55447e-12	0.23494	0.639	0.584	5.76008e-08
Atp5h	4.57255e-39	0.234881	0.928	0.908	1.03106e-34
B4galt3	0.000381249	0.23478	0.146	0.12	1
Mrpl50	5.77699e-05	0.234674	0.16	0.129	1
Rabac1	3.30843e-12	0.23464	0.674	0.609	7.46018e-08
Ormdl2	3.77484e-09	0.234618	0.293	0.234	8.51188e-05
F10	2.7418e-15	0.234448	0.658	0.577	6.18249e-11
Dnajc17	0.000982118	0.234382	0.12	0.098	1
Igsf8	0.00128016	0.234012	0.106	0.085	1
Tvp23b	0.0176992	0.233293	0.135	0.118	1
Prnp	6.25583e-17	2.02417	0.025	0.006	1.41063e-12
Il21r	6.39904e-17	0.758002	0.091	0.049	1.44292e-12
Tmem214	1.7625e-05	0.233288	0.124	0.096	0.397426
Cox8a	5.80836e-52	0.233277	0.956	0.947	1.30973e-47
Hspb11	0.00146347	0.233268	0.184	0.159	1
Fdx2	0.000954191	0.23317	0.165	0.139	1
Eif3c	1.29783e-14	0.233089	0.694	0.623	2.92648e-10
Mrpl2	1.19706e-05	0.232973	0.265	0.223	0.269925
Bag5	0.0031665	0.232966	0.155	0.134	1
Slamf8	2.22099e-07	0.232887	0.411	0.358	0.00500811
Serpina3f	8.55317e-17	1.25554	0.056	0.025	1.92865e-12
Mrpl42	1.06041e-06	0.232561	0.337	0.288	0.0239112
Txndc17	7.63401e-14	0.232176	0.662	0.586	1.72139e-09
Aprt	2.62925e-18	0.232156	0.839	0.796	5.92869e-14
Commd6	1.43636e-06	0.232076	0.342	0.289	0.0323885
Ranbp1	1.846e-13	0.231944	0.541	0.462	4.16255e-09
Vma21	2.08921e-07	0.231898	0.376	0.319	0.00471096
Atp6v0b	5.39326e-30	0.231706	0.906	0.86	1.21613e-25
Tars	5.18222e-07	0.231536	0.18	0.14	0.0116854
Eif4e2	6.408e-10	0.23119	0.503	0.443	1.44494e-05
Cops9	3.78464e-15	0.23107	0.755	0.702	8.53398e-11
Rnf150	1.2428e-16	-1.19091	0.05	0.094	2.80239e-12
Lgals3	4.96933e-56	0.231014	0.979	0.978	1.12053e-51
Atp11b	2.63086e-12	0.230889	0.688	0.62	5.93232e-08
Rae1	5.76734e-06	0.230872	0.229	0.188	0.130048
Mrps33	1.83474e-12	0.230407	0.551	0.479	4.13716e-08
Nbas	5.6665e-07	0.230323	0.329	0.278	0.0127774
Rpl8	2.4394e-83	0.230164	0.976	0.975	5.5006e-79
Derl2	6.7151e-08	0.229898	0.318	0.263	0.00151419
Psmb6	4.32181e-14	0.229859	0.653	0.583	9.74524e-10
C1qbp	8.71526e-06	0.229769	0.225	0.184	0.19652
Ran	1.81588e-13	0.229668	0.58	0.499	4.09463e-09
Atraid	3.23326e-07	0.229596	0.393	0.337	0.00729069
Babam1	3.23651e-07	0.229553	0.317	0.264	0.007298
Manbal	9.8093e-05	0.229024	0.212	0.179	1
Atp5a1	1.75224e-20	0.228975	0.833	0.794	3.95112e-16
Exosc4	7.47075e-06	0.228827	0.205	0.165	0.168458
Unc50	6.14369e-07	0.228815	0.341	0.29	0.0138534
Commd2	3.69507e-06	0.228764	0.3	0.256	0.0833202
Pno1	0.000777653	0.228671	0.155	0.13	1
Pex2	8.2305e-07	0.228568	0.282	0.234	0.018559
Pigf	5.64177e-07	0.228543	0.197	0.155	0.0127216
Rpl10a	4.28162e-54	0.22806	0.968	0.963	9.65462e-50
Prpsap1	0.000623387	0.22799	0.178	0.15	1
Def8	0.0749942	0.227913	0.103	0.091	1
Nagk	0.00260006	0.227859	0.14	0.119	1
Tmem268	2.05939e-06	0.227512	0.221	0.178	0.0464372
Dctn3	1.55787e-12	0.227083	0.596	0.53	3.51284e-08
Micos10	1.25527e-13	0.226793	0.68	0.62	2.83052e-09
Ndufs8	8.74136e-12	0.22662	0.581	0.507	1.97109e-07
Evi2b	2.8104e-16	1.98288	0.029	0.008	6.33717e-12
Mlx	8.77655e-06	0.226322	0.291	0.246	0.197902
Hps4	0.000554973	0.226235	0.125	0.101	1
Grina	8.72157e-09	0.226045	0.516	0.457	0.000196663
Jagn1	0.0010581	0.225871	0.165	0.138	1
Gm26749	0.00333715	0.225806	0.117	0.096	1
Utp3	7.22748e-09	0.225765	0.474	0.412	0.000162973
Med9	0.00039364	0.225354	0.116	0.093	1
Ifi47	1.10406e-29	0.225084	0.855	0.786	2.48955e-25
Prdx3	6.76055e-07	0.22464	0.247	0.199	0.0152444
Psmd6	1.17225e-06	0.224581	0.414	0.359	0.0264331
Rest	0.000175938	0.224356	0.313	0.277	1
Cfp	9.47743e-08	0.224309	0.317	0.264	0.00213706
Txndc15	1.52801e-06	0.224192	0.238	0.196	0.034455
Psmb3	2.64648e-20	0.224094	0.822	0.784	5.96755e-16
Rraga	9.31898e-06	0.223757	0.364	0.316	0.210134
Znhit2	0.000953878	0.223679	0.13	0.108	1
Gtf2b	1.03052e-08	0.223402	0.439	0.373	0.000232373
Nlrx1	0.000160132	0.223358	0.177	0.146	1
Dnajc4	0.000139819	0.223157	0.166	0.137	1
Ufsp2	1.98391e-08	0.222414	0.453	0.394	0.000447353
Mbd3	2.41548e-05	0.222343	0.206	0.17	0.544667
B9d2	6.29304e-06	0.222312	0.287	0.243	0.141902
Mrpl30	1.49461e-14	0.22148	0.722	0.648	3.37019e-10
Htra2	5.29268e-11	0.221437	0.315	0.249	1.19345e-06
Ndufb3	1.47063e-14	0.221368	0.736	0.674	3.31613e-10
Spag7	9.13615e-06	0.221295	0.258	0.215	0.206011
Rpl28	2.7882e-80	0.221063	0.978	0.977	6.28712e-76
Med10	2.2192e-06	0.220855	0.317	0.271	0.0500407
Ap2s1	1.333e-15	0.220656	0.71	0.64	3.00579e-11
Cdk5	0.0147607	0.220444	0.108	0.092	1
Bcas2	3.3968e-08	0.219931	0.441	0.378	0.000765944
Klf2	1.06374e-12	0.219728	0.945	0.938	2.39863e-08
Nol10	2.13133e-05	0.219578	0.211	0.174	0.480593
Lamp2	5.08594e-32	0.219574	0.948	0.938	1.14683e-27
Anapc11	2.30629e-09	0.219565	0.392	0.322	5.20046e-05
Pam	6.25341e-07	0.219506	0.198	0.157	0.0141008
Leng9	3.96976e-05	0.219473	0.149	0.12	0.895141
Ola1	2.15644e-08	0.219438	0.413	0.349	0.000486257
2610001J05Rik	2.99153e-07	0.219237	0.336	0.281	0.00674561
Tmx4	0.260951	0.218891	0.267	0.255	1
Cct8	2.13433e-10	0.218734	0.585	0.526	4.81269e-06
Psme1	6.91506e-36	0.218666	0.951	0.942	1.55928e-31
Scand1	5.95564e-25	0.21826	0.915	0.883	1.34294e-20
Tmem203	0.000717337	0.218079	0.157	0.131	1
Spint1	1.62386e-15	2.06453	0.023	0.006	3.66164e-11
Snrpa	1.7443e-05	0.218046	0.251	0.211	0.393323
Atp5l	2.58494e-49	0.218022	0.958	0.95	5.82879e-45
Pdcl	0.000864515	0.217899	0.133	0.109	1
Gm17056	1.92797e-15	1.03457	0.063	0.031	4.34737e-11
Stk19	3.63062e-06	0.217739	0.331	0.284	0.0818668
Ppp1r14b	4.18774e-06	0.217737	0.362	0.314	0.0944292
Stn1	8.77073e-07	0.217687	0.264	0.216	0.0197771
Trabd	4.11578e-07	0.217589	0.246	0.199	0.00928067
Dera	1.04091e-07	0.217452	0.261	0.21	0.00234715
Ndufa9	2.07927e-07	0.217417	0.309	0.257	0.00468854
Nudc	9.01846e-09	0.217259	0.395	0.331	0.000203357
Txn2	1.83743e-08	0.217083	0.503	0.438	0.000414323
Spg21	5.13633e-09	0.216915	0.549	0.48	0.000115819
Calm1	3.83859e-43	0.216706	0.965	0.951	8.65565e-39
Atp5d	4.11094e-19	0.216476	0.81	0.754	9.26976e-15
Cd302	1.7965e-15	0.216321	0.73	0.671	4.05093e-11
Srp14	7.61951e-15	0.216206	0.695	0.633	1.71812e-10
Romo1	3.69469e-11	0.216033	0.646	0.588	8.33116e-07
Txnl4a	0.00299361	0.215685	0.154	0.131	1
Vrk3	8.26536e-06	0.215672	0.28	0.234	0.186376
Hspe1	1.4439e-15	0.215497	0.724	0.665	3.25585e-11
Cyp2ab1	2.88163e-15	-0.770858	0.094	0.145	6.49778e-11
Mrps30	0.000375825	0.21544	0.178	0.149	1
Mrps5	0.000181386	0.215224	0.173	0.144	1
Kynu	3.15865e-08	0.215089	0.189	0.144	0.000712244
Tspan13	3.43688e-07	0.214992	0.608	0.567	0.00774982
Mapk6	0.000209686	0.21499	0.339	0.301	1
Rpl15	7.19048e-68	0.214787	0.974	0.97	1.62138e-63
Dpagt1	0.0120633	0.214658	0.108	0.092	1
Clic1	8.18995e-37	0.214578	0.946	0.934	1.84675e-32
Cox4i1	1.6206e-50	0.21449	0.965	0.957	3.65428e-46
Slc9a3r1	1.47152e-09	0.214399	0.383	0.317	3.31813e-05
Idh3a	0.00197261	0.214312	0.118	0.097	1
Acot7	0.00287801	0.21408	0.144	0.122	1
Rps3	2.30516e-71	0.214053	0.978	0.971	5.1979e-67
Siva1	4.84443e-12	0.213872	0.586	0.51	1.09237e-07
Litaf	1.32377e-08	0.213771	0.753	0.712	0.000298496
Pgls	1.45428e-14	0.213771	0.745	0.674	3.27926e-10
Ino80b	0.00151019	0.21376	0.267	0.236	1
Arid5a	5.71471e-07	0.21366	0.367	0.311	0.0128861
Mrpl17	2.83515e-06	0.213561	0.327	0.278	0.0639299
Fbxw17	0.00308975	0.213462	0.161	0.138	1
Rps15a	1.28625e-67	0.213233	0.981	0.979	2.90037e-63
Ntan1	4.84521e-06	0.213026	0.357	0.306	0.109255
Mrpl4	6.90609e-08	0.213014	0.44	0.377	0.00155725
4930469K13Rik	0.00991424	0.212872	0.157	0.137	1
Rpl10	1.63508e-84	0.212864	0.985	0.981	3.68694e-80
Acads	0.00116531	0.212858	0.156	0.131	1
H2-DMb1	2.38519e-11	0.212726	0.526	0.451	5.37835e-07
Nsun3	0.0275886	0.212696	0.119	0.104	1
Cyth2	0.000918523	0.212695	0.194	0.166	1
Nrip1	3.49033e-09	0.212316	0.561	0.496	7.87035e-05
Htt	1.08647e-06	0.211973	0.267	0.22	0.0244988
Mrpl27	7.97303e-05	0.211891	0.208	0.173	1
Rpl13	2.00103e-85	0.211598	0.989	0.983	4.51212e-81
Sri	2.1178e-15	0.211586	0.709	0.636	4.77543e-11
Mrpl53	4.43249e-05	0.211376	0.231	0.194	0.999482
Fam177a	8.41302e-15	0.924494	0.083	0.046	1.89705e-10
Churc1	6.50843e-07	0.211184	0.38	0.323	0.0146759
Chchd1	1.5021e-07	0.211016	0.441	0.384	0.0033871
Sar1b	3.59276e-09	0.210819	0.437	0.367	8.10131e-05
Cep68	0.00345591	0.210688	0.162	0.14	1
Oaz1	3.57524e-42	0.210619	0.957	0.953	8.06182e-38
Nelfe	0.00198367	0.210614	0.138	0.116	1
Ubl5	6.89084e-26	0.210534	0.897	0.872	1.55381e-21
Idh2	0.00337172	0.210476	0.178	0.154	1
Rbx1	3.36978e-21	0.210438	0.849	0.811	7.59852e-17
Igtp	2.27294e-09	0.209945	0.5	0.433	5.12524e-05
Gnl3	0.0117768	0.209639	0.112	0.096	1
Sertad3	2.31825e-05	0.209333	0.252	0.212	0.522742
Gars	2.10442e-07	0.2093	0.317	0.265	0.00474526
Mrps23	1.65606e-05	0.209055	0.294	0.25	0.373424
Atp5j2	2.95807e-20	0.208986	0.868	0.835	6.67016e-16
Nup160	0.0776145	0.208955	0.107	0.095	1
Midn	1.74046e-05	0.208876	0.415	0.365	0.392456
Trappc4	3.96672e-08	0.208861	0.486	0.423	0.000894455
Eif2s1	4.33633e-07	0.208826	0.35	0.295	0.00977798
Stambp	0.00165333	0.208657	0.168	0.143	1
Slc16a1	1.37241e-14	1.19019	0.045	0.019	3.09465e-10
Cfap97	0.137672	0.20853	0.105	0.096	1
mt-Nd6	5.38558e-05	0.208512	0.226	0.188	1
Cfl1	5.45336e-48	0.208436	0.97	0.966	1.22968e-43
Poldip2	0.000467945	0.208433	0.102	0.081	1
Rnf121	0.000645598	0.208369	0.118	0.096	1
Gng10	1.11661e-11	0.2082	0.734	0.681	2.51785e-07
Dnase1l3	1.60014e-14	1.33372	0.044	0.019	3.60815e-10
Fam174a	1.81296e-13	0.208137	0.75	0.691	4.08804e-09
Rpl26	1.46569e-69	0.208129	0.977	0.973	3.30499e-65
Kctd12b	2.00856e-14	-1.02164	0.03	0.063	4.52911e-10
Snf8	5.44146e-09	0.208029	0.557	0.496	0.0001227
Snrpd3	1.96528e-09	0.207785	0.633	0.588	4.43151e-05
Gadd45gip1	1.30063e-07	0.207754	0.28	0.226	0.0029328
Tmem192	6.84403e-07	0.207672	0.394	0.337	0.0154326
Commd3	1.37032e-06	0.207208	0.354	0.301	0.0308994
Txndc9	6.44668e-08	0.207017	0.434	0.373	0.00145366
Atp5o	3.6269e-13	0.206817	0.711	0.655	8.1783e-09
Fam214a	2.37111e-14	-1.0091	0.056	0.098	5.34662e-10
Snrpg	1.56339e-19	0.206693	0.889	0.875	3.52529e-15
Ndufb4	1.12163e-10	0.206663	0.654	0.603	2.52917e-06
Coa6	6.5098e-05	0.20662	0.166	0.135	1
Akr1a1	4.0288e-19	0.206396	0.834	0.792	9.08455e-15
Coq9	0.061212	0.206032	0.102	0.09	1
Ell2	0.522826	0.205852	0.237	0.232	1
Tmem208	3.43701e-07	0.205827	0.42	0.366	0.0077501
Aamp	4.0737e-05	0.205767	0.4	0.356	0.918578
Mrps11	0.000297405	0.205738	0.151	0.124	1
Rps12	7.89392e-71	0.20546	0.983	0.98	1.78e-66
Emilin1	0.00317958	0.205388	0.131	0.11	1
Ncbp2	3.47836e-05	0.205365	0.189	0.155	0.784334
Ybx1	2.30828e-24	0.205018	0.913	0.884	5.20495e-20
Gm19710	0.0114553	0.204769	0.101	0.085	1
Mrpl46	0.000152338	0.204756	0.148	0.12	1
Guk1	1.00572e-05	0.20474	0.216	0.177	0.22678
Hat1	2.45458e-07	0.204639	0.312	0.259	0.00553483
Btf3	1.06727e-41	0.204524	0.951	0.943	2.40658e-37
Ubl4a	0.00067485	0.204226	0.129	0.105	1
Kyat3	3.69959e-14	1.13897	0.045	0.019	8.34222e-10
Hmgcr	9.30537e-05	0.20421	0.354	0.315	1
Fbxl15	0.000679629	0.20421	0.113	0.092	1
Sem1	2.89634e-56	0.204156	0.973	0.969	6.53095e-52
Srm	4.20868e-14	0.870585	0.077	0.042	9.49014e-10
Ahsa2	0.000343114	0.203782	0.142	0.116	1
Kti12	0.000996194	0.20378	0.106	0.085	1
Rpl14	4.21997e-34	0.20371	0.951	0.947	9.51561e-30
Malsu1	2.33566e-06	0.203359	0.336	0.284	0.0526668
Pclaf	4.5217e-14	2.36976	0.017	0.003	1.0196e-09
Fam122a	0.00654731	0.203166	0.106	0.089	1
H2-T22	2.18137e-10	0.203109	0.637	0.578	4.91878e-06
Cox6c	8.1715e-33	0.202958	0.948	0.933	1.84259e-28
Snapc5	2.40939e-07	0.202907	0.36	0.304	0.00543293
Trappc1	1.12573e-06	0.20287	0.443	0.388	0.0253841
Prdx2	1.20799e-13	0.20283	0.755	0.699	2.72391e-09
Cep162	0.00257287	0.202792	0.151	0.129	1
Dus2	0.000366035	0.202731	0.129	0.104	1
Cyp20a1	7.13439e-05	0.202472	0.16	0.129	1
Gmfg	1.06312e-21	0.202281	0.896	0.872	2.39723e-17
Gm37982	7.08509e-14	1.76533	0.035	0.013	1.59762e-09
Ubac1	0.00850379	0.202269	0.102	0.085	1
Cyth3	0.00196236	0.202235	0.339	0.308	1
Zfand5	1.29679e-09	0.202101	0.847	0.816	2.92413e-05
Itsn1	0.0240957	0.201997	0.143	0.127	1
Upf3b	0.150449	0.201867	0.157	0.146	1
Psmd13	2.72774e-09	0.20185	0.54	0.467	6.15078e-05
Snrnp40	6.52442e-06	0.201689	0.324	0.275	0.147119
Dld	5.80543e-05	0.201565	0.23	0.194	1
Cyba	4.09262e-58	0.201302	0.985	0.98	9.22844e-54
Hadhb	1.24753e-06	0.201169	0.37	0.315	0.0281305
Zfp36l1	3.24534e-17	0.201107	0.498	0.4	7.31792e-13
Rnf7	5.08766e-06	0.201045	0.45	0.396	0.114722
Dmxl2	0.00120361	0.200779	0.207	0.179	1
H13	7.02388e-11	0.200609	0.717	0.67	1.58381e-06
Gpi1	2.05256e-13	0.200581	0.741	0.679	4.62832e-09
Gm16599	0.047295	0.200485	0.223	0.204	1
Acd	0.00479904	0.200101	0.1	0.083	1
Zcrb1	3.09052e-06	0.200001	0.538	0.485	0.0696881
Trappc5	0.000406537	0.19993	0.257	0.225	1
Zranb2	4.29664e-05	0.199797	0.335	0.293	0.968848
Polr2g	2.13956e-07	0.199771	0.433	0.373	0.00482449
Cdc123	1.11336e-07	0.199724	0.338	0.278	0.00251052
Katna1	0.000498077	0.199663	0.289	0.255	1
Papss1	0.0460267	0.199479	0.211	0.191	1
Cmc1	1.64297e-06	0.199451	0.464	0.417	0.0370473
Gm37240	4.25284e-05	0.199322	0.4	0.358	0.958974
Ndufa11	2.90038e-11	0.199307	0.684	0.625	6.54006e-07
Ap3s1	3.07733e-08	0.199287	0.536	0.482	0.000693907
Dbi	2.0639e-24	0.199185	0.926	0.916	4.65389e-20
Rps23	7.10809e-72	0.199068	0.984	0.979	1.6028e-67
Pak1ip1	1.36924e-08	0.19904	0.494	0.433	0.000308751
Imp4	1.15779e-05	0.198834	0.194	0.158	0.261069
Marc2	2.4115e-08	0.198679	0.523	0.458	0.000543769
Pinx1	1.75152e-05	0.198646	0.179	0.144	0.39495
Gpld1	1.81197e-13	1.19311	0.043	0.019	4.08582e-09
Psmc1	9.94134e-06	0.198549	0.335	0.291	0.224167
mt-Cytb	7.58739e-33	0.19847	0.98	0.977	1.71088e-28
Cycs	3.05815e-14	0.198196	0.806	0.763	6.89581e-10
Ddrgk1	6.10502e-06	0.198152	0.428	0.379	0.137662
Mtln	0.00557099	0.197782	0.18	0.157	1
Ifi44	1.88044e-13	-0.932404	0.099	0.145	4.24021e-09
Pdlim2	0.0394308	0.197577	0.122	0.108	1
4930453N24Rik	0.000112782	0.197446	0.214	0.178	1
Rtraf	9.10028e-12	0.197439	0.715	0.652	2.05202e-07
Aif1	1.2504e-12	0.197328	0.668	0.591	2.81952e-08
Dusp2	0.23909	0.197314	0.163	0.155	1
Polr3k	0.000210851	0.197299	0.171	0.141	1
Polr1d	4.24604e-14	0.197219	0.773	0.714	9.57439e-10
Pdcd5	4.12104e-10	0.197132	0.531	0.461	9.29254e-06
Atpif1	2.96756e-11	0.197094	0.671	0.611	6.69155e-07
Rpl3	8.75718e-41	0.196909	0.965	0.961	1.97466e-36
Dpy30	1.21528e-06	0.196846	0.198	0.157	0.0274033
Cenpx	1.08505e-06	0.19655	0.391	0.337	0.0244668
Med31	0.000358567	0.196439	0.175	0.146	1
Ciao2b	3.06014e-05	0.196322	0.28	0.238	0.690032
Edem2	1.17102e-06	0.196067	0.302	0.251	0.0264054
Sh3bgrl3	2.47545e-37	0.195888	0.971	0.966	5.58189e-33
Ccdc115	7.33362e-08	0.195826	0.347	0.288	0.00165366
Ube2a	4.9835e-08	0.195658	0.587	0.534	0.00112373
Mif	1.80124e-06	0.19562	0.369	0.317	0.0406162
Mvb12a	8.3004e-08	0.195319	0.389	0.33	0.00187166
Get4	0.0137201	0.195297	0.159	0.139	1
Fdft1	0.000702285	0.195182	0.108	0.087	1
Eif1ax	1.269e-07	0.195129	0.358	0.301	0.00286146
Fam50a	4.98833e-05	0.195126	0.316	0.27	1
Mettl23	3.3007e-06	0.195069	0.4	0.349	0.0744276
Rbm8a	9.99449e-09	0.195064	0.637	0.584	0.000225366
Fkbp4	9.66429e-05	0.19492	0.185	0.152	1
Kif1a	4.37544e-13	1.17651	0.047	0.021	9.86618e-09
Tmem14c	8.42438e-16	0.194778	0.833	0.787	1.89961e-11
Dda1	8.77195e-06	0.194769	0.237	0.195	0.197799
Arpc3	5.43247e-31	0.194314	0.949	0.94	1.22497e-26
Pdap1	5.3182e-07	0.194236	0.538	0.497	0.011992
Mcee	0.000142371	0.194004	0.226	0.191	1
Acvr2a	4.58924e-05	0.193921	0.371	0.33	1
Iars2	0.0128586	0.193753	0.18	0.159	1
Gm16286	6.30134e-06	0.193686	0.382	0.332	0.142089
Sgta	0.00063462	0.19342	0.227	0.196	1
Glrx3	3.10233e-07	0.193242	0.425	0.368	0.00699544
Mrpl40	0.000996172	0.19308	0.203	0.174	1
Rnaseh2c	4.36893e-07	0.192677	0.455	0.402	0.0098515
Mcts1	2.70532e-08	0.192603	0.546	0.487	0.000610023
Rpl11	1.00992e-57	0.1925	0.984	0.979	2.27727e-53
Ptrh2	0.0125237	0.192473	0.126	0.108	1
Etfb	4.04585e-07	0.192439	0.511	0.456	0.00912298
Arfgap3	0.0173643	0.192319	0.134	0.117	1
Trp53bp2	0.000719486	0.192262	0.209	0.181	1
Ide	1.81014e-06	0.192174	0.214	0.172	0.0408169
Arfgap2	0.00180938	0.192132	0.18	0.153	1
Hdlbp	1.9889e-10	0.192003	0.551	0.481	4.48478e-06
Nkap	0.00272704	0.191976	0.238	0.21	1
Prdx6	2.10423e-09	0.191779	0.597	0.537	4.74484e-05
Pusl1	7.96704e-13	1.00213	0.056	0.028	1.79649e-08
Tmbim4	1.42599e-09	0.191628	0.691	0.623	3.21546e-05
Sf3b2	1.83757e-12	0.191364	0.702	0.628	4.14354e-08
Aste1	0.00715844	0.191282	0.137	0.118	1
Nedd8	4.88091e-19	0.191242	0.86	0.839	1.1006e-14
Rpl18	9.12989e-65	0.191143	0.983	0.976	2.0587e-60
Uqcr10	5.92891e-13	0.190727	0.791	0.754	1.33691e-08
Borcs8	0.000217099	0.190713	0.213	0.181	1
Gtf3a	0.000156746	0.190661	0.21	0.176	1
Ebpl	0.0031823	0.190582	0.102	0.084	1
Eef1akmt1	5.56144e-05	0.19058	0.257	0.219	1
Dbnl	2.44492e-12	0.190579	0.703	0.635	5.51304e-08
Alas1	0.000149789	0.190321	0.212	0.176	1
Hscb	0.00221811	0.189996	0.158	0.135	1
Mrpl23	3.25539e-08	0.189806	0.506	0.444	0.000734058
Dnpep	7.84988e-06	0.189322	0.214	0.175	0.177007
Dusp16	0.000850549	0.189303	0.302	0.27	1
Smim11	2.27393e-05	0.188919	0.326	0.279	0.512748
Scamp1	0.00070742	0.188772	0.135	0.111	1
Emg1	1.50415e-07	0.188751	0.512	0.454	0.00339172
Vps28	3.89651e-08	0.188738	0.529	0.461	0.000878623
Zfp24	0.0147237	0.188682	0.163	0.144	1
Ifi27	0.00149326	0.18862	0.129	0.107	1
Psmc3	4.35913e-07	0.188596	0.507	0.46	0.0098294
Rnf126	0.00492613	0.188473	0.124	0.104	1
Pkdcc	1.18185e-12	-0.774745	0.067	0.108	2.66495e-08
Lsm3	3.1352e-05	0.188298	0.303	0.258	0.706957
Clec4a2	4.27421e-09	0.188292	0.634	0.565	9.63791e-05
Pim1	9.46336e-19	0.187831	0.938	0.924	2.13389e-14
Slc23a2	9.23073e-06	0.187753	0.322	0.279	0.208144
Slc36a3os	0.0156752	0.187577	0.115	0.1	1
Clec10a	0.00405961	0.187167	0.164	0.141	1
Gas2l1	0.000472197	0.187091	0.107	0.086	1
Plac8	4.69208e-56	0.186815	0.997	0.996	1.05802e-51
Gm19684	0.0118851	0.186724	0.188	0.167	1
Ndufs2	1.73028e-06	0.186468	0.458	0.402	0.039016
Fam104a	4.35024e-07	0.186428	0.538	0.486	0.00980936
Fcgr3	2.08447e-13	0.186167	0.825	0.785	4.70027e-09
Eny2	9.2908e-06	0.186125	0.441	0.392	0.209498
Kif1bp	0.0078413	0.185919	0.154	0.133	1
Dnttip1	0.00304877	0.185866	0.251	0.22	1
Atp6v1f	2.22931e-15	0.185633	0.826	0.781	5.02687e-11
Bcl2a1d	1.70796e-12	-0.76578	0.064	0.103	3.85128e-08
Cyb5a	3.79891e-11	0.185262	0.517	0.438	8.56617e-07
Metap2	3.0439e-09	0.185128	0.642	0.586	6.86368e-05
Rnasel	0.00149707	0.185022	0.263	0.231	1
Sp140	1.27537e-12	0.184966	0.753	0.684	2.87584e-08
Satb2	1.91536e-12	-0.713147	0.097	0.142	4.31895e-08
Hes6	0.000767452	0.184873	0.178	0.15	1
Gmppa	0.00406521	0.184699	0.151	0.129	1
Yaf2	0.00219051	0.184518	0.124	0.103	1
Reep5	5.49777e-17	0.184488	0.88	0.85	1.23969e-12
Ndufa10	1.14342e-06	0.184482	0.45	0.395	0.025783
Zfand2a	0.00120777	0.184473	0.148	0.125	1
Tes	0.0932436	0.184442	0.111	0.1	1
Prmt1	8.49575e-06	0.184376	0.271	0.227	0.191571
Mrpl55	0.000175385	0.184324	0.194	0.162	1
Uqcr11	5.50343e-14	0.18431	0.821	0.788	1.24097e-09
Ntpcr	0.00199318	0.183916	0.207	0.179	1
Cct2	2.24937e-09	0.183832	0.585	0.524	5.0721e-05
Elane	2.3757e-12	2.18556	0.016	0.003	5.35697e-08
Dph3	1.17791e-05	0.183759	0.373	0.324	0.265607
Imp3	2.85696e-05	0.183721	0.4	0.35	0.644215
Cwc15	2.35622e-08	0.18371	0.636	0.584	0.000531303
Hsd17b12	1.12876e-07	0.183477	0.435	0.374	0.00254525
Gm19951	0.038612	0.183472	0.364	0.344	1
Actr10	1.12708e-07	0.183238	0.421	0.36	0.00254145
Mettl9	1.64909e-08	0.18314	0.593	0.535	0.000371853
Rabggtb	0.00468568	0.182816	0.139	0.119	1
Oxct1	0.000372922	0.182758	0.308	0.271	1
Uba2	0.00503025	0.182742	0.316	0.283	1
Dhx38	9.76918e-05	0.182683	0.326	0.286	1
Hlx	0.000766794	0.182477	0.124	0.101	1
Dnajc15	6.51304e-06	0.182454	0.552	0.501	0.146863
Ccl12	3.06006e-12	1.20523	0.039	0.017	6.90012e-08
Eipr1	0.000686366	0.182375	0.267	0.233	1
Bzw1	3.51552e-10	0.181948	0.69	0.638	7.92714e-06
Mvk	3.11455e-12	0.970384	0.052	0.026	7.02299e-08
Mak16	1.99616e-05	0.181936	0.26	0.218	0.450114
Rabgef1	0.00193317	0.181894	0.395	0.363	1
Bag1	1.09374e-07	0.181828	0.571	0.508	0.00246627
Zc3h12c	0.00175232	0.181823	0.148	0.126	1
Creb3	0.000124735	0.181428	0.253	0.218	1
Trap1	0.00129771	0.181335	0.137	0.113	1
Rab27a	2.73248e-06	0.181058	0.442	0.392	0.0616147
Alox5ap	2.92026e-40	0.181033	0.974	0.971	6.5849e-36
Gm10260	3.74752e-12	1.60368	0.024	0.008	8.45029e-08
Rpl23a	1.36853e-36	0.180893	0.965	0.963	3.08589e-32
Rhoh	0.000159648	0.180842	0.181	0.149	1
Ndufs7	3.39355e-07	0.180772	0.575	0.524	0.00765213
Fbxo4	3.41591e-05	0.180647	0.317	0.275	0.770253
Tor1a	1.27459e-07	0.180531	0.502	0.443	0.00287407
Naca	2.78803e-33	0.180375	0.962	0.951	6.28673e-29
1110004F10Rik	2.51545e-05	0.179701	0.549	0.513	0.567209
Psen2	1.46468e-06	0.179625	0.336	0.283	0.0330271
Rer1	2.90882e-10	0.17942	0.633	0.56	6.55909e-06
Il13ra1	7.28442e-08	0.179416	0.699	0.645	0.00164256
Rpl19	3.12935e-70	0.178912	0.982	0.981	7.05638e-66
Syn3	4.38588e-12	1.26353	0.033	0.013	9.88972e-08
St7	0.0034838	0.178892	0.181	0.157	1
Slc45a4	0.00620022	0.178367	0.121	0.102	1
Commd1	5.72128e-08	0.178361	0.453	0.389	0.00129009
Ptpmt1	0.0114079	0.17833	0.184	0.162	1
Eps8l1	4.73037e-12	-1.57208	0.01	0.031	1.06665e-07
Cdca3	4.78093e-12	2.03824	0.017	0.004	1.07805e-07
Fcer1g	7.69124e-73	0.178306	0.993	0.991	1.7343e-68
Phb2	2.38838e-05	0.178285	0.477	0.427	0.538555
Ciao3	0.00620951	0.178263	0.128	0.108	1
Rpl7l1	0.000219301	0.178076	0.334	0.295	1
Atf3	0.00155298	0.177963	0.871	0.883	1
Vamp7	1.261e-05	0.177962	0.2	0.163	0.284342
Pitpnb	0.00128949	0.177864	0.303	0.268	1
Creb5	0.000897947	0.17782	0.229	0.2	1
Plekhg6	5.95286e-12	1.20853	0.035	0.015	1.34231e-07
Cops6	0.000102403	0.177654	0.334	0.292	1
Ufd1	4.63279e-06	0.177623	0.298	0.25	0.104465
Max	8.8893e-07	0.177554	0.569	0.521	0.0200445
Tuba1a	0.00120893	0.177429	0.342	0.308	1
Sde2	1.02787e-05	0.177269	0.324	0.275	0.231775
Nt5m	0.00220935	0.177027	0.109	0.09	1
Rtf2	4.3534e-06	0.176917	0.555	0.502	0.0981647
Borcs7	0.00038144	0.176631	0.209	0.177	1
Fastk	0.00153297	0.176351	0.111	0.091	1
Mfap1a	4.52813e-05	0.17625	0.236	0.199	1
Cript	1.0999e-07	0.176233	0.592	0.536	0.00248017
Clec4e	3.56457e-07	0.176206	0.437	0.377	0.00803774
Cd52	1.70384e-61	0.176156	0.989	0.986	3.84198e-57
Mrps21	2.08274e-10	0.176013	0.684	0.627	4.69636e-06
Ccdc59	0.000106214	0.175811	0.362	0.319	1
Ak6	4.38749e-05	0.175808	0.23	0.193	0.989334
Tuba1b	5.33607e-10	0.175795	0.621	0.562	1.20323e-05
Coa5	6.89666e-05	0.175643	0.377	0.332	1
Gm17106	0.0711395	0.175113	0.108	0.096	1
Bcl2l11	0.00215789	0.175016	0.395	0.361	1
Surf4	2.7312e-06	0.175002	0.541	0.494	0.0615859
Hpf1	0.000116508	0.174962	0.233	0.197	1
Fas	1.99612e-05	0.174759	0.3	0.255	0.450106
Uchl5	0.000169578	0.174695	0.237	0.201	1
Psmd14	1.53027e-07	0.174671	0.532	0.465	0.00345061
Ppp1r7	0.00747318	0.174666	0.183	0.161	1
Csf2rb	1.00232e-09	0.174553	0.722	0.672	2.26012e-05
Nolc1	0.00260518	0.174128	0.192	0.165	1
Sumo2	1.12186e-15	0.173938	0.834	0.799	2.52968e-11
Ttc32	0.0015866	0.173791	0.14	0.118	1
Taf10	4.96933e-11	0.173682	0.743	0.683	1.12053e-06
Iah1	0.000113873	0.17361	0.274	0.233	1
Ndufa1	1.16561e-11	0.173505	0.795	0.757	2.62833e-07
Pdzd11	0.00207128	0.17347	0.127	0.105	1
Nr4a2	0.0171764	0.173321	0.337	0.317	1
1600002K03Rik	0.000591481	0.172964	0.144	0.118	1
Themis2	4.80836e-10	0.172904	0.727	0.671	1.08424e-05
Hddc2	0.00265835	0.172879	0.1	0.082	1
Ndufa6	1.59999e-15	0.172809	0.877	0.832	3.60781e-11
Arf5	7.13618e-22	0.172755	0.93	0.913	1.60914e-17
Eef1b2	3.67116e-24	0.17258	0.944	0.929	8.27809e-20
Gnb5	1.57608e-11	1.04225	0.041	0.019	3.55389e-07
Ebna1bp2	3.48543e-05	0.172377	0.257	0.217	0.785929
Trim11	0.000103889	0.172149	0.257	0.22	1
Atp6v1d	7.97729e-06	0.172068	0.418	0.364	0.17988
Asna1	8.62995e-05	0.171983	0.202	0.167	1
Soat2	1.6839e-11	0.804363	0.057	0.03	3.79703e-07
Tpgs1	0.0001782	0.171582	0.305	0.263	1
Nqo2	0.000956406	0.171562	0.138	0.114	1
Rexo1	0.0161164	0.171428	0.322	0.291	1
Btg3	0.0326553	0.171349	0.2	0.18	1
Eno1	2.43357e-15	0.171301	0.856	0.817	5.48745e-11
Acaa2	0.000691766	0.171251	0.394	0.349	1
Mrps28	0.000165613	0.171243	0.242	0.207	1
Apeh	0.0131566	0.171202	0.116	0.099	1
Stk16	0.000107453	0.171188	0.22	0.184	1
Rit1	0.00181653	0.171117	0.307	0.272	1
Cisd1	1.84365e-05	0.170937	0.379	0.329	0.415724
Gabarap	5.47586e-25	0.170801	0.935	0.931	1.23475e-20
Rps18	8.85077e-54	0.170783	0.974	0.976	1.99576e-49
Chmp5	1.92437e-06	0.170701	0.522	0.467	0.0433925
Dap3	0.00066362	0.170543	0.267	0.232	1
Pkig	1.62515e-07	0.170477	0.525	0.464	0.00366456
D16Ertd472e	0.000441622	0.170402	0.212	0.181	1
Sf3b5	2.13419e-07	0.170399	0.651	0.594	0.00481239
Psmd3	0.000288083	0.170214	0.262	0.224	1
Srsf7	2.43613e-08	0.170195	0.605	0.541	0.000549323
Numb	2.63641e-06	0.169764	0.522	0.466	0.0594483
Jtb	0.000237886	0.169696	0.389	0.345	1
Was	1.38611e-07	0.16952	0.562	0.505	0.00312554
Uap1	0.00398043	0.1691	0.272	0.24	1
Timmdc1	0.106719	0.168982	0.155	0.142	1
Rps4x	2.27303e-46	0.1688	0.979	0.976	5.12546e-42
Dpm1	2.80328e-06	0.168599	0.624	0.577	0.0632112
Dkc1	0.00389853	0.168472	0.146	0.124	1
Cox7a2l	3.31689e-14	0.168141	0.851	0.821	7.47926e-10
Lrrc8b	0.015498	0.167951	0.243	0.22	1
Cpsf4	0.015079	0.167862	0.203	0.181	1
Leprotl1	1.05682e-05	0.167839	0.476	0.424	0.238303
Tdg	0.00233926	0.167817	0.14	0.118	1
Bin1	0.00689217	0.167577	0.173	0.15	1
Trim17	0.00155957	0.167339	0.1	0.081	1
Saysd1	0.0681789	0.167249	0.156	0.142	1
Mrpl1	0.00443333	0.167166	0.275	0.244	1
Ndufa2	1.56137e-15	0.166831	0.845	0.801	3.52073e-11
Tomm5	2.26886e-06	0.166746	0.52	0.464	0.0511606
Fundc1	2.23351e-06	0.166689	0.318	0.266	0.0503635
Brms1	0.00342612	0.166606	0.28	0.249	1
Gpd2	0.227528	0.166335	0.406	0.396	1
Rpl23	8.74823e-66	0.165965	0.989	0.985	1.97264e-61
Alg5	3.80603e-05	0.165884	0.305	0.26	0.858221
Rpl36a	7.61607e-22	0.165802	0.944	0.935	1.71735e-17
Nars	1.66379e-06	0.165768	0.53	0.477	0.0375169
Casp7	0.000120512	0.165666	0.228	0.192	1
Pym1	0.0123089	0.16563	0.147	0.126	1
Hdac9	8.71996e-09	0.165551	0.439	0.377	0.000196626
Jund	2.38761e-07	0.165379	0.924	0.922	0.00538382
St3gal5	3.35205e-11	-0.933249	0.052	0.087	7.55854e-07
Clns1a	0.000638439	0.165068	0.236	0.203	1
Cct7	0.000435801	0.164981	0.479	0.437	1
Tradd	0.00315267	0.164419	0.179	0.154	1
Smim10l1	0.00326832	0.164269	0.156	0.133	1
Polr2k	2.30678e-07	0.16423	0.613	0.558	0.00520155
Ift57	0.00254916	0.164155	0.192	0.166	1
Nupr1	1.46705e-08	0.164082	0.708	0.647	0.000330805
Npm3	0.00115802	0.164014	0.271	0.238	1
Ddx23	0.0159584	0.163988	0.208	0.186	1
Klf13	4.44994e-20	0.16384	0.974	0.961	1.00342e-15
Lima1	4.18482e-11	-0.798123	0.083	0.122	9.43635e-07
Taldo1	7.53308e-27	0.163774	0.96	0.95	1.69864e-22
Nol12	0.00439964	0.163366	0.165	0.142	1
Arf1	3.37281e-14	0.163327	0.855	0.826	7.60536e-10
Capg	5.57229e-11	0.163155	0.811	0.771	1.2565e-06
Mrpl22	0.000963844	0.163149	0.244	0.211	1
Rps6	5.4277e-29	0.163094	0.963	0.959	1.22389e-24
Hspa14	3.91617e-05	0.162946	0.313	0.267	0.883056
Prdx1	3.22947e-11	0.162867	0.917	0.911	7.28212e-07
Vim	5.23359e-19	0.162661	0.978	0.98	1.18012e-14
Knop1	6.65233e-05	0.162646	0.268	0.227	1
Ptpn1	7.85135e-21	0.162427	0.959	0.95	1.7704e-16
Idnk	0.000235944	0.162103	0.49	0.451	1
Crlf2	1.4447e-05	0.161995	0.5	0.445	0.325765
Mrfap1	4.48245e-10	0.161953	0.679	0.606	1.01075e-05
Gm42917	0.0553216	0.161537	0.121	0.107	1
9430038I01Rik	2.46308e-05	0.161532	0.252	0.211	0.5554
Got2	7.18665e-06	0.161531	0.37	0.32	0.162052
Zfpl1	0.00175008	0.161514	0.149	0.125	1
Mrpl19	0.000976259	0.161433	0.213	0.183	1
Ilf2	0.00031044	0.161059	0.149	0.122	1
Lpcat2	0.016647	0.160791	0.5	0.474	1
Ggh	1.49128e-07	0.160633	0.614	0.556	0.00336269
Spc24	5.62787e-11	1.74593	0.015	0.004	1.26903e-06
Sec22b	0.000291598	0.160512	0.291	0.251	1
Ccdc47	0.00106799	0.160435	0.288	0.252	1
Gm32036	0.122953	0.159873	0.101	0.092	1
Tmem134	8.13063e-06	0.159682	0.6	0.555	0.183338
Cct6a	3.40805e-06	0.159681	0.414	0.359	0.0768482
Smim26	0.00092443	0.159655	0.176	0.148	1
Trir	2.79715e-07	0.159377	0.68	0.626	0.00630728
Ccdc32	0.00377886	0.159241	0.147	0.125	1
Naxd	0.00630342	0.15917	0.235	0.208	1
Eps8	7.15895e-05	0.158994	0.51	0.467	1
Alyref	3.65114e-06	0.158814	0.477	0.421	0.0823295
Strap	0.000557774	0.158804	0.361	0.324	1
Nasp	0.00135399	0.158717	0.201	0.173	1
Tex261	1.35932e-05	0.158653	0.51	0.455	0.306513
App	1.5609e-13	0.158623	0.921	0.907	3.51968e-09
4833438C02Rik	0.00796518	0.158468	0.103	0.087	1
Hsbp1	0.000140165	0.158427	0.493	0.449	1
Cped1	7.86913e-11	0.734617	0.096	0.062	1.77441e-06
Rsl24d1	9.43875e-06	0.158399	0.425	0.372	0.212834
Snhg3	0.00046907	0.158291	0.317	0.278	1
Tagln2	8.38201e-12	0.158217	0.827	0.776	1.89006e-07
Snrpe	3.13792e-10	0.158146	0.826	0.789	7.0757e-06
Egln2	0.0105527	0.158132	0.199	0.177	1
Ifi205	9.72609e-07	0.157531	0.537	0.484	0.0219314
S100a6	5.76694e-36	0.157513	0.99	0.987	1.30039e-31
Bud31	0.00363455	0.157396	0.344	0.313	1
Ndufs6	2.22262e-06	0.157362	0.626	0.584	0.0501179
Fopnl	0.00119573	0.157261	0.172	0.145	1
Etfbkmt	9.77303e-11	-0.577729	0.096	0.138	2.20372e-06
Dcun1d5	2.24567e-06	0.157249	0.519	0.465	0.0506375
Cfdp1	2.21814e-05	0.157051	0.396	0.343	0.500169
Commd7	0.000266682	0.157034	0.429	0.382	1
Ldhb	0.0052174	0.156765	0.209	0.185	1
Usp14	2.53905e-05	0.156564	0.289	0.243	0.57253
Rrbp1	3.72678e-16	0.15656	0.924	0.91	8.40353e-12
Adap2	0.0537788	0.15656	0.211	0.195	1
Ier2	4.7521e-07	0.156514	0.843	0.822	0.0107155
Eif3l	0.000972298	0.156352	0.354	0.317	1
D8Ertd738e	6.34018e-11	0.155763	0.848	0.82	1.42965e-06
Coq2	8.91574e-05	0.155536	0.253	0.214	1
Eif4ebp1	6.4338e-07	0.155076	0.569	0.513	0.0145076
Atp6v0a1	0.00465702	0.154962	0.283	0.257	1
Immp1l	0.0149348	0.154796	0.173	0.151	1
Ap1s1	0.00536186	0.154549	0.203	0.178	1
Pdcd2	0.0643609	0.154408	0.119	0.106	1
Scamp3	0.00235556	0.154394	0.274	0.242	1
Rpl18a	3.37006e-50	0.154301	0.983	0.979	7.59914e-46
Sucla2	6.27307e-05	0.154203	0.292	0.249	1
Mycbp	0.0019783	0.154202	0.198	0.17	1
Med28	0.0100721	0.1541	0.355	0.326	1
Tnfaip2	3.7487e-11	0.153967	0.878	0.838	8.45293e-07
Dap	9.15614e-05	0.153942	0.381	0.336	1
Srd5a3	0.000177997	0.153757	0.328	0.286	1
Gypc	0.01347	0.153623	0.102	0.086	1
Bet1l	0.00508326	0.153604	0.276	0.247	1
Il12rb1	1.56038e-10	1.42959	0.021	0.007	3.5185e-06
Cdc14b	1.57333e-10	-0.70648	0.082	0.121	3.54769e-06
U2af1	1.57894e-07	0.153564	0.599	0.54	0.00356035
A630012P03Rik	1.59923e-10	-1.19599	0.014	0.035	3.60611e-06
Triap1	0.00256894	0.153491	0.252	0.221	1
Ttc39b	0.00865324	0.153305	0.139	0.12	1
Tomm6	1.34205e-10	0.153029	0.811	0.779	3.02618e-06
Ubxn6	0.00127755	0.153023	0.219	0.19	1
Maco1	0.0788287	0.15287	0.178	0.162	1
Rmi2	1.74524e-10	1.16872	0.03	0.012	3.93534e-06
Casp1	2.74335e-08	0.152595	0.622	0.563	0.000618598
Gm36161	0.00198801	0.15248	0.475	0.438	1
Ube2j2	1.2597e-05	0.152467	0.472	0.42	0.284049
Mfap1b	0.000629119	0.152445	0.242	0.21	1
Tifa	9.4897e-06	0.15237	0.565	0.509	0.213983
Ring1	0.00171854	0.152268	0.13	0.108	1
Lamc1	2.02384e-10	0.514995	0.094	0.06	4.56355e-06
Arpc4	1.06844e-14	0.152169	0.868	0.838	2.40923e-10
Rbck1	0.00650988	0.15211	0.297	0.266	1
Xdh	3.56152e-13	0.152025	0.926	0.902	8.03088e-09
Tmem242	0.015713	0.152019	0.146	0.126	1
Ten1	0.000554667	0.151929	0.328	0.289	1
Nus1	0.00276944	0.15189	0.282	0.25	1
Aggf1	0.0132416	0.151783	0.266	0.238	1
Dmac1	8.96237e-05	0.151686	0.35	0.306	1
Arid5b	7.0899e-06	0.151629	0.704	0.656	0.15987
Impa2	0.00675925	0.151627	0.261	0.231	1
H2afy	5.04337e-17	0.151546	0.92	0.899	1.13723e-12
Ccdc25	0.000338956	0.15135	0.267	0.229	1
Sptssa	0.00014687	0.151282	0.415	0.37	1
Klf11	2.5882e-10	-0.835837	0.068	0.103	5.83614e-06
Sin3b	2.29457e-07	0.150838	0.616	0.554	0.00517402
Slc25a11	0.000147337	0.150769	0.359	0.314	1
St6gal1	0.312236	0.150677	0.11	0.104	1
Vps4a	0.000658952	0.150644	0.201	0.17	1
Gtpbp4	0.0147453	0.150535	0.319	0.29	1
Psmd2	0.0016988	0.150316	0.453	0.412	1
Ost4	2.36787e-09	0.150301	0.753	0.713	5.33931e-05
Rad23a	0.0122392	0.150111	0.24	0.216	1
Prkcsh	0.00416058	0.150095	0.197	0.171	1
Pdk3	0.00461791	0.150045	0.359	0.327	1
Tgfbi	4.31545e-19	0.150003	0.947	0.944	9.73092e-15
Nipsnap3b	0.000863063	0.14998	0.299	0.263	1
Nr2c2ap	0.00183867	0.149793	0.161	0.137	1
Pold4	2.23164e-05	0.149673	0.497	0.442	0.503212
Lcmt1	0.00344824	0.149577	0.163	0.139	1
Hnrnpf	3.28125e-15	0.149405	0.91	0.892	7.3989e-11
Fcnb	3.32531e-10	1.26699	0.032	0.014	7.49824e-06
Elp5	0.00490455	0.149383	0.186	0.163	1
Rfc2	5.79182e-06	0.149177	0.384	0.333	0.1306
4930430E12Rik	3.59099e-10	1.04662	0.04	0.019	8.09731e-06
Stat1	2.60039e-17	0.149146	0.954	0.94	5.86362e-13
Dhrs4	0.034075	0.149141	0.156	0.138	1
Chmp2a	3.53592e-09	0.149141	0.815	0.782	7.97315e-05
Stx12	0.00059958	0.149093	0.372	0.33	1
Ldlr	1.18169e-07	0.149056	0.738	0.695	0.00266459
Clta	8.64735e-17	0.148589	0.939	0.924	1.94989e-12
Smim20	0.0191754	0.148473	0.265	0.241	1
Mdh1	0.000136176	0.14844	0.405	0.359	1
6330562C20Rik	4.31315e-10	0.644317	0.065	0.038	9.72573e-06
Mrpl36	0.00165916	0.148285	0.45	0.42	1
Faim	7.79032e-05	0.148195	0.355	0.309	1
Rpl31	1.06783e-19	0.148066	0.945	0.938	2.40785e-15
Aldoa	3.90379e-08	0.147983	0.73	0.692	0.000880265
Srpk1	0.0124672	0.147886	0.205	0.182	1
Ppp2r3c	0.0179175	0.147637	0.249	0.225	1
Ptrhd1	0.000173235	0.147624	0.29	0.247	1
Abca13	4.72606e-10	1.73091	0.019	0.006	1.06568e-05
Ngdn	0.00119741	0.147577	0.293	0.257	1
Slc25a1	0.0525974	0.147568	0.129	0.115	1
Gm26827	0.00941875	0.147455	0.125	0.107	1
Sharpin	0.000779667	0.147143	0.295	0.261	1
Abcf1	6.28713e-07	0.147085	0.544	0.496	0.0141769
Qars	0.00137313	0.146996	0.228	0.197	1
Magt1	1.79055e-06	0.146687	0.61	0.558	0.0403752
Exosc3	0.0623047	0.146402	0.268	0.247	1
Anp32e	0.00921173	0.14639	0.278	0.251	1
Dhx8	0.00132039	0.146306	0.266	0.231	1
Cib1	1.17953e-06	0.14624	0.617	0.554	0.0265972
Lrpap1	0.0043419	0.146009	0.401	0.368	1
Kxd1	3.39335e-05	0.145965	0.483	0.431	0.765166
H2afz	2.22496e-14	0.145919	0.964	0.963	5.01707e-10
Pde12	0.00886349	0.145828	0.105	0.089	1
Scfd1	5.08195e-07	0.145754	0.463	0.404	0.0114593
Eif3d	1.00217e-05	0.145666	0.442	0.384	0.22598
Yrdc	0.0341959	0.14555	0.17	0.153	1
Ddx55	0.00559047	0.145464	0.123	0.104	1
Gm48677	6.3369e-10	1.71708	0.011	0.002	1.42891e-05
Rpl7a	9.13249e-27	0.145455	0.966	0.962	2.05929e-22
Elovl1	0.00146658	0.145215	0.271	0.237	1
Mtch1	6.50629e-05	0.145065	0.505	0.463	1
Ubxn1	5.83561e-07	0.145024	0.629	0.571	0.0131587
Rbm43	0.00125848	0.144874	0.22	0.191	1
Tbkbp1	0.00562556	0.144661	0.174	0.151	1
Mphosph10	0.00103508	0.14463	0.215	0.184	1
Nfs1	0.00876276	0.144617	0.189	0.165	1
Tigd2	0.000392226	0.144612	0.193	0.162	1
4930545L23Rik	0.0128118	0.144512	0.105	0.09	1
Rrp7a	0.00976161	0.144004	0.175	0.153	1
Exoc3	0.000659756	0.143982	0.392	0.348	1
Nucks1	0.014282	0.143945	0.332	0.305	1
Cct3	9.70845e-05	0.143924	0.306	0.262	1
Tma7	4.40509e-10	0.143893	0.832	0.806	9.93304e-06
Cops3	0.00543752	0.143869	0.237	0.21	1
Eef1akmt4	7.67053e-10	0.756175	0.084	0.053	1.72963e-05
Pram1	0.0810319	0.143655	0.121	0.109	1
Ywhae	1.31431e-10	0.143634	0.867	0.836	2.96365e-06
Dexi	0.010436	0.143619	0.146	0.126	1
Ccdc124	0.000236515	0.143451	0.38	0.334	1
Ifitm2	5.34266e-23	0.143356	0.977	0.973	1.20472e-18
Nat8l	8.22022e-10	-0.655368	0.071	0.106	1.85358e-05
Khk	0.00625647	0.14333	0.286	0.257	1
Tnf	8.27478e-10	0.512766	0.099	0.065	1.86588e-05
Tmem67	0.0212269	0.143034	0.195	0.175	1
Nckipsd	0.197962	0.142832	0.114	0.105	1
Man2a1	3.7162e-07	0.142791	0.748	0.71	0.00837966
Gm5086	8.45311e-10	-1.08728	0.017	0.038	1.90609e-05
Ssr1	5.33525e-06	0.142265	0.563	0.514	0.120304
Paqr3	0.0304029	0.142179	0.115	0.1	1
Zfp366	8.78615e-10	1.0442	0.044	0.023	1.98119e-05
Ibtk	6.03103e-05	0.142149	0.354	0.312	1
Vamp8	3.15045e-10	0.142104	0.848	0.826	7.10394e-06
Rpl34	2.01668e-50	0.141925	0.983	0.98	4.54741e-46
Upf3a	0.0211752	0.141838	0.246	0.224	1
Stat4	9.64912e-10	-1.10076	0.024	0.048	2.17578e-05
Hnrnpm	1.64332e-05	0.141816	0.744	0.727	0.370553
Brcc3	0.0238418	0.14131	0.192	0.172	1
Urod	0.00789731	0.141245	0.138	0.118	1
Traf2	0.0214372	0.14107	0.103	0.088	1
Anxa5	1.21581e-08	0.140964	0.859	0.838	0.000274153
Polr2d	0.0405679	0.140822	0.141	0.125	1
Mif4gd	0.00423554	0.140299	0.209	0.182	1
Fam32a	3.0132e-06	0.140264	0.598	0.552	0.0679447
Prdx4	0.000365155	0.140036	0.336	0.299	1
Sugt1	0.000200952	0.139992	0.49	0.445	1
Sf3a3	3.29095e-05	0.139509	0.225	0.185	0.742076
Ccnb2	1.18917e-09	2.04499	0.022	0.008	2.68146e-05
Zfp593	0.0353839	0.139337	0.153	0.135	1
Arpc5l	3.76333e-05	0.139318	0.393	0.344	0.848593
Svbp	0.00256978	0.139309	0.326	0.293	1
Dnaja2	7.52135e-05	0.139283	0.601	0.555	1
Phf23	0.011973	0.139206	0.26	0.234	1
Ramac	0.000168373	0.13877	0.48	0.425	1
Stxbp5	0.0884838	0.1387	0.173	0.158	1
Maip1	0.0215113	0.138443	0.121	0.104	1
Maff	1.40696e-09	0.737905	0.074	0.045	3.17256e-05
Apobec3	3.69267e-08	0.138379	0.675	0.621	0.000832661
Xbp1	2.60483e-08	0.138251	0.787	0.741	0.000587364
Tex14	0.00472339	0.138112	0.231	0.204	1
Vdac1	0.0032839	0.13791	0.368	0.336	1
Lsm8	0.00265029	0.137871	0.323	0.29	1
Ier3ip1	6.24855e-05	0.137681	0.697	0.648	1
Napsa	9.3874e-15	0.137676	0.936	0.924	2.11676e-10
Ndufa7	2.0907e-10	0.137188	0.821	0.781	4.71431e-06
Ywhah	0.000285886	0.137143	0.543	0.503	1
Psma6	0.000325352	0.137044	0.557	0.518	1
S1pr5	1.6017e-09	-0.788302	0.046	0.075	3.61167e-05
Uqcrh	2.62338e-16	0.137036	0.937	0.928	5.91546e-12
Fkbp1b	0.124401	0.137024	0.147	0.135	1
Mapk13	1.65075e-09	0.860692	0.035	0.017	3.72227e-05
Gca	1.65693e-09	0.62047	0.066	0.039	3.73622e-05
Cd24a	1.659e-09	0.766256	0.044	0.023	3.74089e-05
Heatr6	0.000483967	0.137012	0.234	0.201	1
Dnajc12	1.68203e-09	0.911366	0.048	0.026	3.79281e-05
Gdf3	1.68672e-09	-1.34314	0.023	0.046	3.80339e-05
Mapk9	0.0946251	0.136837	0.318	0.299	1
Tmem33	5.70467e-05	0.136796	0.333	0.286	1
Mrpl54	5.05268e-05	0.136766	0.472	0.421	1
Mgat2	5.55291e-05	0.136638	0.477	0.425	1
Atp5g2	8.87436e-10	0.136619	0.862	0.842	2.00108e-05
Slc50a1	0.00124588	0.136562	0.249	0.215	1
Usf1	9.56604e-05	0.136476	0.507	0.456	1
Gm7644	1.79675e-09	-0.922511	0.033	0.059	4.05149e-05
Sumo3	8.08742e-05	0.13625	0.415	0.365	1
Gm17018	0.00158847	0.136006	0.203	0.174	1
Cnih4	0.00150723	0.135736	0.619	0.577	1
Hmg20b	0.000389928	0.135645	0.375	0.333	1
Ostm1	0.00844285	0.135534	0.29	0.262	1
Parl	5.70385e-05	0.135532	0.462	0.406	1
Gcnt2	2.05808e-06	0.135481	0.675	0.619	0.0464077
Psma7	1.9811e-16	0.135214	0.956	0.95	4.46719e-12
Ttll5	0.044591	0.135053	0.101	0.088	1
Pfdn5	2.70251e-13	0.134916	0.924	0.902	6.0939e-09
Plekhj1	2.79464e-06	0.134558	0.515	0.454	0.0630164
Tmem128	0.000529061	0.134537	0.497	0.457	1
Lsm7	0.000258047	0.134156	0.367	0.323	1
Dpp9	0.0056762	0.134146	0.172	0.148	1
Ttf1	0.0149992	0.134114	0.191	0.17	1
Fkbp3	0.000683242	0.133945	0.29	0.255	1
Mmadhc	0.00702613	0.133921	0.231	0.205	1
D10Wsu102e	0.00905517	0.133912	0.102	0.085	1
Emc10	1.44359e-05	0.133905	0.365	0.315	0.325516
Got1	0.0235022	0.133829	0.121	0.105	1
Rpl27	5.84678e-36	0.13371	0.977	0.973	1.31839e-31
Gm15478	0.00215323	0.133602	0.197	0.17	1
Psmb7	0.00143861	0.133589	0.453	0.41	1
Rnaseh2a	0.0269713	0.133535	0.141	0.124	1
Ethe1	0.00258772	0.133438	0.472	0.437	1
Gm36264	2.55672e-09	2.27797	0.011	0.002	5.76514e-05
Chd3	2.58239e-09	-0.549285	0.095	0.133	5.82302e-05
Ints12	0.0196676	0.133432	0.254	0.228	1
Rrp36	0.00975887	0.133154	0.164	0.143	1
A430005L14Rik	0.00147321	0.133046	0.156	0.131	1
Abhd16a	0.000381069	0.132919	0.188	0.156	1
Atp5md	1.67138e-08	0.132906	0.846	0.825	0.00037688
Ripk1	0.00322778	0.132837	0.533	0.497	1
Mlec	1.47227e-05	0.132796	0.293	0.249	0.331982
Smim4	0.00018785	0.132591	0.481	0.434	1
Apool	0.00221689	0.132518	0.195	0.167	1
Cox17	0.000177635	0.132444	0.695	0.661	1
Ap1s3	0.0576809	0.132174	0.103	0.091	1
Cc2d1b	0.119806	0.132099	0.129	0.117	1
Tmed4	0.0140752	0.132058	0.143	0.124	1
Dgat2	0.00150497	0.132018	0.191	0.163	1
Bsg	8.01607e-06	0.131908	0.583	0.534	0.180754
Abcf3	0.0466073	0.131878	0.11	0.097	1
Rmc1	0.000869835	0.131419	0.166	0.138	1
Acadm	0.000356401	0.131376	0.301	0.263	1
Hotairm1	0.000541686	0.131359	0.11	0.088	1
Cd200r4	3.49791e-09	0.678003	0.073	0.045	7.88744e-05
mt-Nd5	1.5104e-07	0.131253	0.862	0.842	0.0034058
Arpc1b	5.8732e-25	0.131229	0.974	0.971	1.32435e-20
Pbdc1	0.000246009	0.131129	0.224	0.189	1
Uchl3	0.000198827	0.130999	0.112	0.088	1
Tbce	0.00135195	0.130986	0.22	0.19	1
Tecr	1.88735e-05	0.130897	0.453	0.395	0.425578
Rab8a	7.19394e-05	0.130758	0.614	0.564	1
Bc1	3.72662e-09	1.58784	0.03	0.013	8.40315e-05
Ccnl2	0.000948266	0.130398	0.547	0.502	1
Rab18	3.20568e-05	0.130308	0.432	0.382	0.722848
Rplp2	2.68268e-42	0.130033	0.984	0.982	6.04917e-38
Rps27a	2.56172e-33	0.129938	0.985	0.985	5.77643e-29
Rpl30	8.20219e-30	0.129746	0.98	0.98	1.84951e-25
Stx18	0.000782024	0.129594	0.343	0.305	1
N6amt1	0.122647	0.129571	0.113	0.102	1
Mpg	0.00138598	0.129511	0.159	0.135	1
Tmem251	0.00756224	0.129469	0.144	0.124	1
Tpst2	0.000322707	0.129465	0.46	0.413	1
Hecw2	4.33758e-09	-0.703232	0.088	0.122	9.78081e-05
Nrbf2	0.00125786	0.12941	0.266	0.232	1
Yipf6	0.243149	0.129395	0.149	0.139	1
Insyn2b	0.0789697	0.129345	0.226	0.207	1
Faf2	0.0362414	0.129233	0.272	0.248	1
Gm8797	5.06242e-09	0.600575	0.058	0.034	0.000114153
Arpc1a	1.40321e-05	0.129116	0.593	0.539	0.31641
Rpl4	8.12012e-13	0.129112	0.923	0.909	1.83101e-08
Tomm22	1.42728e-05	0.12875	0.668	0.63	0.321837
Fundc2	0.00486267	0.128668	0.248	0.22	1
Vapa	3.37039e-07	0.128438	0.814	0.781	0.00759989
Glmp	0.000384941	0.128428	0.335	0.291	1
Nudt21	0.000157815	0.127965	0.447	0.4	1
Arf6	0.000171742	0.127918	0.549	0.497	1
Map4k2	6.09546e-09	-0.632232	0.089	0.124	0.000137447
Pfn1	1.75062e-20	0.127902	0.97	0.969	3.94747e-16
St3gal6	6.34238e-09	-0.765451	0.049	0.078	0.000143014
Cyb5r3	0.00282518	0.127739	0.233	0.204	1
Btg2	4.30135e-06	0.127622	0.869	0.854	0.0969912
Clec4n	0.141012	0.127491	0.134	0.124	1
Ctnnd1	0.019141	0.127467	0.301	0.272	1
Dstn	0.00144049	0.12746	0.67	0.664	1
Rexo4	0.0112247	0.127322	0.169	0.148	1
Paxx	0.0918645	0.1271	0.113	0.101	1
BC005624	0.00171253	0.127051	0.379	0.34	1
Smarce1	0.00252253	0.12704	0.386	0.348	1
Rps13	4.3214e-28	0.126917	0.977	0.974	9.74433e-24
Arsb	7.5503e-09	-0.601912	0.096	0.131	0.000170252
Erlec1	0.00155946	0.126896	0.235	0.205	1
Snapc1	0.00116756	0.12666	0.178	0.15	1
Sirt2	0.00314632	0.126215	0.355	0.317	1
Copg1	0.0110625	0.125935	0.225	0.2	1
Samhd1	1.71541e-11	0.125791	0.997	0.996	3.86807e-07
Mast4	0.0825357	0.12573	0.102	0.091	1
Rtcb	0.00160454	0.125715	0.352	0.316	1
Ptges3	1.9352e-05	0.125708	0.615	0.563	0.436367
Ftl1	7.41247e-26	0.125544	0.985	0.981	1.67144e-21
Hmgb1	2.80955e-06	0.125486	0.881	0.847	0.0633526
Ppih	0.0023259	0.125446	0.127	0.105	1
Hist1h3e	9.02821e-09	0.714425	0.06	0.036	0.000203577
Morf4l2	5.66782e-05	0.125387	0.406	0.358	1
Secisbp2	0.0329462	0.125284	0.285	0.265	1
Serf2	8.44892e-23	0.125095	0.972	0.968	1.90515e-18
Myd88	1.56605e-05	0.125088	0.636	0.591	0.353128
Grcc10	3.37261e-06	0.124938	0.734	0.694	0.0760491
Ms4a4c	2.91962e-15	0.124876	0.973	0.97	6.58345e-11
Pnkd	0.00934195	0.124449	0.182	0.16	1
Armc1	0.0153701	0.124354	0.23	0.206	1
Fam20c	1.03187e-08	-0.992944	0.023	0.044	0.000232676
Zbtb8os	0.00242992	0.124146	0.261	0.228	1
Sdhaf1	0.0363974	0.124134	0.14	0.125	1
Ash2l	0.0956812	0.124112	0.149	0.135	1
Rpl13a	4.03442e-21	0.124011	0.97	0.963	9.09721e-17
Anapc13	0.000423161	0.123977	0.594	0.559	1
Smarcd1	0.0491772	0.123976	0.116	0.102	1
1810058I24Rik	0.00098984	0.123897	0.554	0.512	1
Spr	0.0231481	0.123818	0.178	0.158	1
Cdk5rap1	1.13674e-08	0.606032	0.067	0.041	0.000256324
Klra2	5.03319e-10	0.12377	0.973	0.964	1.13493e-05
Polr2l	0.00925907	0.123231	0.501	0.471	1
Gsdmd	0.000731091	0.123058	0.456	0.412	1
Ier5	3.20544e-05	0.122721	0.836	0.808	0.722794
Rack1	4.31265e-27	0.12271	0.97	0.971	9.7246e-23
Dctpp1	0.0171059	0.122589	0.101	0.086	1
Unc119	0.00815257	0.122511	0.411	0.377	1
Tpt1	4.64357e-57	0.122288	0.992	0.989	1.04708e-52
Gatm	1.22542e-08	0.603853	0.077	0.049	0.00027632
Ptgr2	0.00825292	0.122173	0.137	0.118	1
Ginm1	0.0304476	0.122075	0.162	0.145	1
Rpf2	0.00570132	0.121924	0.25	0.22	1
Scp2	1.77844e-07	0.121898	0.803	0.772	0.0040102
Coq7	1.31076e-08	0.620197	0.073	0.046	0.000295563
Igsf6	1.98688e-06	0.121886	0.812	0.778	0.0448022
Spon1	5.03952e-05	0.121798	0.381	0.338	1
Cwc25	0.00152885	0.121641	0.278	0.245	1
Ascc1	0.131125	0.121605	0.18	0.164	1
Dmac2	0.0587698	0.121602	0.131	0.117	1
Oma1	0.00282639	0.121579	0.236	0.206	1
Ssu72	0.000326638	0.121305	0.729	0.694	1
Rap2c	0.000629526	0.121135	0.523	0.476	1
Il4ra	0.00540224	0.121125	0.405	0.369	1
Phax	0.0103504	0.120993	0.283	0.256	1
Anxa1	5.74282e-05	0.120944	0.742	0.707	1
Tmem39a	0.0161566	0.120885	0.189	0.168	1
Ppil1	1.51324e-08	0.635702	0.076	0.048	0.000341221
Chmp1a	0.0037064	0.120737	0.327	0.293	1
Gm12689	1.64842e-08	-1.26493	0.021	0.041	0.000371701
Rab5if	3.85352e-07	0.120647	0.837	0.81	0.0086893
Acat1	3.61723e-05	0.120579	0.32	0.276	0.815649
Nipa2	4.24623e-06	0.120481	0.722	0.677	0.0957482
Pdia5	1.6747e-08	1.15785	0.026	0.012	0.000377629
Letm1	0.0198803	0.120429	0.224	0.199	1
Ms4a6b	1.54503e-17	0.120318	0.975	0.966	3.48389e-13
Ube2s	0.000120857	0.120164	0.422	0.373	1
Gm17767	1.81944e-08	0.481278	0.094	0.064	0.000410265
Spout1	1.82327e-08	0.806259	0.054	0.032	0.00041113
Ddx27	0.0653835	0.119924	0.204	0.186	1
Sf3b6	4.02405e-07	0.119703	0.767	0.739	0.00907384
Gm7030	0.00189913	0.119593	0.261	0.227	1
Rab2a	1.4377e-06	0.119572	0.858	0.832	0.0324188
Apip	0.00591009	0.119526	0.14	0.119	1
Golgb1	0.000650215	0.119446	0.422	0.382	1
Mpst	1.92855e-08	0.561667	0.088	0.059	0.00043487
Rps6kb2	0.0777194	0.119433	0.104	0.092	1
Borcs5	6.35277e-05	0.119309	0.184	0.15	1
Rubcnl	0.00909708	0.119147	0.26	0.233	1
Vamp4	6.45964e-05	0.119008	0.541	0.491	1
Srp72	0.000107967	0.118983	0.546	0.497	1
Plgrkt	0.00384986	0.118979	0.383	0.347	1
Scly	0.0645059	0.118862	0.132	0.119	1
A230059L01Rik	2.18106e-08	-3.03361	0.001	0.011	0.000491807
Invs	0.0221418	0.11877	0.109	0.094	1
Kif3b	0.00565416	0.118747	0.37	0.335	1
Eloc	0.000177488	0.118683	0.55	0.509	1
Snx3	4.64169e-05	0.118367	0.656	0.605	1
Nr1d2	2.35402e-08	-0.530394	0.089	0.123	0.000530809
Sumo1	6.52759e-07	0.118319	0.738	0.695	0.0147191
Cnep1r1	0.03454	0.118179	0.172	0.154	1
Sec23b	0.000165621	0.118125	0.278	0.237	1
Zfp87	0.0186978	0.117892	0.186	0.165	1
Ppm1m	0.000355479	0.11789	0.193	0.161	1
Mpp7	0.449495	0.117846	0.219	0.214	1
Rnf10	0.000994653	0.117827	0.484	0.44	1
Ssbp1	0.00511314	0.117762	0.36	0.326	1
Lsm10	0.00245039	0.117696	0.299	0.265	1
Tomm20	3.78501e-05	0.117637	0.603	0.558	0.853483
Mafg	0.00709065	0.117547	0.3	0.27	1
Ms4a4b	0.0236099	0.117424	0.288	0.259	1
Entpd1	0.230313	0.117328	0.452	0.437	1
Vcp	3.10932e-05	0.117247	0.657	0.622	0.701121
Map1lc3a	0.0663284	0.117222	0.158	0.142	1
E430024P14Rik	2.64819e-08	0.753988	0.038	0.02	0.000597141
Slc25a5	1.61969e-13	0.117182	0.933	0.924	3.65224e-09
Ndufs4	4.94672e-07	0.117181	0.73	0.679	0.0111544
Mospd3	0.0294088	0.117112	0.183	0.163	1
1700037C18Rik	0.0234379	0.116947	0.105	0.091	1
Rgs3	0.0146583	0.116842	0.246	0.22	1
Utp11	0.0155946	0.116754	0.257	0.233	1
Dohh	0.01348	0.116588	0.177	0.155	1
Lmtk2	2.80955e-08	-0.535602	0.073	0.106	0.000633525
Zfyve19	2.82054e-08	0.480929	0.088	0.059	0.000636003
Tacstd2	2.84825e-08	0.799913	0.048	0.028	0.000642251
Vmp1	1.28389e-05	0.116212	0.695	0.64	0.289504
Tfec	0.000204979	0.116079	0.169	0.14	1
Rpp21	0.000305472	0.116061	0.519	0.466	1
Clmn	2.97198e-08	0.77683	0.035	0.018	0.000670152
Ssna1	0.00606739	0.11602	0.375	0.342	1
Bloc1s4	0.0465666	0.115982	0.165	0.148	1
2810004N23Rik	0.00294114	0.115863	0.231	0.203	1
Atp5mpl	5.93674e-08	0.115833	0.86	0.842	0.00133868
Hspd1	0.000618805	0.115524	0.358	0.319	1
Prm1	3.12614e-08	1.30359	0.021	0.009	0.000704913
Thrap3	0.020809	0.115499	0.636	0.608	1
Mrpl32	0.000308274	0.115407	0.344	0.3	1
Nudt16l1	0.00323967	0.11533	0.148	0.125	1
Pcca	0.000325154	0.115261	0.219	0.185	1
Snx17	0.000159544	0.115236	0.434	0.387	1
Eef1a1	1.38056e-36	0.115084	0.989	0.985	3.11303e-32
Hmgn1	3.24309e-08	0.766656	0.072	0.046	0.000731284
Rfc1	0.010682	0.114963	0.371	0.338	1
Gm13708	0.563716	0.114962	0.128	0.122	1
Pkp4	3.28928e-08	-0.615213	0.049	0.077	0.000741701
Atxn10	0.000672054	0.114927	0.386	0.34	1
Cyp51	0.0224671	0.114738	0.191	0.172	1
Erp29	2.84019e-09	0.114534	0.904	0.888	6.40435e-05
Mre11a	0.304068	0.11445	0.134	0.126	1
Glod4	0.0221905	0.114416	0.281	0.254	1
Phf11c	3.5268e-08	-0.658384	0.066	0.096	0.000795258
Dhrs7	0.00382067	0.114359	0.389	0.351	1
Thoc3	0.0141257	0.114323	0.167	0.146	1
Scpep1	0.000141462	0.114272	0.636	0.587	1
Tmem26	3.78836e-08	-1.57373	0.008	0.023	0.000854237
Zfand2b	0.00056058	0.114262	0.235	0.201	1
Ap2m1	0.00217877	0.114233	0.416	0.375	1
Dctn6	0.0686648	0.114177	0.24	0.219	1
Ptpn6	3.05441e-08	0.114012	0.87	0.845	0.00068874
9130401M01Rik	0.0129948	0.113966	0.241	0.217	1
Pdrg1	0.0311551	0.113819	0.165	0.146	1
Psmc6	0.00710825	0.113696	0.432	0.395	1
Tln1	4.8605e-12	0.113613	0.947	0.929	1.09599e-07
Ssb	0.000195601	0.113566	0.64	0.594	1
Cgnl1	3.96875e-08	-2.24697	0.006	0.019	0.000894914
Il2rg	0.00659057	0.113428	0.47	0.446	1
Gm11772	4.00318e-08	-0.958429	0.03	0.053	0.000902678
Cox6a1	0.000225703	0.113099	0.763	0.748	1
Ankra2	0.0350052	0.112939	0.15	0.134	1
Igbp1	0.0166166	0.112789	0.397	0.368	1
Eapp	0.0106343	0.112686	0.487	0.451	1
Dcxr	0.163744	0.11268	0.185	0.171	1
Nsmce4a	0.0121567	0.112578	0.363	0.334	1
2610035D17Rik	4.31961e-08	-0.475763	0.066	0.097	0.00097403
[truncated: 6,140 more rows]

## Sheet: S2B. NCM_CCR2WTvsCCR2dMHCII
Table S2B. Differential gene expression in CCR2WT NCMs versus CCR2ΔMHCII NCMs.
Column1	p_val	avg_log2FC	pct.1	pct.2	p_val_adj
H2-Ab1	0	5.96975	0.829	0.095	0
Dnase1l3	1.52226e-78	2.58622	0.17	0.032	3.43254e-74
Rpl9-ps6	2.34281e-110	2.30519	0.297	0.083	5.2828e-106
Serpina3g	4.18817e-129	2.27309	0.369	0.118	9.4439e-125
Iigp1	4.23767e-105	2.07441	0.347	0.123	9.55552e-101
Gm4951	7.36027e-119	2.06479	0.391	0.142	1.65967e-114
Ccl5	1.55123e-45	1.90999	0.194	0.073	3.49786e-41
Tgtp1	1.62597e-26	1.81464	0.101	0.035	3.6664e-22
Plpp1	2.74489e-56	1.76848	0.227	0.084	6.18946e-52
Gbp4	2.37452e-70	1.72705	0.266	0.098	5.3543e-66
Dynlt1b	7.02114e-30	1.65386	0.133	0.052	1.5832e-25
Fkbp5	8.22727e-81	1.53	0.389	0.182	1.85517e-76
Acod1	4.31543e-67	1.49174	0.338	0.153	9.73087e-63
Gbp6	1.36388e-37	1.46541	0.172	0.067	3.07541e-33
Gbp2	3.58855e-206	1.43619	0.794	0.497	8.09181e-202
AW112010	1.69313e-200	1.31938	0.839	0.655	3.81784e-196
Il18bp	5.04787e-29	1.25072	0.148	0.061	1.13824e-24
Ccl4	2.0205e-20	1.24644	0.229	0.141	4.55602e-16
Fpr1	3.46775e-28	1.24259	0.188	0.092	7.81943e-24
Ikbke	7.52112e-39	1.23859	0.266	0.134	1.69594e-34
Il21r	6.02319e-39	1.22027	0.24	0.115	1.35817e-34
Spon1	1.59857e-09	1.1596	0.112	0.068	3.60461e-05
Slc15a2	2.07965e-19	1.12745	0.18	0.101	4.6894e-15
Gbp5	5.22838e-74	1.1244	0.545	0.336	1.17895e-69
Gbp7	9.45099e-50	1.1115	0.393	0.229	2.1311e-45
Id2	7.29671e-50	1.09507	0.456	0.294	1.64534e-45
1810009A15Rik	2.80555e-16	1.07248	0.123	0.062	6.32624e-12
Gbp3	4.00029e-53	1.06012	0.419	0.247	9.02026e-49
Cxcl10	4.553e-19	1.05943	0.179	0.101	1.02666e-14
Batf2	2.49052e-23	1.05578	0.199	0.109	5.61587e-19
Cxcl9	1.4423e-17	1.03776	0.107	0.049	3.25223e-13
Slco3a1	2.08788e-35	1.03348	0.336	0.201	4.70796e-31
Hist2h2aa1	1.79045e-10	1.02247	0.102	0.058	4.03729e-06
Oprm1	1.85207e-10	0.994326	0.103	0.059	4.17624e-06
Klhl6	5.27672e-39	0.991812	0.373	0.224	1.18985e-34
Tnfaip2	1.32006e-77	0.97057	0.738	0.572	2.97661e-73
Ms4a6d	1.30118e-47	0.951691	0.52	0.365	2.93403e-43
F11r	1.68021e-14	0.948144	0.136	0.076	3.7887e-10
Plaat3	3.08702e-34	0.946896	0.372	0.242	6.96093e-30
Creb5	7.0191e-08	0.943182	0.1	0.063	0.00158274
Chn2	1.06672e-11	0.940817	0.122	0.071	2.40534e-07
Glrx	4.37674e-15	0.923359	0.181	0.112	9.86912e-11
Gbp8	3.3122e-19	0.900712	0.267	0.176	7.46868e-15
Ly6a	4.67244e-77	0.897483	0.748	0.585	1.05359e-72
Cd300lf	4.49725e-50	0.896884	0.491	0.316	1.01408e-45
Ccnd3	2.22666e-110	0.888025	0.855	0.733	5.02089e-106
Aig1	4.68712e-29	0.854912	0.247	0.135	1.0569e-24
Dusp10	7.15365e-09	0.835704	0.123	0.078	0.000161308
Gm26917	0.000186331	0.832558	0.24	0.202	1
Calhm6	1.11053e-45	0.82212	0.569	0.422	2.50414e-41
Cfb	4.58111e-18	0.820262	0.308	0.217	1.033e-13
Tnf	3.03517e-11	0.819439	0.245	0.179	6.84401e-07
Wars	7.92878e-20	0.818861	0.272	0.18	1.78786e-15
Lap3	5.13226e-11	0.817536	0.1	0.055	1.15727e-06
Socs1	1.56434e-11	0.807931	0.152	0.095	3.52743e-07
Magohb	2.09206e-16	0.772838	0.245	0.163	4.71739e-12
F830016B08Rik	1.02511e-42	2.86289	0.09	0.015	2.31153e-38
Clec4n	6.6194e-09	0.772187	0.16	0.109	0.000149261
Gm16337	2.04681e-19	0.772048	0.24	0.15	4.61534e-15
Gpam	0.0661649	-0.500216	0.012	0.018	1
Ciita	6.50067e-17	0.769917	0.248	0.163	1.46584e-12
Slc28a2	5.66662e-11	0.76905	0.232	0.169	1.27777e-06
Tsix	2.54638e-10	0.762843	0.171	0.115	5.74183e-06
Acp5	6.61642e-07	0.759942	0.104	0.069	0.0149194
Tmem67	1.28221e-09	0.759244	0.142	0.092	2.89126e-05
Uba52	2.40844e-106	0.757293	0.91	0.876	5.43079e-102
Mctp2	3.42926e-11	0.748019	0.184	0.123	7.73263e-07
Il27	1.10737e-29	0.747144	0.443	0.316	2.49701e-25
Ifi205	4.03859e-20	0.742973	0.358	0.255	9.10661e-16
Il1rn	2.27511e-11	0.739162	0.117	0.067	5.13015e-07
Sell	1.54669e-12	0.737584	0.204	0.137	3.48763e-08
Rnaseh2b	2.07577e-08	0.727566	0.172	0.123	0.000468066
Bloc1s1	1.47771e-17	0.722609	0.347	0.258	3.3321e-13
Ino80b	1.9905e-11	0.718981	0.179	0.118	4.48837e-07
Blvrb	6.14481e-38	0.71835	0.587	0.453	1.38559e-33
Serpina3f	6.0351e-34	2.42264	0.087	0.02	1.36086e-29
Ripor2	4.57489e-56	0.716076	0.727	0.578	1.03159e-51
Ddit4	1.08777e-11	0.711351	0.205	0.14	2.4528e-07
Pecam1	6.94073e-17	0.705462	0.295	0.205	1.56507e-12
Gm2000	1.58804e-12	0.697036	0.159	0.098	3.58086e-08
C130026I21Rik	2.64168e-15	0.693622	0.296	0.211	5.95673e-11
Ipcef1	3.12173e-19	0.690478	0.359	0.257	7.0392e-15
Ass1	9.13861e-16	0.682225	0.267	0.184	2.06066e-11
Clcn7	6.40841e-14	0.681978	0.276	0.2	1.44503e-09
Nucb2	1.68688e-09	0.681686	0.181	0.127	3.80375e-05
Fndc9	8.54958e-27	0.676192	0.281	0.169	1.92785e-22
Ccnd2	7.84963e-22	0.66606	0.487	0.384	1.77001e-17
Olfr56	1.01221e-07	0.66552	0.169	0.123	0.00228243
Bst1	2.97548e-13	0.664027	0.251	0.178	6.70941e-09
Dock4	1.87158e-27	0.663045	0.609	0.497	4.22022e-23
Upp1	3.36245e-30	2.39923	0.071	0.014	7.582e-26
Igtp	7.81708e-23	0.661527	0.424	0.31	1.76267e-18
Cd86	1.10439e-28	0.661024	0.566	0.457	2.49029e-24
Slc31a2	4.42665e-08	0.652667	0.171	0.122	0.000998166
Icam1	3.12139e-16	0.652384	0.424	0.336	7.03843e-12
Slamf8	3.72533e-18	0.637948	0.329	0.232	8.40025e-14
Aoah	6.80848e-07	0.637434	0.192	0.145	0.0153524
Lifr	4.51168e-06	0.634592	0.148	0.111	0.101734
Gm32036	6.23034e-06	0.626271	0.147	0.109	0.140488
Cmss1	3.80085e-25	0.623048	0.707	0.623	8.57054e-21
Itgax	2.21557e-16	0.622945	0.274	0.185	4.99588e-12
Gm12216	9.1377e-15	0.615501	0.301	0.217	2.06046e-10
Fcgr4	1.72273e-72	0.610759	0.882	0.792	3.88458e-68
Ccl3	7.07139e-08	0.60886	0.176	0.127	0.00159453
Fanca	1.88886e-12	0.607019	0.204	0.136	4.25918e-08
1110038F14Rik	2.28751e-11	0.604864	0.277	0.206	5.1581e-07
Ifi47	1.05876e-32	0.603951	0.573	0.433	2.38739e-28
Ctsc	2.39469e-48	0.601024	0.847	0.766	5.39979e-44
Pkib	8.17639e-06	0.600685	0.119	0.084	0.184369
Adap2	2.44989e-08	0.598234	0.209	0.155	0.000552426
Apobec3	1.78285e-39	0.594912	0.645	0.502	4.02014e-35
Gm42917	3.39038e-05	0.591256	0.104	0.073	0.764497
Cdyl2	0.00142491	0.586203	0.126	0.102	1
Gm42418	7.79097e-18	0.584454	0.981	0.982	1.75678e-13
Morrbid	1.6423e-13	0.581044	0.294	0.214	3.70321e-09
Psmb8	1.55389e-85	0.57882	0.888	0.829	3.50386e-81
Cd274	5.16655e-45	0.576874	0.826	0.723	1.16501e-40
Pik3cb	2.15272e-12	0.576422	0.295	0.221	4.85418e-08
Nr1h3	2.68692e-06	0.576124	0.109	0.074	0.0605873
Gm19710	0.000113392	0.575579	0.103	0.075	1
Pla2g7	1.93578e-61	0.573381	0.844	0.733	4.365e-57
Ccrl2	6.87989e-10	0.573256	0.215	0.153	1.55135e-05
Cd40	1.66512e-07	0.571324	0.157	0.111	0.00375469
Txn1	2.61513e-46	0.570199	0.76	0.677	5.89687e-42
H2-Eb1	1.15296e-28	0.569634	0.501	0.363	2.5998e-24
Rnaset2a	6.07621e-13	0.569156	0.452	0.384	1.37013e-08
2510017J16Rik	0.183046	-0.500283	0.009	0.012	1
Cmklr1	1.68618e-08	0.568125	0.188	0.136	0.000380216
Gm13684	7.33489e-09	0.566138	0.226	0.169	0.000165394
Coro1b	9.39488e-08	0.562915	0.171	0.123	0.00211845
Psme2	1.40978e-49	0.562704	0.81	0.728	3.17891e-45
Clec4a2	1.23416e-05	0.55997	0.147	0.11	0.278291
Hk3	9.09996e-11	0.558053	0.235	0.168	2.05195e-06
Arid5b	3.28179e-19	0.556917	0.613	0.523	7.40011e-15
Hist1h4d	1.02439e-07	0.550635	0.162	0.114	0.00230991
Gm6034	1.87928e-05	0.548661	0.102	0.071	0.423759
Hint3	4.98276e-05	0.547699	0.11	0.08	1
4930402H24Rik	4.65459e-06	0.54666	0.152	0.112	0.104956
Fcgr2b	1.87991e-20	0.545222	0.513	0.407	4.239e-16
Macrod2	0.532214	-0.500863	0.011	0.013	1
Fbxl2	0.000126181	0.545001	0.129	0.098	1
Gzma	6.88619e-24	2.54225	0.061	0.014	1.55277e-19
Sod2	2.79508e-16	0.544289	0.54	0.46	6.30262e-12
Tgtp2	3.09026e-10	0.541598	0.255	0.19	6.96823e-06
Slc2a1	1.19544e-07	0.537341	0.167	0.12	0.00269559
Padi4	0.211504	-0.501026	0.02	0.025	1
Gnptab	1.46543e-11	0.535506	0.338	0.266	3.30441e-07
Gm47167	0.00360587	0.532194	0.117	0.095	1
Nkap	1.41772e-09	0.53215	0.254	0.192	3.19681e-05
Slamf7	0.00152427	0.531414	0.157	0.131	1
Cnn3	4.41252e-23	1.50286	0.095	0.035	9.94979e-19
Tns3	7.60902e-21	0.530646	0.561	0.453	1.71576e-16
Sp140	1.34461e-25	0.528635	0.587	0.471	3.03197e-21
Pla2g4a	1.22862e-14	0.52848	0.42	0.331	2.77042e-10
Fmnl2	0.000118296	0.528017	0.119	0.089	1
Dram1	2.73942e-17	0.526968	0.477	0.386	6.17712e-13
Pram1	7.35581e-06	0.526538	0.14	0.102	0.165866
Rasgrp1	2.59957e-15	0.526263	0.437	0.347	5.86177e-11
H2-DMa	1.79794e-22	0.523725	0.496	0.39	4.05418e-18
Gm20342	5.75887e-05	-0.50171	0.091	0.123	1			1
Shtn1	2.37727e-11	0.522857	0.289	0.215	5.3605e-07
Fth1	1.17792e-46	0.518684	0.964	0.957	2.65608e-42
Isg15	3.16592e-16	0.518275	0.391	0.295	7.13884e-12
Slc36a3os	0.000754951	0.518157	0.114	0.088	1
Plcl1	0.00471583	0.514133	0.167	0.142	1
Man2a1	3.2638e-37	0.507299	0.745	0.648	7.35955e-33
Gm38115	6.48516e-06	0.50618	0.172	0.132	0.146234
Myof	1.14567e-11	0.505098	0.419	0.344	2.58337e-07
Fbxl5	1.65455e-14	0.504854	0.637	0.573	3.73084e-10
Eif2b4	0.00160105	0.500606	0.105	0.081	1
Fpr2	2.04064e-19	0.498408	0.518	0.42	4.60145e-15
Lrrc4	1.24887e-08	0.495277	0.299	0.238	0.000281608
Gm17268	0.0113872	0.494176	0.105	0.086	1
Adgrl3	4.57756e-05	0.493011	0.122	0.09	1
Clic4	2.78712e-09	0.490616	0.405	0.346	6.28467e-05
Prpsap1	0.0244616	0.489922	0.108	0.091	1
CAAA01147332.1	2.46865e-21	1.95529	0.061	0.016	5.56657e-17
Eif2s3y	2.6437e-05	0.485299	0.176	0.14	0.596128
Cep70	0.000509603	0.482848	0.112	0.085	1
Lysmd4	5.61688e-09	0.481415	0.337	0.274	0.000126655
Fnip2	0.0116391	0.480324	0.185	0.164	1
Prdm1	9.24011e-07	0.479686	0.191	0.144	0.0208355
Flot1	0.00173772	0.478052	0.107	0.084	1
Klrk1	0.000144982	0.477031	0.111	0.082	1
Ly6i	2.64116e-19	0.476906	0.826	0.818	5.95556e-15
Lpin2	3.11922e-17	0.47502	0.519	0.433	7.03354e-13
4921511I17Rik	1.94374e-06	0.473725	0.193	0.148	0.0438294
Ifi30	2.45179e-15	0.473384	0.564	0.492	5.52854e-11
Ppt1	8.52014e-16	0.471707	0.607	0.547	1.92121e-11
Tapbpl	5.30765e-13	0.468323	0.356	0.272	1.19682e-08
Vamp5	3.38614e-08	0.463593	0.246	0.188	0.000763541
Cars2	0.0202237	0.463215	0.102	0.085	1
Dpep2	3.62998e-07	0.460813	0.175	0.128	0.00818524
Uba7	1.27723e-05	0.458108	0.165	0.126	0.288001
Malt1	1.46392e-15	0.457952	0.71	0.662	3.30099e-11
Irf1	1.60158e-34	0.456808	0.842	0.767	3.61141e-30
Prdx5	7.854e-31	0.452057	0.888	0.873	1.771e-26
Ttc39b	2.22962e-06	0.451971	0.15	0.109	0.0502758
Siglece	1.5338e-19	1.38581	0.098	0.04	3.45857e-15
Anapc16	1.44315e-09	0.451384	0.356	0.291	3.25417e-05
Psmb10	5.19889e-23	0.450516	0.635	0.544	1.1723e-18
Fas	2.07296e-06	0.449384	0.251	0.201	0.0467432
mt-Atp8	9.31003e-07	0.448423	0.269	0.218	0.0209932
Fabp5	0.00453726	0.447293	0.164	0.139	1
Tgfbi	2.34795e-20	0.446974	0.616	0.52	5.2944e-16
Pinx1	0.0038292	0.446111	0.144	0.12	1
Ifit1	0.00020994	0.44559	0.145	0.113	1
Tmem104	0.00161548	0.445143	0.176	0.148	1
Il2rg	3.79439e-15	0.444323	0.538	0.459	8.55598e-11
C5ar1	2.79419e-06	0.444276	0.253	0.204	0.0630062
Fgl2	2.40002e-08	0.443538	0.268	0.21	0.00054118
B3gnt2	3.13542e-06	0.440579	0.205	0.16	0.0707005
Agpat3	5.07282e-06	0.440089	0.241	0.192	0.114387
Nub1	9.26676e-11	0.439889	0.392	0.321	2.08956e-06
H2-DMb1	4.41344e-12	0.436349	0.35	0.268	9.95187e-08
Raet1e	2.55865e-09	0.435722	0.267	0.2	5.76949e-05
Nrip1	1.05072e-10	0.433485	0.427	0.358	2.36927e-06
Gpr141	2.04837e-65	0.433336	0.98	0.969	4.61888e-61
Gm47664	0.000447656	0.433017	0.156	0.125	1
Mmp14	1.11638e-18	1.40714	0.078	0.029	2.51732e-14
Ttc32	0.000286155	0.429469	0.107	0.079	1
Ddt	0.00296913	0.42381	0.124	0.1	1
Gm26749	1.22874e-05	0.423298	0.154	0.115	0.277068
Nudt19	0.000130877	0.421883	0.109	0.08	1
5330438D12Rik	7.20648e-05	0.421467	0.239	0.199	1
Zbp1	3.86014e-31	0.421319	0.797	0.716	8.70423e-27
Psmb9	5.03552e-28	0.421192	0.747	0.666	1.13546e-23
Ttc39c	0.111396	0.421111	0.116	0.103	1
Tspan13	6.92441e-17	0.420362	0.57	0.485	1.56139e-12
Tap2	7.03019e-14	0.419996	0.517	0.438	1.58524e-09
Socs3	6.1478e-06	0.419832	0.338	0.292	0.138627
AY036118	5.98115e-08	0.418477	0.49	0.431	0.00134869
Gphn	2.42073e-08	0.417687	0.619	0.574	0.00054585
Casp1	6.02209e-12	0.417518	0.488	0.416	1.35792e-07
Dpp4	2.2231e-07	0.416843	0.293	0.237	0.00501288
Relt	7.36342e-05	0.416068	0.26	0.22	1
4930469K13Rik	1.06471e-06	0.415984	0.213	0.164	0.0240081
Psma5	1.34678e-13	0.415207	0.526	0.446	3.03686e-09
4930444A19Rik	3.18096e-06	0.414155	0.302	0.252	0.0717274
Pgap1	9.98801e-07	0.413006	0.356	0.302	0.022522
Mxd1	1.36272e-05	0.411838	0.201	0.158	0.307281
Exosc5	0.021378	0.409983	0.146	0.127	1
Gpr65	6.54662e-09	0.409094	0.35	0.286	0.00014762
AW011738	0.00481684	0.408026	0.117	0.094	1
Ifit2	3.55366e-05	0.40776	0.314	0.267	0.801315
H2-Q4	4.94298e-16	0.407633	0.568	0.488	1.11459e-11
Pgs1	6.36391e-06	0.407136	0.255	0.206	0.1435
Zfp787	0.0144443	0.406753	0.112	0.094	1
Cacybp	1.7137e-06	0.40667	0.299	0.247	0.0386423
Gm12185	3.85653e-14	0.40491	0.556	0.477	8.69609e-10
Bzw2	0.299407	0.403591	0.103	0.096	1
Adh5	0.000764929	0.400825	0.155	0.126	1
Tbpl1	1.98735e-08	0.400284	0.388	0.323	0.000448127
Ms4a4a	9.17332e-08	0.400053	0.358	0.296	0.00206849
Klra2	4.65788e-45	0.399696	0.956	0.926	1.05031e-40
Gstcd	0.00324373	0.399611	0.102	0.08	1
H2-Aa	2.49522e-23	0.397954	0.587	0.462	5.62647e-19
Tmem131	3.88017e-29	0.397795	0.835	0.788	8.74941e-25
Trpm2	5.04423e-07	0.397071	0.302	0.247	0.0113742
Eif4e2	9.60979e-08	0.395825	0.336	0.279	0.00216691
Irf8	5.72289e-19	0.395711	0.703	0.631	1.29046e-14
Gm17767	0.00272324	0.393886	0.167	0.14	1
BE692007	3.66783e-05	0.390934	0.181	0.142	0.82706
Pkig	3.0873e-08	0.389362	0.375	0.311	0.000696156
Lacc1	0.000198865	0.389354	0.259	0.222	1
Casp7	0.00283735	0.388252	0.2	0.171	1
Hivep1	3.72022e-06	0.387654	0.426	0.379	0.0838871
Stat1	1.47398e-51	0.387098	0.934	0.892	3.32367e-47
Isoc1	1.20945e-06	0.384689	0.317	0.263	0.0272719
Scnn1a	8.50177e-07	0.384055	0.376	0.324	0.0191706
Gm19951	1.58398e-10	0.383747	0.521	0.449	3.57171e-06
Herc6	5.18644e-12	0.383321	0.521	0.441	1.16949e-07
Gadd45b	0.000255107	0.383243	0.194	0.158	1
Tuba4a	3.76026e-06	0.381147	0.237	0.189	0.0847902
Fam199x	0.0060815	-0.502172	0.042	0.058	1
Zc3h12c	0.00342761	0.380519	0.197	0.169	1
Ms4a6b	8.17969e-31	0.380465	0.841	0.771	1.84444e-26
Rfc2	0.000173887	0.380057	0.229	0.189	1
Abr	4.24043e-11	0.379601	0.596	0.532	9.56176e-07
Wfdc17	8.41708e-06	0.37783	0.407	0.358	0.189797
Abtb2	5.39347e-07	0.377344	0.246	0.192	0.0121617
Ggct	1.55304e-07	0.377256	0.347	0.287	0.00350194
Pik3r6	4.49948e-09	0.377198	0.418	0.353	0.000101459
Fam174a	2.69669e-14	0.376166	0.576	0.501	6.08078e-10
Vps37b	1.62205e-05	0.375352	0.307	0.258	0.365757
Bex6	0.00325022	-0.502395	0.01	0.019	1
Dnttip1	0.00322311	0.375189	0.169	0.142	1
Tradd	0.00302261	0.374089	0.118	0.094	1
Cpq	0.000367578	0.373293	0.171	0.139	1
Il15ra	2.20665e-05	0.371457	0.217	0.174	0.497576
Gm22146	1.07117e-15	2.4287	0.036	0.008	2.41537e-11
Amn1	0.000504365	0.370281	0.208	0.174	1
Gm32633	0.000160882	0.370263	0.134	0.103	1
Psmc5	0.000117879	0.369761	0.238	0.199	1
Gm4841	2.12964e-15	2.9499	0.028	0.004	4.80213e-11
Gm48678	0.000378335	0.369579	0.247	0.212	1
Cep83	0.000628713	0.368908	0.275	0.241	1
Tmem131l	2.38085e-09	0.368515	0.606	0.566	5.36858e-05
Ubb	5.5429e-45	0.36634	0.91	0.89	1.24987e-40
Nampt	7.84174e-07	0.366002	0.572	0.537	0.0176823
Rubcnl	6.68778e-10	0.364305	0.415	0.346	1.50803e-05
Ms4a4c	4.98491e-28	0.363314	0.824	0.743	1.12405e-23
Vezt	0.00313022	0.363132	0.116	0.092	1
Hdac9	9.02376e-07	0.362787	0.347	0.29	0.0203477
Mitf	7.89338e-06	0.362213	0.195	0.151	0.177988
Fam133b	0.00340704	0.361811	0.284	0.255	1
Psmg4	3.74496e-05	0.3611	0.27	0.225	0.844452
Hip1r	0.00249447	0.35827	0.108	0.084	1
Cyfip2	4.8329e-29	0.356669	0.841	0.787	1.08977e-24
Cited2	0.000529247	0.356482	0.347	0.312	1
Tmem173	0.0124988	0.356115	0.138	0.118	1
Cd300ld3	0.000896317	0.355953	0.117	0.091	1
Mphosph10	0.0113431	0.355694	0.151	0.129	1
Med11	0.00120183	0.355549	0.177	0.146	1
Mpc1	0.000805958	0.355091	0.16	0.13	1
Psme1	5.68217e-31	0.355059	0.865	0.846	1.28127e-26
Fez2	0.0459619	0.353345	0.115	0.098	1
Eif4e3	0.000255726	0.352983	0.216	0.18	1
Sh3bp1	9.6208e-07	0.349658	0.384	0.333	0.021694
Cops5	0.00648202	0.349434	0.208	0.181	1
Gm36486	0.0192714	0.349104	0.11	0.092	1
Pigf	0.000258942	0.347022	0.172	0.138	1
Triobp	0.000154917	0.345844	0.171	0.135	1
Sdf2l1	0.0114041	0.345234	0.15	0.127	1
Pin1	0.0612418	0.344671	0.15	0.135	1
Stk39	2.72485e-14	1.34571	0.096	0.047	6.14426e-10
Flot2	0.00546603	0.342476	0.185	0.159	1
Nifk	0.000279328	0.339512	0.145	0.113	1
Psip1	6.11015e-06	0.339495	0.24	0.192	0.137778
Acp2	0.00354299	0.339001	0.253	0.222	1
Slc23a2	0.00344017	0.337798	0.215	0.187	1
Ubxn6	0.0413619	0.337484	0.118	0.102	1
Trem3	2.67988e-11	0.336552	0.596	0.54	6.04286e-07
Trafd1	6.7219e-13	0.336463	0.664	0.597	1.51572e-08
Gm36161	1.83189e-07	0.335894	0.428	0.366	0.00413073
Smg9	0.218143	0.335839	0.112	0.103	1
Tsen34	0.00041477	0.335149	0.174	0.139	1
Nectin1	0.000256409	0.335146	0.296	0.261	1
Impdh2	0.0489027	0.334905	0.143	0.126	1
Gle1	0.141875	0.334194	0.12	0.109	1
Hsp90ab1	5.56306e-22	0.334157	0.863	0.852	1.25442e-17
Cdh23	0.00131904	0.333133	0.131	0.104	1
Pa2g4	0.00138577	0.332807	0.141	0.112	1
Dglucy	0.028886	0.332637	0.172	0.152	1
Atm	0.073958	0.332103	0.121	0.107	1
Scly	0.0762848	0.328582	0.112	0.098	1
Phf11b	6.69527e-08	0.328304	0.478	0.423	0.00150972
Pop7	0.0369419	0.327721	0.12	0.104	1
Borcs6	0.0540036	0.327468	0.134	0.118	1
Tgm2	2.37115e-12	0.327106	0.55	0.467	5.34672e-08
A730081D07Rik	0.0121453	0.326638	0.129	0.109	1
Ptcd2	3.06891e-07	0.326497	0.253	0.195	0.00692009
Pebp1	0.00782415	0.324892	0.15	0.126	1
Ptafr	8.89611e-06	0.323845	0.21	0.164	0.200598
Cd38	4.42335e-13	2.45655	0.029	0.006	9.97422e-09
Mefv	0.0331499	0.323739	0.115	0.099	1
Jun	2.72071e-08	0.322912	0.655	0.603	0.000613493
Bbs4	0.213465	-0.503279	0.013	0.017	1
Nod1	7.03953e-11	0.32205	0.659	0.603	1.58734e-06
Rarg	0.0289974	0.321606	0.133	0.115	1
Ifi203	2.16611e-07	0.321225	0.537	0.484	0.00488437
Rinl	0.00682812	0.32059	0.141	0.117	1
Gm20528	0.00719667	0.32017	0.139	0.116	1
Slf1	0.063183	0.319921	0.101	0.087	1
Slc3a2	0.00825741	0.319659	0.216	0.191	1
Slfn2	4.46339e-26	0.318973	0.872	0.84	1.00645e-21
Dpy30	0.00473163	0.318638	0.121	0.098	1
Ech1	0.00548788	0.318621	0.146	0.122	1
Pgp	0.00341016	0.318491	0.178	0.152	1
Rgs3	5.44864e-05	0.317743	0.316	0.271	1
Mrpl12	0.00400699	0.317047	0.162	0.135	1
Usp2	0.210017	-0.503519	0.011	0.015	1
Aif1	1.37836e-11	0.316221	0.529	0.45	3.10806e-07
Tmem140	0.00479384	0.31554	0.171	0.144	1
Mfsd4a	0.0113413	0.315445	0.102	0.083	1
Mfap1b	0.0206122	0.315367	0.209	0.187	1
Rpl10-ps3	0.0201772	0.313031	0.153	0.133	1
Nufip1	0.01702	0.312348	0.132	0.113	1
Ntan1	0.020745	0.31212	0.206	0.184	1
Coa5	6.88385e-05	0.311833	0.25	0.207	1
Capn11	2.59675e-12	2.22444	0.03	0.007	5.85542e-08
B9d2	0.00708451	0.311766	0.158	0.133	1
Rbbp8	6.78777e-06	0.311586	0.486	0.44	0.153057
Gm42658	0.0740202	-0.503711	0.014	0.02	1
Vps51	0.109183	0.311053	0.12	0.108	1
Gm36043	3.19265e-12	0.89995	0.097	0.051	7.19911e-08
Tmem11	0.0376244	0.310055	0.162	0.144	1
Fcgr3	5.75433e-06	0.309079	0.512	0.475	0.129754
Mettl9	2.39622e-06	0.308864	0.415	0.361	0.0540323
Trem1	0.00148217	0.30874	0.17	0.14	1
Eci2	0.0249413	0.306945	0.126	0.107	1
P2ry14	4.89957e-12	1.86029	0.041	0.013	1.1048e-07
Dedd	0.182902	0.306585	0.101	0.092	1
Irgm2	0.000191379	0.306188	0.395	0.353	1
Ltb	8.258e-05	0.305921	0.366	0.322	1
Ola1	0.00358602	0.305916	0.306	0.275	1
Parp3	0.00820445	0.305893	0.117	0.096	1
Igsf6	3.98429e-13	0.305213	0.701	0.638	8.98418e-09
Fam241a	4.60961e-06	0.304827	0.415	0.367	0.103942
Hint1	2.12442e-12	0.304539	0.744	0.714	4.79035e-08
Trim44	0.000188465	0.304447	0.264	0.224	1
Gpr18	0.00157634	0.304358	0.191	0.159	1
Nit1	0.00580053	0.304013	0.1	0.079	1
Ppil3	0.0234293	0.303545	0.13	0.111	1
Serpinb2	0.000146158	0.303489	0.493	0.455	1
Tbxas1	0.217003	0.302857	0.167	0.157	1
Pex6	0.0130705	-0.504891	0.04	0.054	1
Hspa8	2.85898e-21	0.302683	0.893	0.866	6.44672e-17
Kif3b	7.97832e-06	0.302663	0.297	0.246	0.179903
Sbno2	6.82429e-09	0.302114	0.563	0.5	0.000153881
Slc10a3	0.0187451	-0.505483	0.047	0.061	1
Iqsec2	2.3835e-05	0.301844	0.229	0.183	0.537456
Dym	0.00219095	0.301403	0.278	0.245	1
Coro7	0.000133481	0.300978	0.256	0.215	1
Bola3	0.00376815	0.300782	0.133	0.108	1
Pmvk	0.0150549	0.300623	0.141	0.12	1
Tspo	1.61997e-10	0.300505	0.632	0.574	3.65287e-06
Pirb	5.60444e-10	0.300275	0.643	0.592	1.26374e-05
Vmp1	6.49677e-09	0.299918	0.647	0.606	0.000146496
Emc1	0.000996139	-0.506313	0.069	0.093	1
Plek	2.89658e-12	0.299812	0.867	0.855	6.53151e-08
Recql5	0.0557235	0.299808	0.106	0.091	1
Cuedc2	0.00594001	0.299775	0.171	0.146	1
Ripk2	7.39601e-07	0.299525	0.577	0.524	0.0166773
Fam114a1	0.0349959	0.299416	0.163	0.145	1
Nudc	0.000178946	0.299342	0.291	0.247	1
Grap2	0.0604568	0.298905	0.174	0.156	1
Gm42031	2.04811e-11	1.06232	0.09	0.047	4.61827e-07
2310033P09Rik	0.0500437	0.298168	0.149	0.132	1
Phykpl	0.01612	0.297481	0.115	0.095	1
Utp3	0.000111461	0.297389	0.315	0.273	1
Fgd2	0.0510439	0.297015	0.176	0.158	1
Cfdp1	9.5108e-05	0.296498	0.358	0.316	1
Chka	0.0053898	0.296372	0.308	0.276	1
Rit1	0.00777439	0.295487	0.203	0.177	1
Hras	0.00703022	0.295473	0.127	0.104	1
Nxn	0.000924742	0.295074	0.208	0.177	1
Mfsd7a	2.70066e-11	1.29026	0.08	0.04	6.08971e-07
Hck	2.11302e-30	0.295035	0.953	0.941	4.76466e-26
Glce	0.105596	-0.507012	0.063	0.073	1
Irgm1	1.32434e-06	0.294938	0.451	0.4	0.0298625
Smurf2	0.00649798	0.294112	0.616	0.615	1
Larp1	2.01896e-05	0.294014	0.49	0.45	0.455256
1700084C06Rik	0.000250486	0.293931	0.184	0.149	1
Bcl2a1a	2.06896e-06	0.293541	0.506	0.454	0.0466531
A530032D15Rik	4.91401e-11	1.12474	0.077	0.039	1.10806e-06
Fem1a	8.44965e-05	-0.50741	0.061	0.089	1
Sra1	0.000749689	0.292779	0.306	0.271	1
Insyn2b	0.00590785	0.29277	0.25	0.221	1
Cabin1	0.126828	0.292632	0.168	0.155	1
Atraid	0.0361757	0.292517	0.172	0.151	1
Mzt1	0.0616542	0.29184	0.139	0.123	1
Zkscan1	0.022885	0.291756	0.109	0.092	1
Fdps	0.104956	0.291113	0.106	0.094	1
5830428M24Rik	0.0659368	0.290986	0.116	0.102	1
Appl1	0.00739555	0.290768	0.22	0.194	1
Gnaq	0.00214558	0.290605	0.313	0.28	1
Psmd4	1.22398e-06	0.290462	0.465	0.411	0.0275994
Runx3	0.0684942	0.29036	0.16	0.144	1
Traf2	0.0511546	0.289946	0.114	0.099	1
Msl3	0.0449423	0.289637	0.147	0.129	1
Filip1l	3.47613e-16	0.289112	0.82	0.805	7.83832e-12
Gbp9	0.00682281	0.288198	0.193	0.168	1
Hat1	0.00125377	0.288193	0.315	0.282	1
Emc4	0.0487007	0.287794	0.117	0.101	1
Lman1	0.0466735	0.287172	0.177	0.158	1
Jade2	0.0135756	0.286849	0.182	0.158	1
Slc50a1	0.0382871	0.286121	0.154	0.135	1
Ckap5	0.0458381	0.285917	0.237	0.217	1
Atp8a1	1.16718e-07	0.285659	0.644	0.603	0.00263188
Eif3i	4.72722e-05	0.28519	0.349	0.303	1
Tbcb	0.00469542	0.284969	0.293	0.263	1
Sp110	2.24784e-11	0.284924	0.57	0.497	5.06865e-07
Emc6	0.00901516	0.284848	0.255	0.228	1
Phf6	0.0122957	0.283912	0.163	0.14	1
Zbtb14	0.0221213	-0.507838	0.047	0.06	1
Ttc1	0.00181658	0.28384	0.173	0.142	1
Tgm3	0.058975	0.283685	0.121	0.106	1
Itgb7	1.61712e-08	0.283631	0.559	0.503	0.000364644
Kpna2	0.00219491	0.28329	0.121	0.096	1
Gm7030	0.000219608	0.283278	0.222	0.184	1
Rpl12	3.78947e-19	0.28282	0.86	0.839	8.54487e-15
Hk1	0.0368628	0.282803	0.16	0.142	1
Mrpl52	2.7704e-09	0.28271	0.67	0.635	6.24698e-05
Dguok	0.00109105	0.281355	0.291	0.255	1
Mrpl14	4.69122e-06	0.280899	0.377	0.325	0.105782
Rab37	1.99173e-10	1.28117	0.059	0.027	4.49115e-06
Sdhaf1	0.00335363	0.280419	0.126	0.102	1
Tm2d3	0.510307	0.279954	0.108	0.104	1
Vdac2	2.98755e-07	0.279898	0.512	0.459	0.00673663
Naxd	0.108111	0.279559	0.148	0.134	1
Acot8	0.00321157	0.279534	0.139	0.113	1
Tax1bp1	2.15947e-11	0.279442	0.731	0.677	4.86939e-07
Hmgcs1	0.235891	0.279141	0.125	0.116	1
Naa40	0.165429	0.279114	0.104	0.093	1
Mtm1	5.47291e-05	0.278642	0.355	0.308	1
Mrpl57	0.00922348	0.277471	0.308	0.282	1
Clic5	2.9594e-10	2.58169	0.021	0.004	6.67316e-06
Hist1h2ap	0.464047	0.277358	0.116	0.111	1
Sh3bgrl3	2.18081e-21	0.277114	0.903	0.889	4.9175e-17
Dmac2l	0.257477	-0.508763	0.012	0.016	1
Kbtbd8	0.661594	-0.509705	0.016	0.018	1
Dlgap4	0.000555188	0.276387	0.303	0.261	1
Nme3	3.41018e-10	2.68032	0.018	0.003	7.68961e-06
Anp32b	7.66289e-07	0.276107	0.57	0.521	0.017279
Nkg7	3.47433e-10	3.53846	0.015	0.001	7.83426e-06
Acadl	0.000917568	0.275812	0.224	0.19	1
Eif6	0.00105181	0.275774	0.32	0.285	1
Gm4070	2.56703e-05	0.275515	0.531	0.499	0.578839
Mocs2	0.20125	0.275507	0.111	0.102	1
Slc15a3	0.000506695	0.275484	0.512	0.488	1
Fam50a	0.0614099	0.274779	0.202	0.183	1
Tubb5	0.000869629	0.274635	0.355	0.32	1
Whamm	0.0399634	0.274026	0.188	0.169	1
Rnh1	0.000102888	0.273998	0.462	0.423	1
Pold4	0.00290096	0.272807	0.329	0.297	1
Slc9a3r1	0.00167963	0.271587	0.225	0.192	1
Dynll1	2.98605e-08	0.271446	0.665	0.634	0.000673325
Gm50237	6.43694e-10	3.22266	0.019	0.003	1.45147e-05
Pycard	2.71141e-06	0.270992	0.491	0.44	0.0611396
Meaf6	0.00220523	0.270944	0.152	0.124	1
Clec2g	0.0433264	0.270852	0.258	0.237	1
Osbpl2	0.317389	0.270707	0.128	0.12	1
Cd74	1.77267e-15	0.270564	0.825	0.783	3.99718e-11
Nlrp1a	0.0288768	0.269196	0.151	0.131	1
Zfp947	0.183152	-0.510892	0.018	0.023	1
Oat	0.0218127	0.268924	0.123	0.104	1
Ssr4	1.50758e-06	0.26872	0.535	0.49	0.0339944
Ms4a6c	1.7645e-25	0.268533	0.943	0.936	3.97878e-21
Mrpl17	0.0121718	0.268484	0.193	0.168	1
Saa3	1.13022e-09	2.20969	0.023	0.005	2.54853e-05
Mrps34	0.020681	0.268431	0.137	0.117	1
Gvin1	9.32468e-08	0.268225	0.594	0.543	0.00210262
Psmc2	3.176e-05	0.267847	0.256	0.21	0.716156
Gas5	4.72273e-05	0.267352	0.516	0.484	1
P2ry13	1.25902e-09	1.45471	0.038	0.014	2.83896e-05
Tnfsf12	0.255011	0.267288	0.105	0.097	1
Adrb1	0.000716224	0.267112	0.204	0.169	1
Taf7	0.132968	0.267108	0.164	0.152	1
Ino80e	0.0305962	0.26651	0.148	0.129	1
Txndc9	0.00272919	0.266083	0.273	0.241	1
Cdk8	0.0601104	0.265943	0.355	0.333	1
Slfn1	4.60857e-07	0.265429	0.535	0.473	0.0103919
Ebp	0.0246468	0.265374	0.189	0.168	1
Dnaja3	0.202773	0.265198	0.101	0.09	1
Mgst1	3.24256e-05	0.26504	0.544	0.511	0.731164
Eef1akmt1	0.0117587	0.265021	0.151	0.128	1
Rps19bp1	0.0725112	0.264976	0.137	0.122	1
Fgfr2	0.00125995	0.264402	0.293	0.258	1
Slc25a25	0.242779	0.263977	0.168	0.158	1
Ecd	0.0733457	0.263496	0.109	0.095	1
Rexo4	0.117783	0.263481	0.112	0.1	1
Ndst1	2.23691e-09	0.830452	0.083	0.045	5.04401e-05
Gtf2f1	0.0400173	0.263424	0.187	0.167	1
Gmcl1	0.020571	0.263193	0.101	0.084	1
Ints12	0.0919645	0.262499	0.143	0.129	1
Vopp1	0.0767434	0.261906	0.118	0.104	1
Ntng2	0.00136808	0.261844	0.322	0.287	1
Krr1	0.149806	0.261394	0.133	0.121	1
Hmgcr	0.0236461	0.2612	0.252	0.231	1
Ptpn1	7.63628e-20	0.260894	0.902	0.88	1.7219e-15
Tnip1	0.00165005	0.260508	0.423	0.391	1
F10	0.000334036	0.260047	0.42	0.383	1
Sirpb1a	4.99177e-07	0.259968	0.698	0.663	0.0112559
Naa25	0.0375907	0.259944	0.166	0.148	1
Imp4	0.0837338	0.25951	0.137	0.122	1
Cd52	1.21943e-26	0.25918	0.955	0.943	2.74968e-22
Cd1d1	4.94434e-09	1.23865	0.043	0.017	0.00011149
Nfkbid	3.84259e-06	0.25888	0.288	0.235	0.0866467
Abcf2	0.0804297	0.258285	0.1	0.087	1
Ppargc1b	5.05013e-09	1.14701	0.064	0.033	0.000113875
Stxbp3	8.0226e-06	0.258222	0.521	0.485	0.180902
Ttf1	0.257133	0.257798	0.15	0.141	1
Top3b	0.544633	0.257633	0.116	0.112	1
Timm8b	0.00515154	0.257213	0.235	0.206	1
Ywhah	1.2502e-05	0.254829	0.431	0.383	0.281908
Csrnp2	0.609902	-0.512563	0.009	0.011	1
Pak1	0.0754689	0.25473	0.157	0.141	1
H2-T22	3.3526e-06	0.254613	0.532	0.485	0.0755977
Rbm4b	0.295161	0.25453	0.113	0.105	1
Mid1ip1	0.219599	0.254453	0.174	0.162	1
Fcer1g	3.40099e-48	0.254171	0.981	0.974	7.66889e-44
Nme2	1.52361e-06	0.253901	0.673	0.643	0.0343558
Zfp58	0.17395	-0.512782	0.028	0.034	1
Tubb4b	0.0190963	0.253076	0.152	0.131	1
Polr2j	0.000738583	0.252772	0.307	0.268	1
Gstp1	0.00575019	0.252757	0.34	0.314	1
Dnajc21	0.0870099	0.25263	0.178	0.163	1
Traf1	0.0025246	0.252588	0.333	0.299	1
Vps26c	0.0660677	0.252004	0.133	0.117	1
Rims3	0.0179711	-0.513321	0.021	0.031	1
Zfp128	0.123097	-0.513749	0.007	0.011	1
Zfp691	0.0116289	-0.513762	0.013	0.022	1
Ptpn18	1.20768e-12	0.25194	0.776	0.738	2.72319e-08
Eif2ak1	0.00705627	0.251661	0.232	0.203	1
Gng2	0.241628	0.251542	0.199	0.188	1
Gm16144	1.25176e-08	5.36064	0.01	0	0.000282259
Serpinb9	1.35771e-08	0.823321	0.077	0.043	0.000306151
Lilr4b	3.2666e-05	0.251081	0.321	0.271	0.736585
Scamp3	0.164786	0.250775	0.166	0.152	1
Rnf214	0.0772431	0.250649	0.182	0.166	1
Cfap97	0.115959	0.250428	0.111	0.098	1
Hprt	0.000570257	0.250369	0.406	0.368	1
Resf1	5.04565e-05	0.250338	0.622	0.594	1
Stambp	0.0775568	0.249953	0.125	0.111	1
Ndufab1	0.0177049	0.24914	0.235	0.213	1
6720427I07Rik	0.0771867	0.248636	0.157	0.141	1
Cfp	0.0377679	0.248523	0.104	0.089	1
Pstpip2	0.0031019	0.247507	0.697	0.682	1
Phb	0.940847	0.247222	0.159	0.162	1
Lair1	2.45351e-17	0.24645	0.876	0.838	5.53242e-13
Higd1a	0.00383711	0.246416	0.298	0.27	1
Abracl	1.32619e-07	0.246155	0.632	0.595	0.00299043
Ergic2	0.127883	0.246066	0.257	0.244	1
Cox7a2	3.65396e-10	0.245829	0.718	0.678	8.23933e-06
Ccs	0.0152598	0.24519	0.108	0.089	1
Vdac1	0.0168297	0.245105	0.185	0.162	1
Snx10	6.14015e-08	0.245037	0.666	0.627	0.00138454
Prr12	0.0180531	-0.514058	0.043	0.057	1
Rgs10	0.00234873	0.244549	0.2	0.168	1
Sec22a	0.0838493	0.24429	0.117	0.102	1
Ormdl2	0.0668508	0.244252	0.201	0.183	1
Ybx3	0.000249334	0.244233	0.32	0.278	1
Gm28529	0.378651	-0.514202	0.008	0.01	1
Abcf1	3.0339e-05	0.24366	0.405	0.36	0.684114
Parp9	1.4307e-07	0.243581	0.588	0.532	0.00322609
Vav2	0.555969	0.243406	0.128	0.123	1
Gm46224	0.000896192	0.243376	0.255	0.218	1
Pomp	3.35398e-12	0.243228	0.784	0.751	7.56289e-08
Rapgef1	7.20919e-06	0.243114	0.614	0.573	0.16256
Gm19684	0.00150864	0.242886	0.251	0.217	1
Dusp2	0.180882	0.242675	0.318	0.305	1
Slc15a4	0.000380946	0.242529	0.418	0.379	1
Hcar2	3.45876e-08	1.18573	0.055	0.027	0.000779915
Hrh2	3.48115e-08	0.799201	0.088	0.052	0.000784964
Fbxo4	0.0331092	0.242054	0.294	0.273	1
Alkbh1	0.0930364	0.241967	0.15	0.135	1
Ndufa12	0.0361937	0.241953	0.21	0.189	1
Flii	0.0144471	0.241487	0.351	0.327	1
Zdhhc21	0.0414214	0.241438	0.26	0.24	1
Tmem106a	7.7571e-06	0.240896	0.335	0.283	0.174915
Htr7	4.36579e-08	1.59996	0.033	0.012	0.000984443
Yaf2	0.002775	0.24087	0.14	0.114	1
3110021N24Rik	0.000200765	0.240501	0.446	0.409	1
Ptpn9	0.0527478	0.240256	0.17	0.151	1
Phlpp2	0.00512305	0.240061	0.193	0.164	1
Dtnbp1	0.113796	0.239605	0.199	0.184	1
Mtor	0.0899725	0.239356	0.163	0.146	1
Arl5c	4.11945e-06	0.238951	0.512	0.463	0.0928894
Sfr1	0.00173328	0.238812	0.425	0.392	1
Zfp398	0.0519768	0.238525	0.142	0.125	1
Med21	0.00892365	0.237713	0.217	0.19	1
C9orf72	0.141195	0.237695	0.177	0.165	1
St6gal1	0.91551	0.237503	0.13	0.131	1
Tg	6.38153e-08	0.975072	0.055	0.027	0.00143897
Gm43113	0.00130795	-0.517607	0.02	0.035	1
Pih1d1	0.363844	0.237243	0.123	0.115	1
Gns	0.000113317	0.236911	0.527	0.495	1
Sap18	0.00272521	0.23674	0.404	0.374	1
Slc25a37	0.13098	0.2364	0.157	0.144	1
Rpl29	2.14438e-13	0.236361	0.865	0.849	4.83537e-09
Tbrg4	0.00756767	-0.517806	0.041	0.056	1
Jade3	0.00897184	-0.517913	0.025	0.037	1
Tbc1d9	0.00350099	0.23568	0.376	0.349	1
Mapk13	8.52088e-08	1.16407	0.045	0.021	0.00192137
Ms4a4b	0.0440686	0.235423	0.114	0.098	1
AA467197	9.15053e-08	0.826848	0.04	0.017	0.00206335
0610012G03Rik	0.483579	0.235421	0.168	0.164	1
Lars2	0.255603	0.235377	0.438	0.433	1
Ciz1	0.0229454	0.235375	0.142	0.121	1
Sgta	0.123505	0.235286	0.128	0.116	1
Rps20	1.07068e-24	0.235194	0.923	0.923	2.41427e-20
Lrrc8c	7.81251e-09	0.235133	0.725	0.694	0.000176164
Arl10	0.131907	0.234557	0.109	0.098	1
Sri	0.00234595	0.234035	0.425	0.396	1
Mrpl23	0.0154228	0.233917	0.283	0.258	1
Parvg	0.046901	0.233584	0.142	0.124	1
Uxt	0.124462	0.23307	0.104	0.092	1
Brms1	0.0221916	0.233054	0.199	0.177	1
Naga	0.0233042	0.232792	0.36	0.336	1
Washc2	0.0729347	0.232541	0.239	0.222	1
Mast3	0.0288503	0.232116	0.174	0.153	1
Mcub	0.0027824	0.231761	0.367	0.336	1
Ccdc28b	0.0585421	0.231485	0.125	0.108	1
Themis2	1.05045e-09	0.23075	0.741	0.709	2.36866e-05
Jaml	1.24102e-07	0.963946	0.078	0.046	0.00279838
Slc31a1	0.0454855	0.229817	0.241	0.223	1
Cox7b	1.28831e-05	0.229658	0.544	0.51	0.2905
I830077J02Rik	0.00583802	0.229524	0.387	0.357	1
Txndc17	0.00294392	0.229163	0.38	0.349	1
Smox	0.461361	0.22826	0.12	0.115	1
Kars	0.207899	0.228195	0.102	0.092	1
Leng9	0.0135063	0.227949	0.181	0.158	1
Nfkbib	0.00623908	0.227915	0.268	0.239	1
Coro2a	0.00068611	0.227763	0.446	0.407	1
Idnk	0.00137554	0.227593	0.345	0.311	1
Akap9	0.00742817	0.227415	0.322	0.293	1
Gps2	9.13733e-05	0.227191	0.42	0.373	1
Kif1b	0.0155515	0.22683	0.243	0.217	1
Med6	0.0986264	0.22641	0.178	0.16	1
Gbp2b	1.94824e-07	2.09849	0.018	0.004	0.00439309
H2-T24	0.00383338	0.226293	0.276	0.243	1
4933412E12Rik	2.0888e-07	0.958702	0.072	0.041	0.00471004
Prorsd1	0.00586512	0.226266	0.153	0.127	1
Ddx3y	0.0133305	0.22621	0.224	0.202	1
Fam129b	2.96258e-05	-0.51806	0.051	0.079	0.668033
Cd300e	4.06945e-05	0.226114	0.563	0.526	0.917619
Vps37a	0.00830862	0.22597	0.202	0.176	1
Nckap5l	0.170257	-0.518515	0.017	0.022	1
Cetn2	0.0637142	0.225864	0.138	0.122	1
Acvr2a	0.00648056	0.225711	0.255	0.226	1
Rnf141	0.0104377	0.225529	0.136	0.114	1
Gm26887	2.48978e-07	-0.474753	0.088	0.132	0.0056142
Sharpin	0.0025119	0.225493	0.227	0.194	1
Mrpl36	0.013642	0.225422	0.249	0.223	1
Dctn3	0.00736143	0.225393	0.357	0.326	1
Taf12	0.00996079	0.22517	0.189	0.163	1
Ckb	2.76986e-07	-0.488701	0.08	0.122	0.00624575
Gde1	0.0631937	0.225131	0.106	0.091	1
Eny2	0.00933022	0.225022	0.277	0.248	1
Arf6	0.00330147	0.224829	0.439	0.418	1
Dnm1l	0.154112	0.224332	0.214	0.201	1
Ctr9	0.0446147	0.224203	0.137	0.12	1
Mcts1	0.00984144	0.224197	0.361	0.329	1
Nup93	0.00291052	-0.518577	0.075	0.097	1
Cep250	0.116221	0.223704	0.127	0.114	1
Gm17056	3.27065e-07	1.48326	0.04	0.018	0.00737499
Snrpd1	0.00971553	0.223676	0.391	0.365	1
Gm15056	3.34536e-07	2.3097	0.011	0.001	0.00754345
A630001G21Rik	1.0869e-05	0.223546	0.515	0.467	0.245086
Mif	0.0505234	0.223533	0.176	0.158	1
Havcr2	1.79089e-06	0.223066	0.669	0.633	0.0403828
Snapc1	0.0151598	0.22299	0.12	0.1	1
Oma1	0.0202602	0.22267	0.24	0.215	1
Rlim	0.0141005	0.222515	0.415	0.393	1
Psmc4	0.0706701	0.222418	0.192	0.175	1
Sh3bp5l	0.00935693	-0.52035	0.03	0.043	1
Edf1	0.000557726	0.222385	0.475	0.445	1
Stard3nl	0.00872825	0.222376	0.248	0.221	1
Gm36723	3.59713e-07	1.25522	0.032	0.013	0.00811118
Gm2245	1.366e-05	0.222039	0.464	0.416	0.308018
Ccl2	3.73873e-07	0.987248	0.09	0.056	0.00843047
Usp12	0.000412051	0.221813	0.469	0.433	1
Gm11867	3.79218e-07	1.68229	0.023	0.008	0.00855098
Golga2	0.00278269	0.221782	0.141	0.115	1
Cog8	0.0726814	0.220659	0.124	0.108	1
Ldlr	0.00851069	0.220415	0.471	0.444	1
Commd2	0.0516813	0.22041	0.165	0.147	1
Pdcd5	0.00835806	0.220146	0.342	0.313	1
Dtx3l	7.61792e-05	0.219724	0.525	0.486	1
Slc49a4	0.766425	0.219231	0.126	0.125	1
Msmo1	0.625177	0.219061	0.141	0.139	1
Ppp1r13b	0.159874	0.219019	0.118	0.107	1
Ifi27	0.350558	0.218876	0.122	0.115	1
Mtf1	0.211393	0.218871	0.133	0.123	1
Clec4e	0.000302969	0.218786	0.473	0.432	1
H2-M3	0.0197945	0.218565	0.293	0.269	1
Kdm1a	0.0226512	0.218328	0.286	0.261	1
Gm9530	0.137993	-0.520811	0.011	0.015	1
Gyg	0.000274063	0.218253	0.452	0.418	1
Il4ra	0.338165	0.218109	0.226	0.218	1
Mto1	0.0441946	0.217686	0.141	0.124	1
Upf3b	0.0656974	0.217311	0.139	0.123	1
Gm10603	0.692915	-0.521299	0.01	0.011	1
Lat2	0.0086014	0.216924	0.256	0.226	1
Polr2i	0.0706678	0.216896	0.175	0.157	1
Lactb	0.094593	0.216723	0.192	0.176	1
Zfyve27	0.645999	0.216234	0.106	0.111	1
Npm3	0.0267393	0.216127	0.189	0.167	1
Il12rb1	6.55615e-07	2.37995	0.015	0.003	0.0147835
Hspe1	0.018308	0.216054	0.393	0.374	1
Smpdl3b	9.63771e-11	0.216	0.824	0.797	2.17321e-06
Lamtor2	0.00191326	0.215987	0.434	0.403	1
Ppp1r11	0.00369274	0.215923	0.31	0.276	1
Rasgef1b	0.77777	0.215921	0.243	0.25	1
Gpsm2	0.0217932	-0.521351	0.035	0.047	1
Tbca	0.000835456	0.215807	0.392	0.357	1
Smn1	0.198675	0.215168	0.125	0.115	1
Ehd1	0.0113947	0.21506	0.259	0.231	1
Krtcap2	0.0143384	0.214466	0.321	0.295	1
Edem2	0.567561	0.214336	0.147	0.142	1
Immp2l	0.00595497	-0.521511	0.063	0.082	1
Ric8a	0.816947	0.214058	0.11	0.109	1
Eipr1	0.0188782	0.213913	0.224	0.2	1
Vamp8	1.41706e-06	0.213876	0.719	0.695	0.0319532
Usp50	0.0104199	0.213489	0.184	0.16	1
Zcchc24	6.00696e-05	-0.52152	0.079	0.11	1
Arl6ip4	0.038996	0.213028	0.193	0.173	1
Mrps24	0.0305913	0.212924	0.344	0.323	1
Hist1h1e	0.417386	0.212657	0.104	0.098	1
Vps18	0.591272	0.212437	0.113	0.109	1
Pop5	0.055517	0.211946	0.13	0.112	1
Nlrc5	2.04542e-05	0.211892	0.676	0.637	0.461222
Ap3d1	0.068323	0.211851	0.236	0.219	1
N4bp1	5.54789e-07	0.211757	0.685	0.648	0.0125099
Rps27rt	0.00312029	0.211652	0.124	0.099	1
Nop10	0.0452374	0.211558	0.477	0.47	1
Slc25a11	0.0137279	0.211523	0.24	0.215	1
Slamf9	1.06863e-06	-0.440644	0.084	0.125	0.0240965
Phf11a	0.0542842	0.211424	0.221	0.203	1
Rpl8	6.86966e-21	0.211255	0.938	0.926	1.54904e-16
Glrx3	0.00782851	0.211227	0.252	0.222	1
Snrpd2	0.00855459	0.21064	0.328	0.3	1
Cox17	0.000280308	0.210567	0.601	0.575	1
Pdcd10	6.39604e-05	0.210365	0.592	0.556	1
Psmc1	0.0342943	0.209948	0.256	0.233	1
2810004N23Rik	0.0760147	0.209643	0.18	0.162	1
Bc1	1.28476e-06	2.6733	0.025	0.01	0.02897
Ppp1r35	0.0957405	0.209618	0.142	0.126	1
2810021J22Rik	0.276292	-0.522112	0.014	0.018	1
Strada	0.0606047	0.209569	0.168	0.149	1
Map11	0.0542356	0.209517	0.11	0.095	1
4930453N24Rik	0.0406436	0.209503	0.132	0.115	1
Tbc1d14	0.0762078	0.209468	0.302	0.285	1
P2ry12	1.39967e-06	0.991704	0.077	0.048	0.0315612
Nol7	0.00609948	0.209347	0.416	0.389	1
Nmi	0.000246726	0.209238	0.438	0.397	1
Syap1	0.19158	0.208988	0.245	0.231	1
Eif1a	0.0157508	0.208772	0.291	0.268	1
C3	0.00120882	0.208701	0.364	0.324	1
Gsdmd	0.00185483	0.208693	0.391	0.357	1
Rps2	1.2192e-11	0.208618	0.889	0.877	2.74918e-07
Eif1ax	0.0721665	0.208531	0.254	0.234	1
Esd	0.000463259	0.208468	0.475	0.44	1
Taldo1	2.5825e-10	0.208424	0.82	0.79	5.82328e-06
Gtpbp2	0.158212	0.208357	0.228	0.214	1
Rexo5	0.221394	-0.522306	0.024	0.03	1
Frmd6	0.00331783	-0.52243	0.016	0.027	1
Epb41l4aos	0.0916573	0.207637	0.147	0.133	1
Ptrhd1	0.321763	0.207443	0.108	0.101	1
Mib2	0.276296	-0.522579	0.017	0.021	1
Pml	0.227396	0.207283	0.132	0.122	1
Mrpl21	0.0788506	0.206854	0.209	0.193	1
Stk19	0.0202312	0.206639	0.187	0.163	1
Polr2g	0.00937906	0.206606	0.365	0.341	1
Stk16	0.562846	0.206441	0.101	0.098	1
1110008P14Rik	0.0130406	0.20639	0.189	0.165	1
Rpl15	1.13477e-14	0.206334	0.892	0.888	2.55878e-10
Snrnp27	0.0511305	0.206329	0.324	0.302	1
Gtf3c6	0.214478	0.206185	0.144	0.134	1
H3f3b	1.04493e-09	0.205712	0.938	0.933	2.35621e-05
Lrch1	8.29617e-06	0.2057	0.761	0.743	0.18707
Nt5c	0.0436645	0.205528	0.302	0.283	1
Tnip2	0.00310423	0.205338	0.177	0.149	1
Stip1	0.00456798	0.204939	0.253	0.22	1
Rpl32	8.85174e-17	0.204504	0.924	0.921	1.99598e-12
Mrpl24	0.0231998	0.204464	0.283	0.257	1
Ripk1	0.02137	0.204317	0.409	0.388	1
Mrpl35	0.163882	0.204058	0.142	0.13	1
Tpk1	0.00337879	-0.523437	0.085	0.107	1
Twistnb	0.0617583	0.203811	0.282	0.26	1
Slirp	0.00379718	0.203776	0.286	0.254	1
Hadhb	0.123183	0.20345	0.253	0.237	1
Nipa2	0.000784108	0.203287	0.503	0.467	1
Vars	0.992839	0.20328	0.16	0.161	1
Tifa	0.0107955	0.203183	0.399	0.37	1
Ctsl	0.282576	0.203161	0.148	0.138	1
Tceanc2	0.0350928	0.203014	0.226	0.203	1
Ermp1	0.193086	0.203004	0.122	0.111	1
March5	0.00331122	0.202876	0.374	0.338	1
Zfp948	0.125978	-0.524047	0.025	0.032	1
Phax	0.0576262	0.202154	0.168	0.15	1
Tvp23b	0.13624	0.201828	0.1	0.089	1
Prdx1	0.0972911	0.201764	0.748	0.761	1
Gm5086	3.89644e-05	-0.524842	0.073	0.104	0.878609
Malat1	3.486e-17	0.201705	1	0.999	7.86059e-13
Glrx5	0.525191	0.201486	0.11	0.105	1
Park7	0.0465985	0.201346	0.331	0.309	1
4930554G24Rik	3.31656e-06	2.59798	0.013	0.003	0.0747851
Mea1	0.110771	0.201137	0.14	0.126	1
Bbc3	0.0338743	0.201016	0.184	0.162	1
Maco1	0.236304	0.200802	0.164	0.155	1
Zfp593	0.10594	0.200675	0.111	0.098	1
Ankra2	0.123796	0.200233	0.134	0.12	1
Zadh2	0.0879702	-0.525583	0.055	0.065	1
Mrpl27	0.152194	0.200101	0.105	0.094	1
Was	0.00258791	0.20004	0.438	0.41	1
Tmco4	0.222503	0.1997	0.16	0.15	1
Cabp4	3.7309e-06	1.21634	0.033	0.015	0.0841281
Adprh	0.0810163	0.199416	0.24	0.224	1
Pdap1	0.0361802	0.199401	0.373	0.352	1
Dbndd2	0.0991798	0.199171	0.115	0.101	1
Golgb1	0.0205191	0.199151	0.264	0.237	1
Trim21	0.0282073	0.198692	0.104	0.087	1
Timm13	0.00173656	0.198439	0.376	0.34	1
Gm14164	4.07248e-06	1.03459	0.03	0.013	0.0918304
Atp7a	0.00167722	0.198007	0.625	0.608	1
Ftl1-ps1	4.15647e-06	0.500466	0.093	0.061	0.0937241
Traf5	0.00750637	0.197646	0.15	0.125	1
Zfyve28	0.033886	-0.526629	0.013	0.021	1
Chd7	0.0019676	0.197435	0.413	0.378	1
Ggh	0.0535398	0.197431	0.353	0.338	1
Tmem128	0.0179035	0.196998	0.371	0.347	1
H2-Q7	2.93278e-10	0.196627	0.897	0.889	6.61313e-06
Suclg1	0.00983063	0.196533	0.218	0.192	1
Bax	0.00135939	0.196404	0.493	0.456	1
Caml	0.252378	0.196386	0.102	0.093	1
L3mbtl3	0.12408	0.196329	0.193	0.179	1
9930111J21Rik2	9.83348e-05	0.196073	0.645	0.625	1
Faim	0.187178	0.196017	0.236	0.224	1
Tmem14c	0.000387002	0.19578	0.583	0.548	1
3830406C13Rik	0.0143709	0.195014	0.188	0.163	1
Pmaip1	0.00488003	0.194931	0.469	0.446	1
B3galt2	4.80509e-06	0.871315	0.027	0.011	0.10835
Relb	0.01061	0.19466	0.331	0.303	1
Ciao2b	0.00880991	0.194523	0.231	0.201	1
Mdh2	0.00508484	0.194506	0.347	0.316	1
Ccz1	0.0230794	0.193762	0.413	0.392	1
Cstb	0.128157	0.193539	0.341	0.329	1
Anxa6	0.0754707	0.193537	0.248	0.229	1
0610010K14Rik	0.107859	0.193364	0.142	0.128	1
Ms4a4d	5.4071e-06	0.701165	0.05	0.027	0.121925
Taf10	0.000219106	0.193218	0.591	0.565	1
Nudt13	0.0276999	0.193191	0.197	0.174	1
Bcl2a1b	0.00150555	0.193039	0.71	0.697	1
Itpkc	0.0686309	-0.526909	0.022	0.03	1
Fam89a	5.87055e-06	0.485951	0.059	0.034	0.132375
C1qb	6.03385e-06	1.70509	0.029	0.013	0.136057
Ifi35	0.00068543	0.192791	0.364	0.318	1
Gpsm3	0.00426031	0.192779	0.522	0.493	1
Mrps17	0.207513	0.19276	0.188	0.177	1
Acp1	0.0509562	0.192683	0.198	0.179	1
Mrps18c	0.00729265	0.192549	0.321	0.288	1
Cd244a	7.40394e-06	0.192493	0.779	0.747	0.166951
Tstd2	0.039307	0.191746	0.124	0.106	1
Ran	0.00050234	0.191682	0.442	0.404	1
Olfr1033	6.64669e-06	1.87617	0.012	0.003	0.149876
Arap2	6.67952e-06	0.843332	0.039	0.02	0.150616
Procr	6.7219e-06	1.78393	0.012	0.003	0.151572
BC005624	0.0426406	0.191598	0.253	0.232	1
Cops6	0.071297	0.191114	0.199	0.18	1
Klf13	1.49018e-09	0.19106	0.889	0.869	3.3602e-05
Ate1	0.0192704	0.190838	0.129	0.109	1
Nmt1	0.00267477	0.190511	0.571	0.56	1
Samhd1	5.96081e-22	0.190436	0.985	0.979	1.3441e-17
Mrpl2	0.698852	0.190354	0.113	0.111	1
Gadd45a	7.53255e-06	0.675716	0.062	0.037	0.169852
Pdk3	0.0158843	0.19032	0.186	0.162	1
Card19	0.0710696	0.190226	0.243	0.224	1
Gm6712	0.00462552	-0.528442	0.039	0.055	1
Casp4	0.00126424	0.190158	0.489	0.446	1
Rwdd1	0.0313124	0.190095	0.367	0.343	1
Trip4	0.574161	0.190066	0.177	0.173	1
Ndufs8	0.341635	0.189283	0.229	0.221	1
Fhod1	0.176803	0.189103	0.144	0.131	1
Srp68	0.167	0.188948	0.108	0.097	1
Srp14	0.00623995	0.188946	0.463	0.432	1
Mrpl16	0.232397	0.188756	0.115	0.105	1
Psmc6	0.0113725	0.188739	0.32	0.291	1
Dctn1	0.282981	0.188444	0.171	0.161	1
A930037H05Rik	0.0567024	0.188305	0.249	0.233	1
Exoc3l4	8.4791e-06	1.71684	0.019	0.007	0.191195
Alas1	0.143775	0.188295	0.12	0.108	1
Ddx21	0.0803629	0.188236	0.407	0.395	1
Actr10	0.0486961	0.187807	0.27	0.25	1
Denr	0.184148	0.187682	0.244	0.232	1
Mrpl51	0.107547	0.187432	0.193	0.175	1
Slc25a38	0.226281	0.187394	0.152	0.141	1
Tarm1	9.28884e-06	1.57031	0.02	0.007	0.209454
Dpm1	0.0653738	0.18738	0.414	0.395	1
Itpr1	0.00033746	0.187034	0.637	0.61	1
Gm20513	9.59137e-06	0.939657	0.056	0.033	0.216276
Map3k20	0.0937361	0.186421	0.281	0.265	1
Nck2	0.0889296	0.185932	0.127	0.113	1
Sars	0.0133944	0.185734	0.22	0.193	1
Plac8	2.05254e-14	0.185685	0.981	0.976	4.62827e-10
Txlna	0.0146359	0.185485	0.161	0.138	1
Lrrk1	4.99426e-05	0.185334	0.622	0.589	1
Napsa	2.054e-09	0.185328	0.902	0.887	4.63156e-05
Nfkbia	0.000328481	0.185091	0.692	0.691	1
Nacc1	0.0862112	0.184876	0.152	0.136	1
Emc8	0.521936	0.184866	0.12	0.114	1
Med10	0.0393453	0.184649	0.201	0.18	1
A930029G22Rik	0.266824	-0.528969	0.008	0.011	1
Cant1	0.542038	0.184614	0.102	0.097	1
Supt3	0.210615	0.184309	0.181	0.171	1
H2-DMb2	1.11006e-05	1.29993	0.024	0.01	0.250307
Guk1	0.618533	0.184275	0.12	0.117	1
Spic	1.15749e-05	0.499316	0.099	0.068	0.261003
1700023H06Rik	0.14612	-0.530584	0.01	0.014	1
Psma3	7.38425e-05	0.184048	0.618	0.584	1
Ccdc102a	1.20633e-05	1.14283	0.036	0.018	0.272015
Mrpl34	0.0488608	0.184005	0.217	0.197	1
Strbp	0.368458	0.183955	0.202	0.193	1
Zc3h12a	0.537181	0.183917	0.166	0.163	1
Csrp2	0.000577782	-0.531963	0.045	0.066	1
Ndufa8	0.0316859	0.183655	0.341	0.316	1
Ctsh	0.000991295	0.18341	0.639	0.617	1
Bet1	0.714943	0.183248	0.108	0.105	1
Arl5a	0.0213114	0.182936	0.332	0.307	1
Uqcrb	0.00493295	0.182872	0.533	0.502	1
Rps7	3.01003e-14	0.182752	0.923	0.922	6.78731e-10
Snapc5	0.00815934	0.182739	0.254	0.224	1
Foxp4	1.27679e-05	0.814027	0.043	0.023	0.287903
Tmem60	0.39082	0.182544	0.103	0.096	1
Ndufa13	0.00109296	0.182522	0.567	0.535	1
Mafg	0.0936079	0.182406	0.279	0.262	1
Cbx4	0.0217657	0.182295	0.283	0.256	1
C1qbp	0.172458	0.182152	0.109	0.098	1
Hpse	0.0428165	0.181949	0.325	0.302	1
Sike1	0.874047	0.181859	0.168	0.168	1
Gars	0.0745562	0.181368	0.215	0.197	1
Csf2rb2	1.3979e-05	0.657771	0.084	0.055	0.315213
Rtcb	0.0638112	0.181351	0.197	0.178	1
B230219D22Rik	0.00442298	0.181266	0.384	0.351	1
Pak1ip1	0.0856171	0.181236	0.294	0.277	1
H2-T23	1.97221e-05	0.181228	0.633	0.603	0.444714
Alkbh3	0.202582	0.181136	0.133	0.122	1
Napg	0.00242511	0.180787	0.475	0.446	1
Malsu1	0.259201	0.180673	0.174	0.166	1
Mvp	0.00337944	0.180206	0.368	0.334	1
Cyb5r3	0.0354667	0.179952	0.288	0.265	1
S100a8	1.57323e-05	1.19366	0.033	0.016	0.354749
Ubxn1	0.0139102	0.179924	0.477	0.45	1
Coq2	0.287991	0.179702	0.19	0.181	1
Hikeshi	0.158635	0.179684	0.137	0.124	1
Flt1	0.329043	0.179276	0.384	0.384	1
Nubp1	0.0775312	0.179259	0.241	0.224	1
Htatsf1	0.423456	0.179188	0.1	0.094	1
Dda1	0.111746	0.178665	0.189	0.174	1
Adrb2	0.00356258	0.178653	0.476	0.446	1
Hipk2	0.00860313	0.178633	0.403	0.379	1
Insig2	0.214718	0.17858	0.104	0.094	1
Snap29	0.12563	0.178539	0.18	0.166	1
Zbtb46	1.76728e-05	1.32491	0.025	0.011	0.398503
Arpc1a	0.00652338	0.178457	0.401	0.371	1
Capn15	0.341027	0.178381	0.153	0.145	1
Mis12	0.756549	0.178333	0.102	0.1	1
Aamp	0.0359714	0.178015	0.285	0.262	1
Fzd4	0.127825	-0.532585	0.024	0.031	1
Psma2	0.00018357	0.177918	0.609	0.581	1
Rab28	0.0462944	0.177461	0.174	0.156	1
Rpl14	4.75559e-08	0.177457	0.811	0.784	0.00107234
Dhps	0.126447	0.177085	0.127	0.114	1
Snhg1	0.700348	0.17668	0.12	0.117	1
Gmppa	0.00958628	-0.532709	0.05	0.066	1
Ppp1r7	0.314391	0.176554	0.14	0.131	1
Nol11	0.338092	0.176415	0.136	0.128	1
Spag7	0.478657	0.176266	0.138	0.131	1
Cct2	0.00623783	0.176001	0.407	0.375	1
March1	2.94548e-06	0.175995	0.878	0.868	0.0664177
Ctbp2	0.469917	0.175869	0.131	0.126	1
Washc5	0.473367	0.175824	0.131	0.124	1
Ino80c	2.13562e-05	-0.458617	0.098	0.133	0.48156
Tmem126a	0.0913175	0.175711	0.221	0.204	1
Vps13a	0.0234445	0.175394	0.31	0.282	1
Zfp959	0.0509881	-0.533444	0.028	0.037	1
Pira2	0.0315373	0.175386	0.177	0.157	1
Ipo4	0.802744	-0.534054	0.01	0.01	1
Smarcb1	0.128676	0.175338	0.13	0.116	1
Rpl19	1.05991e-18	0.175288	0.934	0.938	2.38999e-14
Dnah12	0.00199515	0.175242	0.543	0.511	1
Sart3	0.203369	0.17506	0.115	0.105	1
Krcc1	0.00270931	0.174921	0.414	0.385	1
Arhgap17	4.79491e-06	0.174824	0.755	0.723	0.10812
Kcnrg	3.49624e-06	-0.535264	0.07	0.105	0.0788367
Asb13	0.106558	0.174815	0.121	0.107	1
0610030E20Rik	0.117231	0.174663	0.153	0.14	1
Trim11	0.124809	0.174505	0.137	0.123	1
Ncln	0.122125	0.174463	0.157	0.142	1
Sec24b	0.00332666	0.174261	0.509	0.473	1
Scarb1	0.00332997	0.174039	0.536	0.509	1
Cisd2	0.0016083	0.174021	0.508	0.468	1
Srgn	4.18719e-10	0.173977	0.945	0.95	9.4417e-06
3110056K07Rik	0.850695	0.173681	0.133	0.133	1
Zfp146	0.349502	-0.535324	0.024	0.027	1
Coa3	0.0247576	0.173353	0.267	0.241	1
Pde6d	0.0613868	0.173164	0.185	0.165	1
Sdad1	0.441337	0.173069	0.163	0.158	1
Gm39317	2.67751e-05	1.27798	0.031	0.015	0.603751
Caap1	0.47506	0.17293	0.198	0.191	1
Mir142hg	1.03098e-05	0.17293	0.887	0.87	0.232477
Gm49189	2.6976e-05	1.23464	0.026	0.012	0.608282
Map3k8	0.0315158	0.172626	0.418	0.4	1
Sumo2	0.00100327	0.172503	0.667	0.653	1
Utp11	0.149985	0.172461	0.192	0.179	1
Bmt2	0.0412967	0.172293	0.408	0.386	1
Gpr152	2.92853e-05	1.89924	0.012	0.003	0.660354
Rnf217	0.155652	0.172281	0.239	0.225	1
Igip	0.0186514	-0.535448	0.028	0.039	1
Oxa1l	0.328008	0.172119	0.146	0.137	1
Gm13561	3.13431e-05	0.685081	0.044	0.025	0.706755
Stam2	0.0854915	0.172087	0.262	0.243	1
Rpl22l1	0.0551801	0.172076	0.594	0.595	1
Ankrd12	0.0377234	0.171924	0.367	0.343	1
Anxa7	0.0313685	0.171891	0.302	0.277	1
Zc3h7a	0.00231021	0.171847	0.581	0.543	1
Gm26510	0.00932365	0.171812	0.258	0.229	1
Il1bos	3.34247e-05	0.785822	0.048	0.027	0.753694
Rpsa	1.99922e-14	0.171668	0.947	0.945	4.50804e-10
Cmc1	0.225091	0.17151	0.267	0.255	1
Gart	0.0227046	0.170973	0.123	0.104	1
Rras	0.00873955	0.170852	0.537	0.508	1
Atp13a1	0.598924	0.170834	0.118	0.115	1
Adam9	0.0411005	0.170833	0.335	0.315	1
Tnfaip3	0.1313	0.17081	0.324	0.308	1
Rpl18a	1.66061e-14	0.170808	0.943	0.938	3.74451e-10
Itgae	0.249489	-0.535934	0.007	0.01	1
Tbc1d2b	0.020986	0.170804	0.372	0.343	1
Tmem147	0.524047	0.17075	0.166	0.162	1
Ascc2	0.192712	0.170708	0.184	0.172	1
Trib1	0.0676199	0.170646	0.326	0.307	1
Asnsd1	0.149709	0.170596	0.183	0.17	1
Lrrc59	0.313831	0.170439	0.191	0.182	1
Nom1	0.248916	0.170189	0.133	0.123	1
Hdac10	0.0854342	-0.536259	0.014	0.02	1
Chchd1	0.0525873	0.170053	0.273	0.251	1
Hagh	0.192786	0.169842	0.122	0.111	1
Wbp4	0.133254	0.169649	0.266	0.25	1
Eif3d	0.0673468	0.169556	0.256	0.235	1
Sdhaf4	4.13865e-05	0.537824	0.099	0.069	0.933225
Eif3f	0.000837527	0.169287	0.703	0.685	1
Fam76a	0.763536	0.169033	0.176	0.174	1
Rab43	1.2e-05	0.16859	0.654	0.613	0.270587
Sugt1	0.0086709	0.168422	0.315	0.284	1
Prpf31	0.61685	0.168378	0.103	0.099	1
Acrbp	0.033683	-0.536693	0.035	0.046	1
Psmd7	0.0681136	0.168055	0.298	0.277	1
Cox8a	1.89297e-06	0.167848	0.789	0.79	0.0426846
Max	0.0314526	0.167754	0.373	0.351	1
2610001J05Rik	0.047361	0.167649	0.209	0.189	1
Zcchc17	0.127808	0.167602	0.18	0.165	1
Nfkbie	0.2911	0.167489	0.253	0.243	1
Morf4l2	0.0673379	0.167273	0.25	0.231	1
Atp5g2	0.0020376	0.167185	0.637	0.616	1
Kalrn	4.94073e-05	1.00921	0.041	0.023	1
Snx6	0.0481734	0.166756	0.341	0.322	1
Rpl18	1.90018e-12	0.166597	0.926	0.926	4.28471e-08
Hpgds	0.857948	-0.536842	0.016	0.015	1
Tmem43	5.01839e-05	-0.446507	0.08	0.112	1
Mycbp2	0.000296275	0.16658	0.84	0.839	1
Mmgt2	0.300395	0.166433	0.101	0.092	1
Med12l	5.15238e-05	1.13892	0.033	0.017	1
Mast4	0.067192	0.166243	0.102	0.088	1
Hpf1	0.509269	0.166237	0.187	0.18	1
Cplane1	0.629132	0.165952	0.135	0.131	1
Ints5	0.03094	-0.53695	0.024	0.034	1
Zmat5	0.335688	0.165779	0.184	0.175	1
Hgh1	0.168241	-0.53709	0.01	0.014	1
Ube2l6	0.0237524	0.165623	0.222	0.197	1
Exosc7	0.0818815	0.165607	0.111	0.097	1
Tnfrsf14	5.46474e-05	1.32184	0.037	0.02	1
Erap1	0.323061	0.16556	0.272	0.265	1
Mrpl55	0.45185	0.165399	0.124	0.118	1
Yipf2	0.187723	-0.537735	0.021	0.026	1
Nabp2	0.0334146	0.165381	0.192	0.171	1
Fam160a2	0.637589	0.165285	0.114	0.12	1
Pign	0.0359838	0.164969	0.273	0.247	1
2310015A10Rik	0.888212	0.164849	0.158	0.158	1
Phc2	0.0216891	0.164806	0.276	0.251	1
Eef1d	0.00801056	0.164672	0.415	0.383	1
Mrpl18	0.0674548	0.164414	0.279	0.263	1
Thrap3	0.00140937	0.164395	0.579	0.548	1
Lss	0.309583	-0.538155	0.01	0.012	1
Cyb561	6.01539e-05	1.04082	0.032	0.016	1
Scimp	6.02669e-05	1.00605	0.027	0.012	1
Erg28	0.103579	0.16439	0.139	0.124	1
Lig1	6.22201e-05	0.67465	0.06	0.037	1
Celsr3	0.145215	-0.538314	0.013	0.017	1
Tuft1	0.0392716	-0.538575	0.02	0.028	1
Ctsz	1.43397e-06	0.164255	0.795	0.775	0.0323346
Cks2	0.262406	0.163869	0.403	0.393	1
Sorl1	0.000416381	0.163731	0.692	0.667	1
Tatdn3	0.0412718	-0.538645	0.042	0.054	1
Polr2c	0.226686	0.163572	0.205	0.193	1
Trappc3	0.164182	0.16345	0.181	0.167	1
Adap2os	6.83985e-05	0.389466	0.083	0.057	1
Cers6	0.000411955	0.163238	0.923	0.927	1
Pde12	0.0400758	0.163201	0.109	0.093	1
Erlec1	0.224237	0.163176	0.164	0.152	1
Tomm40	0.203992	0.163041	0.136	0.125	1
Vkorc1	0.050812	-0.538695	0.024	0.033	1
Pdxk	0.072867	0.16302	0.1	0.086	1
E2f4	0.11228	0.162935	0.174	0.158	1
Ubxn2a	0.295502	0.162928	0.182	0.171	1
Cyp4v3	0.230608	0.162827	0.19	0.18	1
Pkp3	7.34818e-05	0.664723	0.072	0.048	1
Yipf6	0.221348	0.162707	0.102	0.092	1
Atp6v1g1	0.00125466	0.162624	0.574	0.548	1
Tap1	1.26302e-06	0.162523	0.699	0.66	0.0284798
Tmem150b	0.000181854	-0.538916	0.074	0.102	1
Evi2b	7.5945e-05	1.43883	0.021	0.009	1
Gid8	0.377916	0.16217	0.15	0.142	1
Pacsin2	0.0123225	0.161723	0.376	0.344	1
Rpl11	1.53114e-10	0.161429	0.936	0.924	3.45256e-06
Pfkp	0.069295	0.161418	0.376	0.36	1
St6galnac6	7.74918e-05	-0.401381	0.077	0.108	1
Ifi211	0.00532067	0.161293	0.561	0.531	1
Ppil4	0.193434	0.161141	0.279	0.266	1
Tmcc3	7.97189e-05	-0.474408	0.084	0.116	1
Pola1	0.592279	0.161104	0.104	0.1	1
Gm19519	8.04674e-05	1.3957	0.021	0.009	1
Eif3c	0.0242785	0.16106	0.499	0.476	1
Il1rap	0.00069135	-0.539678	0.093	0.121	1
Dus2	0.0945395	0.160899	0.105	0.092	1
Cd180	0.00304872	0.160675	0.693	0.68	1
Rnf13	0.0393252	0.160523	0.374	0.349	1
AI837181	0.112364	0.160322	0.111	0.098	1
Zfp995	0.0265081	-0.541066	0.043	0.055	1
Plagl2	0.00194984	0.160277	0.519	0.486	1
Fgd6	8.6679e-05	0.936908	0.058	0.037	1
Ptgr2	0.0274245	0.160265	0.109	0.091	1
Elp3	0.0335569	-0.541256	0.023	0.032	1
Cdc14a	0.0019708	0.16022	0.27	0.231	1
Snhg15	0.718653	0.160191	0.135	0.132	1
Upf2	0.0708802	0.160009	0.405	0.386	1
Kif16b	0.236489	0.159678	0.205	0.195	1
Hectd4	0.105287	0.15926	0.184	0.167	1
Tcf7l2	0.00144596	0.15926	0.887	0.88	1
Cd9	0.000123058	0.158978	0.576	0.534	1
Zfp991	0.279513	0.158883	0.145	0.136	1
Gm4793	0.562556	-0.541319	0.009	0.01	1
Rab22a	0.0353285	0.158717	0.268	0.246	1
Scpep1	0.0447314	0.158697	0.349	0.326	1
Erc2	9.79465e-05	1.93784	0.014	0.005	1
Plaur	0.0085314	0.158587	0.721	0.704	1
Rpl24	1.72407e-11	0.158545	0.928	0.921	3.88761e-07
Uchl3	0.015847	0.158394	0.104	0.086	1
Cwf19l2	0.0771313	0.158379	0.347	0.328	1
3110082I17Rik	0.00646004	0.15823	0.427	0.393	1
Smc1a	0.0371616	0.158167	0.437	0.419	1
Arpc3	4.41711e-06	0.158156	0.82	0.806	0.0996015
St13	0.0434944	0.158047	0.406	0.384	1
Xdh	4.4492e-06	0.158001	0.851	0.837	0.100325
Rab4b	0.263681	0.157998	0.261	0.251	1
Smim12	0.092015	0.157883	0.133	0.117	1
Stimate	0.11669	0.15774	0.16	0.145	1
Ublcp1	0.0559945	0.157651	0.205	0.184	1
Map2k7	0.000107128	-0.444463	0.087	0.118	1
Ppp2cb	0.200885	0.157645	0.248	0.236	1
Pnp	0.0045622	0.157143	0.521	0.488	1
Peli1	0.00447287	0.156804	0.705	0.695	1
Rab27a	0.0108642	0.156693	0.305	0.276	1
Acvr1	0.000109967	-0.361028	0.068	0.097	1
Fcrl5	0.000110542	1.20728	0.015	0.005	1
Zfp366	0.000110864	1.4399	0.015	0.005	1
Zfyve1	0.45957	0.156609	0.108	0.102	1
Napa	0.232351	0.156593	0.187	0.175	1
Rala	0.0107248	0.156422	0.419	0.389	1
Selplg	0.00151903	0.15632	0.609	0.596	1
2900026A02Rik	0.000424356	-0.542382	0.075	0.101	1
Pias2	0.170895	0.156226	0.258	0.244	1
Gapdh	0.000353931	0.156198	0.796	0.792	1
Dcp1a	0.888839	0.155794	0.147	0.147	1
Ddx5	2.44783e-10	0.155698	0.939	0.937	5.5196e-06
Nap1l4	0.079294	0.15554	0.294	0.274	1
Tmem134	0.0326002	0.155296	0.429	0.406	1
Ppp1r12b	0.0866956	0.155118	0.187	0.171	1
Rplp0	1.89043e-09	0.155087	0.917	0.913	4.26274e-05
Tmtc4	0.000119899	1.08362	0.023	0.01	1
Pla2g3	0.000120854	1.39993	0.016	0.006	1
Ifit3	0.021113	0.155002	0.337	0.312	1
Txnl1	0.0228295	0.154873	0.296	0.27	1
Plin3	0.852002	0.154705	0.101	0.1	1
Gm17133	0.000124672	1.2762	0.016	0.006	1
Rex1bd	0.0524182	0.154432	0.26	0.237	1
Cep85	0.732299	0.154352	0.147	0.145	1
Nedd4l	0.0408956	0.154339	0.377	0.353	1
5430405H02Rik	0.12913	0.154245	0.174	0.16	1
Mydgf	0.199658	0.154228	0.187	0.174	1
Ift22	0.0681135	-0.543134	0.034	0.043	1
Nsmce3	0.186153	0.154187	0.115	0.104	1
Orc3	0.0837441	0.153933	0.202	0.184	1
Rps17	4.0911e-07	0.153924	0.841	0.847	0.00922502
Ccdc69	0.28726	0.153734	0.142	0.133	1
Kansl3	0.302033	0.153551	0.212	0.202	1
Rtraf	0.060643	0.153468	0.432	0.413	1
Rpl13	6.33173e-12	0.153385	0.947	0.945	1.42774e-07
Efhd2	8.82461e-05	0.153301	0.762	0.751	1
Usf1	0.0329401	0.15327	0.255	0.228	1
Vps33a	0.633422	0.15327	0.134	0.131	1
Yrdc	0.209373	0.153092	0.109	0.099	1
Pced1b	0.738334	0.153054	0.117	0.114	1
Hspd1	0.0834763	0.152421	0.267	0.25	1
Heatr1	0.27129	0.152344	0.139	0.13	1
Ccdc192	0.0378841	0.152316	0.359	0.332	1
Rpl5	4.76708e-10	0.152302	0.898	0.895	1.07493e-05
0610040J01Rik	0.476166	0.152191	0.115	0.109	1
Ccnc	0.732698	0.152174	0.214	0.213	1
Secisbp2	0.327931	0.152077	0.304	0.298	1
Polr1d	0.0605884	0.152038	0.504	0.488	1
Gm6377	0.0182726	0.151857	0.182	0.158	1
Rflnb	0.0926682	-0.543846	0.009	0.014	1
Pwwp3a	0.266549	0.151667	0.1	0.091	1
Bclaf3	0.724711	0.151578	0.182	0.179	1
U2af1l4	0.000148227	0.468474	0.096	0.069	1
Slc44a2	0.0208502	0.151452	0.623	0.613	1
Zfp330	0.352161	0.150659	0.137	0.129	1
Plp2	0.000154383	-0.391867	0.071	0.1	1
Nfkbiz	1.79051e-05	0.150509	0.756	0.726	0.403742
Ufm1	0.908076	0.150484	0.229	0.237	1
Spint1	0.000156833	1.19009	0.013	0.004	1
Sh3gl1	0.913365	0.150386	0.108	0.11	1
Klhdc10	0.583462	0.150332	0.229	0.222	1
Med29	0.340629	0.150298	0.107	0.099	1
Ftl1	0.0178372	0.150222	0.944	0.945	1
Ndufs4	0.00148544	0.150072	0.551	0.521	1
Rpl23	2.54598e-16	0.150067	0.954	0.956	5.74093e-12
Tomm20	0.0319308	0.150023	0.434	0.409	1
E030030I06Rik	0.00117502	-0.546135	0.032	0.05	1
Abhd17a	0.0992084	0.149869	0.222	0.205	1
Ttc23	0.544079	-0.546543	0.011	0.012	1
Rsrc2	0.0160452	0.149635	0.531	0.517	1
Ggps1	0.413872	0.149617	0.226	0.22	1
Ptov1	0.105104	-0.546636	0.027	0.035	1
Ndufs7	0.0399617	0.149573	0.336	0.313	1
Ptdss2	0.0356222	-0.54674	0.016	0.023	1
Nipsnap2	0.0726139	0.149373	0.181	0.163	1
Ube2j2	0.579218	0.149312	0.303	0.3	1
Ndufb8	0.114771	0.149179	0.463	0.448	1
Pdrg1	0.326352	0.14915	0.131	0.122	1
Mcemp1	0.090572	0.149062	0.451	0.439	1
Pdcl3	0.280986	0.14895	0.17	0.16	1
Gm48855	0.000188508	0.700012	0.078	0.054	1
Upf3a	0.605723	0.148556	0.137	0.133	1
Endod1	0.00018916	0.58507	0.06	0.04	1
Psmd10	0.0624303	0.148459	0.136	0.12	1
Inpp1	0.0304031	0.148447	0.201	0.178	1
Nfe2l1	0.478471	0.148441	0.236	0.23	1
Gm35769	0.000196144	1.27356	0.015	0.005	1
Nr2c2ap	0.121692	0.14835	0.121	0.108	1
Sdhb	0.00697199	0.148134	0.389	0.358	1
Gm48383	0.000199248	0.580653	0.037	0.021	1
AB124611	0.00176143	0.148073	0.58	0.557	1
Gm41409	0.000205545	0.860955	0.019	0.008	1
Tbc1d32	5.46331e-07	-0.546785	0.096	0.14	0.0123192
Nxt1	0.16578	0.147882	0.155	0.142	1
Hibadh	0.234214	0.147503	0.208	0.196	1
Plekha2	0.0466862	0.147258	0.316	0.294	1
Sdhd	0.0680495	0.146975	0.195	0.175	1
Lpp	0.00151601	0.146815	0.695	0.673	1
Tmbim4	0.0235441	0.146739	0.538	0.519	1
Stx17	0.349682	0.146735	0.164	0.156	1
Dlgap5	0.000217986	1.27325	0.016	0.007	1
Ide	0.193568	0.146685	0.13	0.119	1
Heatr5a	0.207587	0.146631	0.407	0.395	1
Map1lc3b	0.0495093	0.146488	0.466	0.45	1
Celf4	0.15317	-0.547278	0.014	0.019	1
Pbx1	0.147885	0.146364	0.485	0.469	1
Sptlc1	0.741038	0.14628	0.181	0.181	1
Nnt	0.00977279	-0.547425	0.011	0.019	1
A330023F24Rik	0.729086	0.146261	0.17	0.168	1
Clic1	1.58307e-05	0.14605	0.844	0.83	0.356967
Mndal	0.00614533	0.146035	0.666	0.648	1
Ms4a8a	0.000244737	0.486055	0.091	0.065	1
Rgl2	1.01044e-08	-0.547837	0.067	0.111	0.000227843
Nostrin	0.951009	0.145359	0.13	0.13	1
Gse1	0.45274	0.144949	0.171	0.164	1
Sptssa	0.0553253	0.144758	0.204	0.184	1
Sqstm1	0.272965	0.144482	0.437	0.43	1
Aldoa	0.0585615	0.144302	0.501	0.496	1
Rps3	3.77987e-09	0.144191	0.914	0.91	8.52322e-05
Plgrkt	0.107983	0.14401	0.37	0.352	1
Entpd7	0.410926	0.143983	0.103	0.096	1
Tmed9	0.0187583	0.143936	0.431	0.403	1
Set	0.00801411	0.143911	0.562	0.544	1
Gtf3c3	0.848676	0.14388	0.1	0.102	1
Elof1	0.101954	0.143807	0.192	0.176	1
Slpi	0.000263749	0.753245	0.083	0.059	1
Ciapin1	0.75313	0.143758	0.117	0.115	1
Snx29	0.291032	0.143625	0.221	0.212	1
Tiprl	0.627771	0.143153	0.146	0.142	1
Hdgf	0.0432004	0.143116	0.384	0.36	1
Pafah1b3	0.000280014	0.64606	0.082	0.058	1
Sap30l	0.582622	0.143057	0.15	0.147	1
Clcc1	0.364935	0.142943	0.17	0.161	1
Susd1	0.0559841	-0.548051	0.006	0.011	1
Exoc1	0.0248896	0.142829	0.186	0.163	1
Dctn4	0.333819	0.142758	0.296	0.287	1
Slc48a1	0.418774	0.142657	0.102	0.096	1
Hax1	0.203918	0.142445	0.148	0.136	1
Vps29	0.14603	0.142421	0.238	0.223	1
mt-Nd4l	0.60655	0.142407	0.57	0.574	1
Apool	0.0492077	0.142364	0.162	0.143	1
Nme1	0.336421	0.142361	0.316	0.307	1
Cd22	0.000296792	0.789841	0.021	0.01	1
Fkbp4	0.149445	0.142271	0.114	0.102	1
Commd7	0.060142	0.142191	0.312	0.292	1
Psma4	0.00706918	0.142141	0.515	0.487	1
Zfp322a	0.060967	0.142089	0.128	0.111	1
Pfdn5	0.000119137	0.141915	0.79	0.793	1
Adamdec1	0.000307275	1.38207	0.02	0.009	1
Rps10	1.78279e-11	0.141865	0.943	0.943	4.02002e-07
Ddx39	0.17333	0.141777	0.174	0.161	1
Antxr2	0.337322	0.141573	0.133	0.126	1
Atpif1	0.138232	0.14157	0.27	0.258	1
Mrps36	0.254783	0.141535	0.146	0.137	1
Zc3h18	0.33681	0.141304	0.225	0.216	1
Chrac1	0.0662277	0.141277	0.362	0.337	1
Prrc2c	2.0723e-05	0.141049	0.745	0.715	0.467283
Rbl1	0.363008	0.140954	0.214	0.205	1
Cwc25	0.198291	0.140871	0.201	0.188	1
Rps25	5.09678e-11	0.140734	0.923	0.923	1.14927e-06
Mbd3	0.592461	0.140698	0.101	0.097	1
Aip	0.41465	0.140663	0.301	0.292	1
Plscr1	0.000356581	0.585498	0.064	0.043	1
Katnb1	0.0070411	-0.548332	0.008	0.017	1
Hdgfl3	0.000361575	1.06264	0.016	0.007	1
Xaf1	0.243698	0.140578	0.357	0.345	1
Cndp2	0.870099	0.140423	0.235	0.234	1
Trip13	0.238852	-0.548372	0.011	0.015	1
Limd2	0.0278838	0.140393	0.598	0.59	1
Esyt2	0.265827	0.14013	0.363	0.355	1
Pold3	0.435437	0.139574	0.193	0.187	1
N4bp2	0.816567	0.139541	0.151	0.154	1
Ngdn	0.527187	0.139253	0.193	0.189	1
Cd300c2	2.02992e-06	0.139096	0.861	0.842	0.0457726
Tpr	0.00123146	0.13884	0.741	0.717	1
Ndufa6	0.00218367	0.138791	0.64	0.619	1
Snrnp48	0.100109	0.138727	0.283	0.265	1
Sf3a1	0.903229	0.138162	0.113	0.115	1
Atp5l	0.000285454	0.138095	0.846	0.849	1
Cog4	0.253192	0.138039	0.25	0.237	1
Fubp3	0.0971668	0.137904	0.122	0.108	1
Ndufb5	0.321471	0.137798	0.373	0.367	1
Bcl7b	0.0402396	0.137656	0.234	0.211	1
Cox5b	0.000914409	0.13734	0.668	0.651	1
Srrt	0.7944	0.137328	0.179	0.18	1
1810058I24Rik	0.404494	0.137087	0.292	0.28	1
Odf2	0.423097	0.137029	0.201	0.194	1
Rpl36al	2.67767e-05	0.137008	0.829	0.812	0.603788
Use1	0.23867	0.136973	0.375	0.365	1
Gm15832	0.626707	0.136841	0.113	0.11	1
Med30	0.0706969	0.136761	0.25	0.228	1
Nedd8	0.00849928	0.136553	0.643	0.634	1
Exo5	0.249882	-0.548566	0.019	0.023	1
Dync1i2	0.00580979	0.136542	0.544	0.532	1
Arhgap27	0.372793	0.13641	0.296	0.29	1
Gstm1	0.000429714	-0.421469	0.062	0.087	1
Setd7	0.0351514	0.136344	0.312	0.287	1
Ddrgk1	0.241179	0.136267	0.264	0.252	1
Mre11a	0.894304	0.136251	0.136	0.136	1
Aim2	0.00664871	0.136224	0.715	0.695	1
Id3	0.000450067	-0.359917	0.061	0.086	1
Elob	0.00684306	0.136212	0.675	0.66	1
Gm11508	0.411946	-0.548648	0.011	0.013	1
Zmynd11	0.889952	0.136158	0.329	0.333	1
Dlat	0.138047	0.136016	0.132	0.118	1
Hmox2	0.169713	0.13599	0.327	0.313	1
Ppa1	0.000466364	0.673233	0.081	0.058	1
Cul4a	0.914724	0.135953	0.172	0.173	1
Dbnl	0.025766	0.135918	0.536	0.52	1
Vps28	0.111974	0.135882	0.281	0.263	1
Slc7a11	0.000475468	0.367272	0.075	0.053	1
Pkn2	0.309889	0.135817	0.491	0.484	1
Klhdc3	0.000487244	-0.483852	0.089	0.116	1
Epha4	0.00574049	-0.549217	0.051	0.068	1
Prelid1	0.143604	0.135729	0.378	0.366	1
Xpo6	0.243165	0.135705	0.339	0.329	1
Tmc8	0.00756423	-0.550558	0.056	0.073	1
Pam16	0.371737	0.135449	0.176	0.169	1
Numb	0.0141061	0.135422	0.385	0.355	1
Fis1	0.02235	0.135324	0.608	0.589	1
Gm37468	0.000503883	0.824986	0.025	0.013	1
1110059E24Rik	0.306075	0.135256	0.204	0.195	1
2410006H16Rik	0.177967	0.135108	0.499	0.498	1
Gm15448	0.000505793	0.79279	0.04	0.024	1
Heatr6	0.405238	0.134846	0.181	0.172	1
Dnajc8	0.00686701	0.134778	0.556	0.533	1
H2-Oa	0.000510805	1.75731	0.013	0.005	1
Prep	0.423923	0.134743	0.181	0.174	1
Marc2	0.25631	0.134716	0.265	0.254	1
Sdf4	0.0505176	0.134465	0.412	0.391	1
Rbm3	0.0100063	0.134421	0.794	0.805	1
Gpr108	0.441998	0.134252	0.147	0.141	1
Timm44	0.332408	0.134082	0.16	0.152	1
Exosc8	0.17935	0.134052	0.149	0.138	1
Sptan1	0.197578	0.13397	0.416	0.403	1
Rraga	0.244956	0.133912	0.149	0.14	1
Irf2	0.000104735	0.133543	0.883	0.88	1
Fam78b	0.000532505	-0.383266	0.085	0.113	1
Fam102b	0.00053788	-0.376599	0.09	0.118	1
Htt	0.22777	0.133505	0.263	0.251	1
Tdrd3	0.0838102	-0.551837	0.075	0.086	1
Cox6c	2.21204e-05	0.13348	0.79	0.78	0.498794
Oasl1	0.000549145	-0.436321	0.085	0.112	1
Scaper	0.0817923	0.133408	0.272	0.253	1
Eif4ebp1	0.0609247	0.133253	0.371	0.351	1
Lsm3	0.49808	0.133198	0.247	0.243	1
Lpar1	0.000562643	0.686045	0.027	0.014	1
Gfm2	0.0532095	0.133018	0.144	0.126	1
Mpst	0.00056759	0.749134	0.036	0.021	1
Chordc1	0.125733	0.133012	0.229	0.211	1
Gm40645	0.000577567	-0.412516	0.03	0.048	1
Xpa	0.108957	0.133011	0.187	0.17	1
Man2a2	0.00311052	-0.553332	0.027	0.041	1
Sirpb1b	0.0207279	0.133004	0.756	0.76	1
Lemd2	0.940852	0.132986	0.131	0.131	1
Timm17a	0.337957	0.132682	0.182	0.173	1
Pnpla2	0.076455	0.132572	0.195	0.177	1
Acvrl1	0.000939138	-0.55368	0.04	0.059	1
Eng	0.109863	-0.5541	0.009	0.014	1
Mink1	0.159891	0.132505	0.273	0.257	1
Os9	0.13443	0.132486	0.277	0.258	1
Pola2	0.000600233	0.413886	0.092	0.067	1
Psmb3	0.0022123	0.132387	0.577	0.55	1
Sertad2	0.337738	0.132243	0.265	0.256	1
Tmem87b	0.432785	0.132231	0.174	0.168	1
Tmem179b	0.275054	0.1322	0.358	0.349	1
Nlrp1b	0.377486	0.132156	0.442	0.442	1
Gm39214	0.000611073	1.17181	0.031	0.017	1
Wsb2	0.144528	0.132091	0.157	0.143	1
Phf20l1	0.00538037	0.131786	0.682	0.652	1
Rest	0.0214162	0.131727	0.235	0.21	1
Aggf1	0.367326	0.131693	0.212	0.203	1
Supt4a	0.0127885	0.131647	0.481	0.454	1
Ing5	0.212617	0.13164	0.131	0.12	1
Cbx3	0.699283	0.131628	0.312	0.312	1
Tma16	0.000631212	0.628041	0.07	0.049	1
Cenpj	0.000637741	0.601403	0.075	0.054	1
Fam177a	0.000639022	0.778758	0.051	0.033	1
Qprt	0.0243772	-0.554107	0.02	0.029	1
Ndufb9	0.0146566	0.131446	0.552	0.536	1
Epb41l1	0.000733415	-0.554668	0.06	0.083	1
Acbd3	0.0386067	0.131431	0.337	0.312	1
Rpl3	0.000102156	0.13115	0.878	0.88	1
Ddx47	0.77763	0.130864	0.186	0.185	1
Plekha1	0.562114	0.130681	0.227	0.222	1
Atp5c1	0.00398439	0.130677	0.624	0.595	1
Sh3bp2	0.0206809	0.130503	0.537	0.522	1
Zfas1	0.24291	0.130384	0.29	0.28	1
Arl4d	0.043588	-0.554757	0.005	0.01	1
Cisd3	0.000693867	0.498115	0.037	0.023	1
Rabac1	0.0163295	0.130073	0.448	0.422	1
Lsm12	0.211813	0.129762	0.345	0.336	1
Cd302	0.0703457	0.129669	0.445	0.433	1
Prkx	0.0924249	0.129631	0.404	0.389	1
Dip2b	0.121187	0.129615	0.406	0.391	1
Nutf2	0.000709607	0.906246	0.042	0.026	1
Rnase6	0.000253431	0.129587	0.803	0.789	1
Selenow	0.0524886	0.129556	0.537	0.528	1
Parp10	0.779006	0.129523	0.147	0.145	1
Ubr4	0.0637765	0.129486	0.329	0.309	1
Smarca4	0.557135	0.129482	0.357	0.359	1
Manf	0.709068	0.129437	0.302	0.302	1
Arl6ip5	0.0349512	0.129399	0.585	0.561	1
Grk3	4.56314e-05	0.129354	0.921	0.912	1
Polr3b	0.875805	0.129306	0.15	0.149	1
Wbp2	0.132103	0.129291	0.234	0.218	1
B3gat2	0.000739983	0.738029	0.02	0.01	1
Rps16	2.90814e-10	0.129223	0.947	0.946	6.55756e-06
Lrp10	0.0658077	0.128981	0.441	0.422	1
Snu13	0.257309	0.128872	0.429	0.425	1
Ginm1	0.712928	0.128643	0.116	0.113	1
Anxa4	0.451088	0.128636	0.19	0.182	1
Nrarp	0.000778151	0.367291	0.091	0.067	1
Eci1	0.000778881	0.467952	0.083	0.061	1
Rars	0.0269204	0.128624	0.224	0.199	1
Glod4	0.247885	0.128563	0.161	0.151	1
Atp5b	0.0137963	0.128519	0.56	0.544	1
Tada2b	0.0434319	-0.556014	0.027	0.036	1
Eif3m	0.0175355	0.128487	0.48	0.458	1
Gngt2	1.15497e-06	0.128481	0.931	0.932	0.0260434
Zfand5	0.00793308	0.128417	0.788	0.779	1
Wdr89	0.000812715	0.370933	0.086	0.063	1
Zbtb5	0.0126539	-0.557194	0.027	0.039	1
Fam104a	0.0998058	0.127837	0.401	0.384	1
Tpst1	0.139767	0.127835	0.217	0.203	1
Eif3e	0.00694434	0.127791	0.567	0.542	1
Adap1	0.180348	0.127611	0.45	0.438	1
Mapk8ip3	0.218586	0.12756	0.141	0.13	1
Grpel1	0.177885	0.127513	0.213	0.2	1
Ndufs5	0.0677162	0.127437	0.364	0.344	1
Ccdc162	0.000851203	1.24375	0.011	0.004	1
Znrd1	0.30021	0.127395	0.296	0.289	1
Rhot1	0.300334	0.12723	0.227	0.215	1
Disc1	0.177208	0.127132	0.183	0.17	1
Rpl23a	5.40547e-06	0.126932	0.867	0.874	0.121888
Mtmr12	0.44531	0.126866	0.155	0.148	1
Rrbp1	0.00135455	0.126759	0.75	0.734	1
Rps23	9.80937e-11	0.12671	0.943	0.943	2.21192e-06
Tmem192	0.283892	0.126569	0.25	0.24	1
Sys1	0.0126164	0.126534	0.369	0.339	1
Rgmb	0.0260288	-0.557404	0.052	0.065	1
Rgl1	0.000886466	0.8678	0.033	0.019	1
Clasp1	0.116205	0.126354	0.308	0.293	1
Dynlrb1	0.190042	0.12626	0.355	0.343	1
Elovl1	0.5143	0.12615	0.189	0.184	1
Mlf2	0.131337	0.126046	0.24	0.223	1
Cycs	0.0431961	0.125789	0.56	0.54	1
Rps15a	5.65981e-09	0.125746	0.941	0.942	0.000127623
Nap1l1	0.0302943	0.125666	0.581	0.562	1
Fam32a	0.041933	0.125585	0.475	0.458	1
Vti1b	0.209391	0.125354	0.255	0.242	1
Srrm1	0.0197617	0.125039	0.617	0.609	1
Naa30	0.00091752	-0.367986	0.091	0.118	1
Dnajc2	0.084818	0.125018	0.263	0.243	1
Abcd3	0.000918188	-0.470233	0.056	0.079	1
Gm7580	0.000918896	1.16938	0.013	0.005	1
C1qa	0.000923764	1.97093	0.015	0.006	1
Arl1	0.0252381	0.125002	0.259	0.234	1
Gm17231	0.000928306	0.491232	0.072	0.052	1
Clec5a	0.000929909	1.01004	0.037	0.023	1
Galnt11	0.736704	0.124957	0.21	0.214	1
Rmnd1	0.900836	0.124944	0.109	0.11	1
Ece1	0.839333	0.124918	0.112	0.114	1
Plpbp	0.171508	0.124834	0.141	0.129	1
Rbm12b1	0.0377071	-0.55762	0.018	0.026	1
Lpcat2	0.0327715	0.1248	0.668	0.657	1
Bin2	0.000608368	0.124733	0.726	0.693	1
Kctd2	0.000945739	-0.310828	0.075	0.1	1
Twf1	0.116779	0.124586	0.185	0.17	1
Oxct1	0.369363	0.123953	0.213	0.204	1
Cuta	0.930287	0.123943	0.241	0.243	1
A530017D24Rik	0.000974028	-0.448496	0.091	0.118	1
Calm1	3.5716e-06	0.12394	0.932	0.933	0.080536
Keap1	0.281372	0.123891	0.184	0.174	1
B3gnt6	0.0454397	-0.558379	0.007	0.012	1
AI504432	0.00100175	-0.422531	0.034	0.052	1
Snx18	0.0772204	0.123838	0.317	0.295	1
A930015D03Rik	0.418399	0.123806	0.277	0.272	1
Clta	0.00935358	0.123805	0.721	0.715	1
Nelfa	0.910116	0.123564	0.147	0.146	1
Dhx58os	0.00101543	1.15944	0.024	0.013	1
Afg3l1	0.0765514	0.123519	0.203	0.183	1
Hacd2	0.0223624	0.123372	0.147	0.126	1
Nudt9	0.00102387	0.477003	0.099	0.076	1
Ank	0.00189719	-0.558987	0.039	0.057	1
Snhg16	0.00102646	1.03447	0.029	0.017	1
Lrmda	0.00298688	0.123332	0.925	0.913	1
Dok6	0.00104113	0.264687	0.081	0.059	1
Aspscr1	0.951097	0.123249	0.103	0.104	1
Kif13b	0.268327	0.122978	0.262	0.251	1
Crkl	0.84768	0.122864	0.171	0.17	1
Vrk2	0.0534256	0.122843	0.643	0.634	1
Rabgef1	0.482704	0.122719	0.207	0.2	1
Stx7	0.131161	0.122719	0.563	0.547	1
Ncoa1	0.00681956	0.12271	0.796	0.774	1
Gnl2	0.560945	0.122518	0.113	0.109	1
Ddx23	0.163534	0.122168	0.182	0.169	1
Grcc10	0.0286837	0.122148	0.488	0.465	1
Kcnip3	0.00109894	0.582186	0.034	0.02	1
Setd3	0.178971	0.122028	0.275	0.26	1
Etv5	0.705987	-0.559003	0.027	0.029	1
Vnn3	0.00111529	0.413379	0.086	0.064	1
Isg20l2	0.00113684	-0.380199	0.089	0.115	1
Nrbp1	0.203979	0.122021	0.413	0.402	1
Rps5	2.1599e-05	0.121798	0.912	0.909	0.487037
Hyal1	0.198644	-0.560023	0.008	0.011	1
Naa60	0.357313	0.121794	0.207	0.197	1
Nfia	0.00115418	-0.417405	0.071	0.095	1
2210016L21Rik	0.745147	0.12159	0.101	0.099	1
E330020D12Rik	0.0260354	-0.560494	0.02	0.029	1
Dubr	0.00119635	0.556842	0.08	0.059	1
Eif5a	0.00415798	0.121467	0.704	0.685	1
Utp14a	0.27205	0.121398	0.214	0.203	1
Usp15	0.0524889	0.121375	0.627	0.605	1
Pag1	0.0207477	0.121371	0.878	0.882	1
AI839979	2.61278e-05	-0.560851	0.052	0.08	0.589155
Sub1	0.00450137	0.121263	0.723	0.715	1
Vasp	0.00944707	0.121135	0.546	0.527	1
Ildr1	0.00122839	0.80085	0.056	0.038	1
Rpl26	1.40461e-08	0.121074	0.925	0.932	0.000316725
Ascc1	0.935257	0.121046	0.129	0.128	1
Zrsr2	0.450911	0.120972	0.267	0.259	1
Rpp21	0.197394	0.120865	0.292	0.278	1
Nfu1	0.0489518	0.120829	0.265	0.242	1
Psmb2	0.0195989	0.120314	0.526	0.51	1
Sbf2	0.569439	0.120095	0.13	0.137	1
Trir	0.0527733	0.120056	0.486	0.466	1
Cmpk2	0.574388	0.119968	0.183	0.192	1
Gm38287	0.00128124	1.43663	0.01	0.003	1
Itpk1	0.194681	0.119956	0.253	0.24	1
Cryl1	0.442772	0.119889	0.133	0.127	1
Chtop	0.232862	0.119865	0.201	0.19	1
Midn	0.350944	0.11971	0.28	0.274	1
Cnksr3	5.53214e-05	-0.561037	0.061	0.089	1
Cd69	0.00131682	0.654132	0.089	0.067	1
Gcnt1	0.520841	0.119624	0.133	0.128	1
Zdhhc17	0.426858	0.119614	0.188	0.181	1
0610010F05Rik	0.225354	0.119517	0.152	0.142	1
Cldnd1	0.362474	0.119481	0.173	0.163	1
M6pr	0.242874	0.119363	0.503	0.505	1
Fkbp15	0.429692	0.11923	0.408	0.4	1
Eif2s1	0.290867	0.118842	0.242	0.232	1
Lsm1	0.11666	0.118803	0.189	0.172	1
Pim1	0.0455955	0.118699	0.761	0.758	1
Aimp1	0.336068	0.118606	0.367	0.357	1
Trabd	0.661223	0.118571	0.11	0.107	1
Svbp	0.457354	0.118394	0.164	0.158	1
Nol10	0.888758	0.118157	0.113	0.115	1
Phb2	0.242891	0.118088	0.295	0.283	1
Slc25a12	0.0534278	0.11799	0.331	0.308	1
Gm20559	0.538691	0.117986	0.366	0.362	1
Tmem59	0.0158868	0.117983	0.54	0.512	1
Abhd6	0.00144732	1.08676	0.015	0.007	1
Actl6a	0.043639	0.11797	0.193	0.173	1
Lpar5	0.108006	-0.561942	0.01	0.014	1
Ndufa9	0.885528	0.117928	0.15	0.149	1
Cdk5rap1	0.00148491	0.779312	0.045	0.03	1
Mrpl32	0.216913	0.117626	0.201	0.189	1
Fmnl3	0.00148728	-0.319478	0.088	0.114	1
Gmps	0.604011	0.117603	0.23	0.224	1
Sgsh	0.00149594	-0.472691	0.059	0.081	1
Bloc1s2	0.0728742	0.117492	0.302	0.282	1
Tk2	0.335385	0.116983	0.101	0.093	1
Agtrap	0.410981	0.116967	0.136	0.129	1
Mvb12a	0.356214	0.116921	0.142	0.133	1
U2af2	0.31874	0.116231	0.287	0.277	1
Tspyl1	0.686796	0.116163	0.166	0.163	1
Pcmt1	0.00741778	0.11585	0.314	0.278	1
Hnrnpm	0.0237491	0.115463	0.639	0.633	1
Ncapd3	0.90737	0.115224	0.102	0.104	1
Nkain2	0.00153206	1.06598	0.012	0.005	1
Pithd1	0.50593	0.115165	0.105	0.1	1
Oxsm	0.0324578	-0.562079	0.041	0.053	1
Pdgfb	0.00154241	0.458896	0.099	0.076	1
Exoc6	0.212206	0.115153	0.457	0.446	1
Ndufv3	0.151691	0.115109	0.334	0.318	1
Gpr84	0.00155114	0.597104	0.042	0.027	1
Creld1	0.0122212	-0.56228	0.006	0.013	1
Gca	0.00156933	0.490937	0.056	0.039	1
Ilkap	0.572794	0.115076	0.209	0.203	1
Slc38a6	0.0840624	0.114996	0.111	0.097	1
Ttc19	0.574226	0.114866	0.167	0.162	1
Tspan32	0.0926029	0.114758	0.1	0.086	1
Bub3	0.341825	0.114626	0.291	0.282	1
Lgals8	0.17032	0.114157	0.263	0.247	1
Gda	0.001575	0.114122	0.884	0.874	1
Catsperg1	0.0311673	-0.562805	0.009	0.015	1
Ube2i	0.0487224	0.11391	0.538	0.516	1
Zfp51	0.00160216	0.386632	0.044	0.029	1
S100a13	0.393786	0.113712	0.382	0.376	1
Fbl	0.698764	0.113607	0.225	0.221	1
Mrpl53	0.495737	0.113504	0.115	0.111	1
Ubash3b	0.0919866	0.113395	0.713	0.7	1
Fktn	0.0872071	-0.564473	0.025	0.032	1
Sde2	0.893539	0.112847	0.179	0.183	1
Map2k2	0.248359	0.112843	0.358	0.348	1
Slc25a36	0.335674	0.112781	0.24	0.23	1
Copg2	0.0680004	0.11269	0.463	0.441	1
Rcsd1	0.0691687	0.11266	0.24	0.22	1
Dph3	0.275338	0.112606	0.234	0.223	1
Btg1	4.04129e-05	0.112582	0.923	0.927	0.91127
Gm5431	0.30582	0.11217	0.188	0.176	1
Rbbp4	0.299864	0.112138	0.36	0.349	1
Vps4a	0.525175	0.112084	0.122	0.117	1
Ufd1	0.408005	0.111815	0.202	0.192	1
Sdhaf2	0.859167	0.11175	0.175	0.174	1
Npm1	0.0285457	0.111641	0.672	0.647	1
Dctn6	0.0981155	0.11152	0.149	0.133	1
Gm10134	0.00173386	0.943988	0.039	0.025	1
Zfand2b	0.543476	0.111517	0.139	0.133	1
Atp5j	0.0472587	0.111319	0.593	0.578	1
Unk	0.00175852	-0.262604	0.088	0.113	1
Rab8a	0.0102684	0.111256	0.535	0.511	1
Ramac	0.243708	0.111227	0.267	0.254	1
Micos13	0.156173	0.111106	0.329	0.313	1
Safb	0.799637	0.111097	0.257	0.265	1
Nupr1	0.0285798	0.111069	0.7	0.688	1
Mir133a-1hg	0.00181323	0.972132	0.031	0.019	1
Tmem165	0.105642	0.110868	0.34	0.319	1
Csf2rb	0.117775	0.110845	0.483	0.464	1
Rfng	0.346416	-0.567338	0.021	0.024	1
Dpysl2	0.876623	0.11083	0.238	0.239	1
Pnn	0.304921	0.110698	0.322	0.313	1
BC005561	0.00184392	-0.21899	0.094	0.121	1
Fpr3	0.00184812	0.526375	0.041	0.027	1
Mccc2	0.238027	0.110652	0.108	0.098	1
Chmp2a	0.0645478	0.110644	0.587	0.575	1
Gm13986	0.0338987	-0.568463	0.013	0.02	1
1810037I17Rik	0.0240677	0.110549	0.55	0.522	1
Phc1	0.00188147	0.326114	0.03	0.018	1
Metap1	0.230015	0.110544	0.108	0.098	1
Cdk11b	0.329047	0.11051	0.398	0.39	1
Psma7	0.00271622	0.110182	0.776	0.775	1
Ensa	0.199455	0.110121	0.339	0.327	1
St3gal3	0.957416	0.109853	0.128	0.13	1
Itm2b	3.77511e-07	0.109826	0.925	0.924	0.0085125
Stxbp5	0.939011	0.109666	0.114	0.116	1
Ralgds	0.00195005	0.986272	0.029	0.017	1
Itfg1	0.358684	0.109585	0.296	0.285	1
Smap1	0.330628	0.109407	0.404	0.399	1
Ip6k3	0.196531	0.109399	0.101	0.09	1
Rps4x	2.40406e-06	0.109353	0.937	0.929	0.0542091
Armc3	0.00197418	-0.338827	0.076	0.099	1
Uimc1	0.0559214	0.109329	0.427	0.406	1
Elac2	0.112338	-0.568744	0.029	0.036	1
Rsf1os2	0.00199669	0.548753	0.04	0.026	1
Gm50232	0.00202092	0.703132	0.024	0.013	1
Hmg20b	0.333943	0.109324	0.205	0.194	1
Atg12	0.964959	0.10924	0.167	0.167	1
Golim4	0.477954	0.109196	0.127	0.121	1
Commd3	0.152052	0.109167	0.213	0.198	1
Nipa1	0.0991079	-0.569177	0.007	0.011	1
Carm1	0.00206672	-0.325562	0.096	0.121	1
Tomm70a	0.696675	0.109065	0.194	0.199	1
Ly75	0.00209636	0.499654	0.05	0.034	1
Ddx46	0.475927	0.108896	0.369	0.364	1
Hjurp	0.453302	0.108702	0.195	0.189	1
Mcmdc2	0.00213301	-0.391719	0.057	0.077	1
Pdlim2	0.55657	0.108682	0.112	0.107	1
Hook3	0.0494122	0.108662	0.467	0.438	1
Dpm2	0.645604	0.108609	0.172	0.168	1
Mrpl11	0.215055	0.108564	0.141	0.129	1
Polr2f	0.532879	0.108279	0.246	0.239	1
Rfc1	0.134404	0.108081	0.259	0.241	1
Slc17a5	0.182887	0.107962	0.131	0.119	1
Nsd2	0.0451188	0.107597	0.211	0.189	1
Txn2	0.351932	0.107339	0.244	0.234	1
Eif2ak4	0.442866	0.107329	0.174	0.165	1
Tprgl	0.372231	0.107306	0.241	0.231	1
Gm11998	0.387706	-0.569483	0.009	0.011	1
Rab5c	0.0266013	0.107304	0.564	0.543	1
Clec4a3	0.000126261	0.10727	0.921	0.927	1
C5ar2	0.0402984	-0.569691	0.013	0.02	1
Gm30541	0.120321	-0.570287	0.024	0.031	1
Pkm	0.00137001	0.107083	0.678	0.646	1
Usb1	0.15057	0.106961	0.136	0.123	1
Arpc1b	5.34279e-06	0.106877	0.901	0.898	0.120474
Serbp1	0.0135849	0.106848	0.712	0.711	1
Plxnb3	0.23323	-0.570693	0.01	0.013	1
Parp2	0.26542	0.106829	0.167	0.155	1
Mprip	0.831584	0.106709	0.186	0.189	1
Washc3	0.238047	0.106567	0.187	0.174	1
Nenf	0.00235522	-0.572351	0.047	0.065	1
Gtf2b	0.405316	0.106464	0.292	0.281	1
Tmem168	0.57147	0.106432	0.225	0.233	1
Rab11fip3	0.00242072	0.760724	0.019	0.01	1
Srp19	0.080307	0.106354	0.315	0.296	1
Kdm5d	0.00243236	-0.257652	0.054	0.075	1
Gsdme	0.19062	0.106352	0.113	0.102	1
Ninj1	0.58568	0.106263	0.165	0.161	1
Gm11651	0.00246701	0.445753	0.079	0.059	1
Edn1	0.00246798	1.48199	0.013	0.006	1
Smdt1	0.10891	0.106113	0.617	0.615	1
AC149090.1	0.786228	0.106066	0.352	0.352	1
Slc30a5	0.915376	0.10602	0.208	0.21	1
Sla	0.332541	0.105878	0.394	0.388	1
Cad	0.0025152	0.774492	0.013	0.006	1
Smagp	0.120907	0.105766	0.161	0.146	1
C1rl	0.00252479	0.794717	0.033	0.02	1
Gm50012	0.00252618	0.469561	0.087	0.066	1
Zup1	0.0412135	0.105651	0.561	0.546	1
Tent5c	0.00254629	0.836883	0.027	0.016	1
Rab12	0.087752	0.105598	0.199	0.182	1
Gcn1	0.887405	0.105591	0.131	0.13	1
Nemp2	0.00256323	-0.2181	0.064	0.086	1
Zfp943	0.00257274	-0.345018	0.06	0.081	1
Mettl23	0.166051	0.105437	0.26	0.244	1
Efcab5	0.00258617	-0.447964	0.03	0.046	1
Ppm1m	0.00258724	0.176424	0.098	0.075	1
Zfyve16	0.917004	0.105429	0.177	0.177	1
Kcnk13	0.560954	-0.573374	0.015	0.017	1
Trim36	0.00261208	-0.431526	0.03	0.045	1
Snrpc	0.976958	0.105365	0.336	0.342	1
Rps6kc1	0.456201	0.105365	0.11	0.105	1
AU020206	0.548643	0.105312	0.209	0.204	1
Cflar	0.213201	0.105195	0.536	0.53	1
Zc2hc1a	0.00268756	0.51797	0.061	0.043	1
Ldha	0.0553092	0.105172	0.504	0.494	1
Rdh13	0.112267	-0.574008	0.016	0.022	1
Drg1	0.268063	0.105074	0.309	0.295	1
Mtx2	0.153983	0.105071	0.161	0.147	1
Nolc1	0.0520493	0.104904	0.148	0.13	1
Cox14	0.247349	0.104857	0.437	0.43	1
Cox7a2l	0.0401868	0.104834	0.607	0.607	1
Gcnt2	0.0714358	0.104783	0.671	0.67	1
Pnkd	0.393054	0.104505	0.112	0.105	1
Gm10847	0.00274887	0.713202	0.018	0.009	1
Rplp1	4.68589e-06	0.104496	0.944	0.947	0.105662
Cdc37	0.132547	0.104467	0.352	0.336	1
Spcs1	0.117368	0.104387	0.328	0.308	1
Timmdc1	0.788916	0.10437	0.132	0.131	1
Fbxo7	0.569606	0.104258	0.134	0.14	1
Klf9	0.771544	0.104254	0.184	0.183	1
Oas1c	0.00279471	-0.487327	0.035	0.051	1
Gm43126	0.00280787	0.54632	0.029	0.017	1
Mccc1	0.00280899	0.509447	0.033	0.02	1
Scand1	0.0308486	0.104212	0.69	0.672	1
AI467606	0.0028135	-0.28245	0.094	0.119	1
Dnajc17	0.00281548	0.399427	0.067	0.049	1
Fech	0.00282103	-0.435674	0.081	0.104	1
Chd1	0.0991204	0.104194	0.447	0.424	1
Gm16120	0.828794	0.104131	0.154	0.157	1
Hsd17b12	0.862133	0.103983	0.392	0.395	1
Rack1	1.96648e-06	0.103881	0.907	0.914	0.0443421
Dera	0.328765	0.103838	0.178	0.17	1
Ptbp2	0.41555	0.103792	0.364	0.357	1
Unc119b	0.039455	-0.574524	0.022	0.031	1
Rpl7a	0.00434744	0.103625	0.842	0.845	1
Tollip	0.00291558	-0.420678	0.09	0.113	1
Frmd4b	0.00293	-0.247926	0.069	0.09	1
Rpl10	9.49944e-06	0.103434	0.927	0.93	0.214203
Scfd1	0.813343	0.103193	0.315	0.315	1
Tagap	0.00294656	0.67313	0.054	0.038	1
Elp5	0.779167	0.103136	0.106	0.103	1
Cradd	0.96001	0.103088	0.191	0.193	1
Trim65	0.00296854	-0.33293	0.063	0.084	1
Srrm2	0.0292124	0.102962	0.779	0.782	1
Sec24a	0.173785	0.102877	0.209	0.195	1
Chchd2	0.0100516	0.102431	0.784	0.784	1
Ino80dos	0.00299094	-0.232192	0.077	0.1	1
BC028528	0.278402	0.102351	0.497	0.485	1
Susd6	0.00642675	0.102338	0.797	0.789	1
Ranbp1	0.312857	0.102318	0.372	0.362	1
Ero1lb	0.728906	0.102197	0.249	0.258	1
Gtpbp3	0.00306221	0.504082	0.032	0.02	1
Mif4gd	0.870726	0.102182	0.121	0.12	1
Gabarapl2	0.344116	0.101998	0.356	0.351	1
Osgin2	0.240833	0.101934	0.247	0.231	1
Uqcrfs1	0.247699	0.101928	0.358	0.345	1
Rpl21	0.000183356	0.101629	0.914	0.916	1
Dynlt3	0.449133	0.101579	0.132	0.126	1
Ap4b1	0.0310409	-0.575377	0.027	0.037	1
Gm50069	0.0031162	0.647427	0.023	0.013	1
Chmp5	0.231485	0.101534	0.349	0.337	1
Commd6	0.16965	0.101419	0.218	0.203	1
Lamtor4	0.38335	0.101407	0.425	0.424	1
Mrps25	0.0662925	0.101153	0.123	0.106	1
Fam192a	0.182033	0.101093	0.234	0.218	1
Kdm5c	0.141496	0.100606	0.375	0.358	1
4732471J01Rik	0.769017	0.100555	0.12	0.117	1
Anapc11	0.188024	0.100524	0.243	0.228	1
Ncf4	0.0128942	0.100428	0.602	0.585	1
C1qc	0.00321835	1.7924	0.016	0.008	1
Eri1	0.205625	0.100423	0.289	0.275	1
Tbce	0.475226	0.100256	0.187	0.179	1
Lilrb4a	0.0692494	0.100189	0.63	0.615	1
Mrpl58	0.680045	0.100001	0.107	0.104	1
Dnajc1	0.0127326	-0.100033	0.331	0.363	1
Vcp	0.0297928	-0.100066	0.453	0.474	1
Primpol	0.924214	-0.100087	0.122	0.122	1
Vps35l	0.251624	-0.100191	0.239	0.25	1
Derl2	0.73667	-0.100225	0.21	0.212	1
Trpm7	0.193025	-0.100333	0.444	0.463	1
Camk2d	0.000151951	-0.100333	0.955	0.962	1
Trim47	0.361636	-0.576292	0.019	0.023	1
Stk4	0.0275588	-0.100372	0.691	0.707	1
Atp8b4	0.0217573	-0.100449	0.758	0.778	1
Evi5	0.0119307	-0.100471	0.342	0.378	1
Rab5a	0.117069	-0.100517	0.399	0.415	1
Ddx41	0.375964	-0.100529	0.149	0.158	1
Plekhm3	0.00168412	-0.100551	0.746	0.787	1
Rbm5	0.00376124	-0.100855	0.573	0.61	1
Cd200r4	0.00336241	0.777495	0.031	0.019	1
mt-Nd4	0.000390752	-0.100904	0.847	0.875	1
Hnrnpa3	8.86815e-05	-0.101021	0.826	0.848	1
Rxrb	0.600911	-0.1011	0.123	0.127	1
Proser1	0.00337709	-0.337943	0.072	0.093	1
Uqcc1	0.330908	-0.101103	0.17	0.18	1
Mybpc3	0.115815	-0.578669	0.013	0.019	1
Ten1	0.107345	-0.101498	0.165	0.182	1
Acox1	0.336842	-0.101738	0.145	0.153	1
Dusp16	0.170312	-0.101743	0.857	0.832	1
Sash3	0.254442	-0.101752	0.36	0.374	1
Cyp27a1	0.0121978	-0.101772	0.194	0.224	1
Sbno1	0.0804205	-0.101912	0.427	0.451	1
Hecw2	0.00343312	-0.445722	0.041	0.058	1
Stx6	0.121633	-0.101918	0.191	0.208	1
Clint1	0.000336477	-0.102058	0.68	0.722	1
Cpt1a	0.118836	-0.10208	0.346	0.363	1
Mks1	0.00344968	1.16756	0.019	0.01	1
Cpsf6	0.0559378	-0.102201	0.365	0.39	1
Jak1	0.000500453	-0.102225	0.659	0.692	1
Rnf14	0.701744	-0.102258	0.159	0.163	1
Gm16549	0.00350847	0.851617	0.021	0.012	1
Gm13817	0.720112	-0.580038	0.01	0.011	1
Hnrnpul1	0.0426923	-0.10227	0.367	0.395	1
Dnajc10	0.102613	-0.10229	0.221	0.239	1
Snx5	0.569969	-0.102318	0.333	0.338	1
Nhsl2	0.00212165	-0.10232	0.341	0.385	1
Tgfbrap1	0.296168	-0.102346	0.104	0.114	1
Lmbrd2	0.241208	-0.102407	0.154	0.165	1
Trnau1ap	0.340946	-0.102418	0.202	0.211	1
Gopc	0.384973	-0.102571	0.162	0.17	1
Majin	0.00362558	0.390588	0.027	0.016	1
Mcur1	0.0726539	-0.102581	0.175	0.191	1
Gadd45gip1	0.984873	-0.102591	0.141	0.139	1
Ophn1	0.00368228	-0.293013	0.021	0.033	1
Bckdha	0.509312	-0.102842	0.12	0.126	1
Slc33a1	0.0803956	-0.102923	0.132	0.149	1
Nbas	0.0423519	-0.103254	0.244	0.265	1
Dnajb2	0.00374585	0.705764	0.03	0.018	1
Gm43445	0.00375653	-0.44684	0.042	0.059	1
Zfp236	0.454024	-0.103346	0.196	0.202	1
Srsf2	0.000373776	-0.103453	0.525	0.57	1
Ywhab	0.0104868	-0.103521	0.634	0.662	1
Kat6a	0.0107672	-0.103559	0.593	0.632	1
Gnl3l	0.00379162	-0.425486	0.07	0.091	1
Prpf4b	0.0711059	-0.10358	0.451	0.479	1
Pitpnc1	0.0182342	-0.103634	0.288	0.317	1
Med27	0.474535	-0.103752	0.237	0.243	1
Snx13	0.0709925	-0.103779	0.336	0.359	1
Unc93b1	0.0112916	-0.103803	0.753	0.779	1
Cnr2	0.146805	-0.103844	0.165	0.18	1
Tfam	0.472953	-0.103888	0.114	0.119	1
Crot	0.592046	-0.103893	0.12	0.124	1
Pdcd11	0.21099	-0.103917	0.142	0.154	1
Flcn	0.00384808	-0.490372	0.056	0.076	1
Smchd1	9.97954e-06	-0.103923	0.762	0.802	0.225029
Syne1	0.00389187	0.335164	0.034	0.021	1
Ppie	0.00394209	0.46513	0.088	0.068	1
Mmadhc	0.18812	-0.104083	0.118	0.129	1
Tmem181a	0.18886	-0.104151	0.126	0.138	1
Tor1aip1	0.0052339	-0.104361	0.775	0.799	1
Map7d3	0.00404485	-0.431549	0.018	0.03	1
Nos2	0.00404582	1.75609	0.012	0.005	1
[truncated: 5,185 more rows]

## Sheet: S2C. MDM_CCR2WTvsCCR2dMHCII
Table S2C. Differential gene expression in CCR2WT MDMs versus CCR2ΔMHCII MDMs.
Column1	p_val	avg_log2FC	pct.1	pct.2	p_val_adj
H2-Ab1	0	4.9662	0.952	0.244	0
Cenpm	1.73399e-05	4.81819	0.015	0	0.390996
B4galnt2	0.000560114	3.88335	0.01	0	1
Gzmb	0.0312083	3.00217	0.014	0.006	1
Gzma	6.64729e-13	2.99057	0.065	0.011	1.4989e-08
Riiad1	0.0123003	2.92373	0.011	0.003	1
Nkain2	0.0158082	2.6547	0.015	0.006	1
Erc2	0.0243678	2.65433	0.014	0.006	1
Evi2b	4.25012e-05	2.64694	0.021	0.003	0.95836
Gm10800	0.105536	2.64676	0.015	0.008	1
Gm10801	0.234355	2.41461	0.011	0.007	1
Arg1	0.0463333	2.41338	0.016	0.008	1
Tmem267	0.657859	2.36806	0.015	0.013	1
Hist1h3i	0.0123925	2.34493	0.011	0.003	1
Gm11867	2.83494e-06	2.2788	0.036	0.009	0.063925
Hist1h2bj	0.00972497	2.26799	0.013	0.004	1
Rpl9-ps6	1.24808e-62	2.22468	0.378	0.119	2.81428e-58
Lrg1	5.33535e-09	2.2246	0.052	0.012	0.000120307
Cela1	0.0117385	2.14782	0.01	0.002	1
Morn1	0.00958749	2.14372	0.012	0.003	1
Lcn2	3.64291e-06	2.13317	0.042	0.013	0.0821439
Rhobtb1	0.0420316	2.08868	0.012	0.005	1
Clmn	0.00201291	2.08291	0.024	0.009	1
Hist1h2ai	0.0444932	2.07724	0.011	0.004	1
C530005A16Rik	0.00396808	2.07362	0.012	0.002	1
Gm16984	0.00904	2.04964	0.011	0.002	1
Cntnap2	0.206875	1.98613	0.012	0.007	1
Gm10260	0.000936996	1.89624	0.017	0.004	1
Pdgfrb	0.0417144	1.89025	0.012	0.005	1
Fpr1	4.09618e-11	1.87347	0.104	0.04	9.23647e-07
Tmem63c	0.00224356	1.87266	0.017	0.005	1
Gm2093	0.0342513	1.85355	0.011	0.004	1
Pcdh7	0.0130018	1.83949	0.013	0.004	1
Dsel	0.10489	1.8305	0.01	0.005	1
Zbtb8a	0.000818845	1.82556	0.022	0.007	1
Ly6c1	0.86934	1.81721	0.009	0.01	1
4930459C07Rik	0.00542316	1.78928	0.021	0.008	1
Nkg7	0.000389376	1.78153	0.017	0.003	1
Morn3	0.0274257	1.75849	0.011	0.004	1
Slc2a8	0.00108216	1.75367	0.021	0.007	1
Fabp7	0.00438457	1.75239	0.013	0.003	1
Gm1647	0.0355228	1.74069	0.01	0.003	1
1700016D06Rik	0.00737747	1.72893	0.012	0.003	1
Edn1	0.0103786	1.72761	0.05	0.031	1
Gm29361	0.00608348	1.67849	0.015	0.005	1
CAAA01147332.1	6.89918e-12	1.67656	0.102	0.037	1.5557e-07
Gm36328	0.01209	1.66668	0.01	0.002	1
Saa3	1.97516e-18	1.6546	0.185	0.078	4.45379e-14
Gm44066	0.00463022	1.65403	0.015	0.004	1
Zfp882	0.0156977	1.64371	0.01	0.002	1
Zfp296	0.0345514	1.6379	0.011	0.004	1
Bc1	0.000625736	1.62336	0.027	0.01	1
Gm28981	0.0202724	1.61121	0.013	0.005	1
Negr1	0.0851104	1.61118	0.015	0.008	1
D830024N08Rik	0.0246756	1.59064	0.014	0.006	1
Atp8a2	0.134541	1.59017	0.015	0.009	1
Dynlt1b	1.34724e-24	1.58571	0.208	0.076	3.03789e-20
Agbl5	0.0173888	1.56937	0.023	0.011	1
Gpx3	6.67984e-05	1.54356	0.037	0.013	1
Dlg2	0.564582	1.51322	0.008	0.01	1
Gm17494	0.00430407	1.5023	0.026	0.011	1
Gp6	0.00251673	1.49981	0.025	0.01	1
Gm17745	0.0355021	1.49281	0.01	0.003	1
9330179D12Rik	0.145132	1.49278	0.011	0.006	1
Phpt1	8.53578e-06	1.49103	0.053	0.021	0.192473
Nthl1	0.033039	1.48675	0.012	0.005	1
Hist1h3d	0.0665749	1.48462	0.011	0.005	1
Gm4107	0.344838	1.46493	0.011	0.007	1
Gm27252	0.00679728	1.46205	0.02	0.008	1
Nox1	0.142187	1.46044	0.016	0.01	1
Gm49144	0.0184495	1.45885	0.016	0.007	1
Gm14286	0.0355849	1.43557	0.01	0.003	1
Ubxn11	0.0979822	1.42609	0.017	0.01	1
Aatk	0.00043032	1.42064	0.041	0.019	1
Ugt1a6a	0.011087	1.41899	0.018	0.007	1
Tpd52l1	0.00995179	1.41835	0.013	0.004	1
Hyal1	0.00475138	1.40439	0.023	0.01	1
Chrm3	0.0559082	1.40339	0.022	0.013	1
Tjp3	0.0182513	1.40289	0.016	0.007	1
Gm46447	0.0568123	1.39953	0.01	0.004	1
Rarb	0.00536451	1.39348	0.021	0.008	1
5031434O11Rik	0.0127831	1.37089	0.011	0.003	1
Fancm	0.0425793	1.34523	0.02	0.011	1
Gm12166	0.00421936	1.33999	0.022	0.009	1
Gm36992	0.00987922	1.33388	0.016	0.006	1
Styk1	0.339532	1.33251	0.01	0.007	1
Gpc1	0.145072	1.32962	0.011	0.006	1
Wdr34	0.21787	1.32379	0.01	0.006	1
Pde1a	0.580451	1.32052	0.014	0.011	1
Gm17056	6.46758e-08	1.31951	0.085	0.037	0.00145837
Lsmem1	0.00521982	1.31937	0.026	0.011	1
Zbtb3	0.0707247	1.31014	0.013	0.007	1
Ovca2	0.0316873	1.30053	0.014	0.006	1
Zfp775	0.0129508	1.30015	0.019	0.008	1
Ckap2l	0.141544	1.28775	0.019	0.012	1
Xylb	0.104506	1.27869	0.01	0.005	1
Itgae	0.084001	1.27808	0.011	0.005	1
2900045O20Rik	0.00598518	1.27405	0.014	0.004	1
Gm14051	0.0858062	1.27372	0.015	0.008	1
Gstm4	0.00898287	1.26533	0.019	0.007	1
Arf4os	0.0531925	1.24845	0.011	0.005	1
Gm12840	0.000182179	1.24449	0.071	0.039	1
Npff	0.0283482	1.24383	0.019	0.009	1
Cad	0.134588	1.23554	0.015	0.009	1
Zfp784	0.0347591	1.23224	0.011	0.004	1
Gm14471	0.115682	1.23129	0.013	0.007	1
Gm16572	0.0473088	1.23059	0.016	0.008	1
Mst1r	0.0212535	1.22743	0.012	0.004	1
Gm49864	0.0838038	1.22678	0.011	0.005	1
Gm43221	0.0267224	1.22603	0.027	0.016	1
Ccdc141	0.215048	1.22493	0.013	0.008	1
Capn11	0.00530421	1.22089	0.022	0.009	1
Snhg14	0.0943646	1.21932	0.016	0.009	1
Pigw	0.00528714	1.21757	0.026	0.011	1
Dlgap1	0.571288	1.21476	0.011	0.009	1
Gm15764	0.00763325	1.21268	0.026	0.012	1
Csmd3	0.220812	1.20794	0.01	0.006	1
Cd38	3.77149e-31	1.20432	0.362	0.175	8.50433e-27
Gm37065	0.24849	1.20089	0.011	0.007	1
Tbc1d10c	0.253822	1.199	0.016	0.011	1
6530402F18Rik	0.000540589	1.19738	0.051	0.026	1
Ccne2	0.179791	1.19653	0.01	0.006	1
Olfr433	0.337975	1.19034	0.01	0.007	1
Gm14321	0.039863	1.19018	0.013	0.006	1
Gm20632	0.106483	1.18991	0.01	0.005	1
4930403D09Rik	0.000895038	1.18743	0.016	0.003	1
Gm12861	0.0126413	1.18729	0.011	0.003	1
Angptl2	0.460279	1.18557	0.019	0.016	1
4930539J05Rik	0.0528521	1.18433	0.011	0.005	1
Zfp11	0.0717939	1.18012	0.01	0.004	1
Tpgs2	0.000267266	1.17807	0.044	0.02	1
Nutf2	2.30366e-09	1.17541	0.086	0.033	5.19452e-05
4930447J18Rik	0.0155803	1.17356	0.02	0.009	1
Myo10	0.00199825	1.17197	0.051	0.029	1
Zfp112	0.0101378	1.17097	0.015	0.005	1
Gm14634	0.118746	1.16937	0.011	0.006	1
Dpep2	1.30577e-14	1.16792	0.181	0.084	2.94437e-10
Gm50196	0.0278297	1.16256	0.01	0.003	1
Samd4	0.131723	1.1624	0.012	0.007	1
Lyrm9	0.0145991	1.16226	0.023	0.011	1
Hpn	0.0565335	1.15383	0.014	0.007	1
Prps1l3	0.00142032	1.15352	0.033	0.015	1
Cd1d1	5.30256e-08	1.14348	0.091	0.04	0.00119567
Dach1	0.178864	1.13758	0.01	0.006	1
Fahd2a	0.00012543	1.13468	0.043	0.018	1
Gm11906	0.0253391	1.13454	0.014	0.006	1
Nanos1	0.0277967	1.13259	0.01	0.003	1
S100a8	3.32253e-12	1.13141	0.139	0.061	7.49196e-08
Fam189b	0.0071711	1.12657	0.024	0.011	1
Acpp	0.0534999	1.12482	0.022	0.013	1
Dancr	0.172057	1.12404	0.015	0.01	1
Hbb-bs	0.375507	1.11817	0.033	0.028	1
Cox7a1	0.0537199	1.11608	0.011	0.005	1
Thap8	0.031734	1.11518	0.014	0.006	1
Tnfrsf26	0.129728	1.10757	0.021	0.014	1
Bvht	0.0762801	1.10655	0.025	0.016	1
Scnn1a	3.83976e-07	1.10578	0.126	0.07	0.00865828
A930014D07Rik	0.0237426	1.10395	0.015	0.007	1
4930404I05Rik	0.0561534	1.1039	0.02	0.011	1
Npl	0.0971286	1.10373	0.014	0.007	1
1810009A15Rik	1.03491e-12	1.10331	0.172	0.085	2.33361e-08
Fkbp5	1.12512e-23	1.10186	0.302	0.146	2.53703e-19
Mpst	7.92693e-07	1.10164	0.075	0.033	0.0178744
Gm42556	0.0705041	1.09676	0.015	0.008	1
Gm9828	0.0839616	1.0959	0.011	0.005	1
Ccnd3	1.22247e-40	1.08988	0.643	0.459	2.75656e-36
Ano8	0.141014	1.08582	0.013	0.007	1
Fut7	0.0066985	1.0827	0.027	0.013	1
Gm16685	0.0750548	1.08232	0.019	0.011	1
Gm12865	0.00175578	1.08195	0.031	0.014	1
4933401L05Rik	0.00473921	1.08194	0.016	0.005	1
Vmac	0.222803	1.07977	0.013	0.008	1
F830208F22Rik	0.0376325	1.07634	0.031	0.019	1
Rhov	1.9336e-05	1.07108	0.063	0.029	0.436006
Hist1h1b	0.10179	1.07038	0.028	0.019	1
Tmem143	0.143951	1.067	0.016	0.01	1
Fan1	0.0572639	1.05834	0.014	0.007	1
Eif3j2	0.0489164	1.05522	0.013	0.006	1
Lrrc8dos	0.0162569	1.05269	0.026	0.014	1
Aldoc	0.00179808	1.05042	0.031	0.014	1
Wnt6	0.00915522	1.04851	0.03	0.016	1
Cetn4	0.0348969	1.04725	0.018	0.009	1
Gm48571	0.0494965	1.0445	0.013	0.006	1
Oprm1	2.22436e-08	1.03866	0.13	0.067	0.000501571
A530046M15Rik	0.00354928	1.03693	0.015	0.004	1
Strip2	0.0725292	1.03625	0.01	0.004	1
Fam89a	0.098153	1.02587	0.014	0.007	1
Smpd5	0.0668969	1.02552	0.011	0.005	1
Gm45188	0.117491	1.0254	0.011	0.006	1
Retsat	0.0224209	1.01551	0.027	0.015	1
Lrfn1	0.652341	1.01532	0.011	0.01	1
4831440D22Rik	0.361998	1.0142	0.011	0.008	1
Sirt4	0.152304	1.01274	0.014	0.008	1
Gbp2b	1.79365e-06	1.00914	0.158	0.102	0.0404449
Gm15356	0.019475	1.00842	0.019	0.009	1
1700010K24Rik	0.430651	1.00725	0.012	0.009	1
Frat2	0.00661606	1.00681	0.033	0.017	1
Tlr5	0.0120368	1.00513	0.024	0.011	1
Nme3	0.000744913	1.00456	0.018	0.004	1
3830403N18Rik	0.303423	1.00421	0.012	0.008	1
Hist1h2br	0.151065	1.00412	0.014	0.008	1
Gmnn	1.75673e-06	1.00316	0.109	0.061	0.0396125
Ankrd9	0.0383783	1.00163	0.019	0.01	1
Dennd5b	0.0175084	0.996687	0.03	0.016	1
Zscan20	0.118434	0.995787	0.019	0.012	1
Hist1h4n	0.432372	0.990707	0.012	0.009	1
Paqr7	0.136787	0.989627	0.023	0.016	1
Orc1	0.0059156	0.986418	0.018	0.007	1
N4bp3	0.0367719	0.985131	0.015	0.007	1
Gm30054	0.0505594	0.984862	0.025	0.015	1
9530052E02Rik	0.143807	0.98366	0.016	0.01	1
Cyp7b1	0.0260434	0.982268	0.029	0.016	1
A430073D23Rik	0.0129367	0.980035	0.014	0.005	1
Gm5089	0.403668	0.978379	0.017	0.013	1
Olfr1033	0.0637246	0.976911	0.017	0.009	1
Cdiptos	0.146157	0.973584	0.02	0.013	1
Hacl1	0.0599156	0.970576	0.035	0.024	1
Fam216a	0.183482	0.968269	0.013	0.008	1
4931428F04Rik	0.0465849	0.968241	0.014	0.007	1
Gm19412	0.767419	0.966398	0.022	0.02	1
Rbms3	0.411078	0.965689	0.01	0.007	1
Gm15472	0.029563	0.964984	0.021	0.011	1
Hist1h1d	0.0443552	0.96346	0.018	0.009	1
Fam177a	1.73844e-08	0.96225	0.13	0.068	0.000392
3300002A11Rik	0.0344733	0.960625	0.022	0.012	1
Dnajb2	0.000693857	0.957517	0.06	0.034	1
Stxbp4	0.0317807	0.956609	0.014	0.006	1
9330111N05Rik	0.105226	0.9537	0.01	0.005	1
Etfrf1	0.000211817	0.951437	0.07	0.039	1
Il12a	0.247956	0.949936	0.031	0.025	1
Rsph9	0.0796222	0.949704	0.014	0.007	1
4632404H12Rik	0.162315	0.943913	0.022	0.015	1
Asb11	0.0624756	0.943215	0.012	0.006	1
Slc13a3	0.00737406	0.942778	0.019	0.007	1
Gm20456	0.0573145	0.942324	0.014	0.007	1
Slamf1	0.00430776	0.938582	0.036	0.019	1
Spryd4	0.0122734	0.938305	0.026	0.013	1
Spatc1	0.0292023	0.938023	0.021	0.011	1
Spag1	0.0185923	0.936772	0.023	0.011	1
2410022M11Rik	0.0620706	0.936373	0.028	0.018	1
Fbxo5	0.295425	0.936195	0.011	0.007	1
Prtn3	5.45363e-07	0.934834	0.085	0.04	0.0122974
Dusp23	0.00200479	0.934259	0.052	0.029	1
Gm36723	0.000154532	0.933025	0.068	0.037	1
Ryr1	0.00211409	0.93188	0.065	0.04	1
Abhd14b	0.0126903	0.930433	0.015	0.006	1
Il1bos	0.000159457	0.928592	0.083	0.048	1
Tubb3	0.112536	0.92685	0.015	0.009	1
AC160336.1	0.0650723	0.926544	0.015	0.007	1
Praf2	0.0230419	0.925181	0.039	0.025	1
B3gat2	0.197396	0.925065	0.029	0.021	1
Cfap45	0.226978	0.924854	0.014	0.009	1
Gm27017	2.2923e-08	0.924382	0.137	0.073	0.00051689
Ampd3	2.87265e-08	0.922003	0.182	0.111	0.000647754
Rnaset2a	1.52072e-23	0.921782	0.534	0.382	3.42906e-19
6030468B19Rik	0.0253012	0.920856	0.014	0.006	1
Gm17484	0.131566	0.918424	0.012	0.007	1
Lrrc39	0.0205577	0.918271	0.024	0.012	1
Flacc1	0.347635	0.913797	0.011	0.007	1
Pou2f3	0.105853	0.910488	0.01	0.005	1
Ccdc15	0.0341972	0.910246	0.038	0.025	1
Grtp1	0.0318273	0.910055	0.017	0.008	1
4921516A02Rik	0.08131	0.90775	0.019	0.011	1
6230400D17Rik	0.0586288	0.906421	0.03	0.019	1
Gm20528	3.45671e-07	0.905451	0.13	0.073	0.00779453
Zwilch	0.279658	0.904109	0.01	0.007	1
Rida	0.0402791	0.904027	0.019	0.01	1
Gm13274	0.0298696	0.903958	0.015	0.007	1
M1ap	0.339755	0.903529	0.01	0.007	1
Pemt	0.0847939	0.901015	0.011	0.005	1
BC049715	0.480127	0.897494	0.01	0.007	1
Insyn2a	0.0488528	0.897233	0.026	0.016	1
Gm2000	1.77778e-12	0.89693	0.213	0.115	4.00871e-08
Palb2	0.0161343	0.891101	0.026	0.014	1
Impdh1	0.0502476	0.889391	0.022	0.012	1
Cebpe	0.0338304	0.886772	0.012	0.005	1
Pycr2	3.63905e-07	0.885217	0.126	0.07	0.00820568
Cdr2	0.432027	0.88485	0.012	0.009	1
2510002D24Rik	0.037727	0.883944	0.032	0.02	1
G730013B05Rik	0.0131086	0.883887	0.014	0.005	1
Stox2	0.297244	0.883589	0.011	0.007	1
AW112010	3.07779e-55	0.879418	0.921	0.798	6.94011e-51
Fpr2	5.67898e-32	0.878508	0.594	0.392	1.28055e-27
Cyb5d2	0.00310703	0.877906	0.047	0.026	1
Tmem129	0.00258899	0.877467	0.042	0.022	1
Tsix	4.58836e-12	0.876423	0.216	0.119	1.03463e-07
Gm5914	0.0527478	0.876245	0.015	0.007	1
Grwd1	0.0233487	0.875291	0.028	0.016	1
Mcat	0.00618611	0.875282	0.046	0.027	1
Cdc25b	0.482556	0.871211	0.01	0.007	1
Vamp5	3.10114e-08	0.869999	0.191	0.119	0.000699275
Klrb1c	0.392479	0.869788	0.015	0.011	1
AC166172.1	0.514149	0.869379	0.014	0.011	1
Mblac1	0.16032	0.869267	0.011	0.007	1
Hba-a2	0.0336916	0.869049	0.012	0.005	1
Ift74	0.0233903	0.866527	0.044	0.029	1
Hist1h2ap	2.83824e-06	0.865195	0.175	0.116	0.0639994
Lipc	0.282488	0.863118	0.021	0.016	1
Slc36a3	0.104535	0.861214	0.024	0.016	1
1700113A16Rik	0.101718	0.8601	0.017	0.01	1
Kdm8	0.118348	0.858844	0.013	0.007	1
Aplf	0.0144469	0.857689	0.018	0.007	1
5031425F14Rik	0.141305	0.85683	0.013	0.007	1
Il1r2	5.21876e-09	0.85018	0.202	0.124	0.000117678
Sdc1	0.0479014	0.84933	0.043	0.029	1
Hist1h4c	0.0396175	0.848957	0.054	0.038	1
Il1a	0.000630165	0.848575	0.099	0.066	1
Trim43c	0.319421	0.848551	0.013	0.009	1
Gm6710	0.131564	0.847816	0.01	0.005	1
Txnrd3	0.145104	0.845832	0.016	0.01	1
Hist2h2ac	0.0127641	0.844902	0.042	0.025	1
Tspan32	0.00029335	0.842433	0.092	0.057	1
Gm45752	0.179648	0.842037	0.01	0.006	1
Tspan9	0.176698	0.841077	0.019	0.013	1
Ino80b	4.57875e-10	0.839086	0.221	0.134	1.03246e-05
Thra	0.00133043	0.837599	0.054	0.03	1
Gm28187	0.0351012	0.832877	0.011	0.004	1
Gtf2h3	0.00318507	0.832631	0.037	0.019	1
Snhg9	1.06663e-05	0.831025	0.089	0.047	0.240514
Mettl18	0.421532	0.829578	0.011	0.008	1
Zranb3	0.622455	0.82658	0.024	0.021	1
Sirt6	0.0158249	0.825416	0.052	0.034	1
Llgl2	0.343363	0.825299	0.029	0.024	1
Dlgap5	0.00291646	0.82474	0.017	0.005	1
Zswim1	0.0481532	0.820388	0.033	0.021	1
Gm44851	0.162455	0.819933	0.015	0.009	1
Hmcn2	0.266518	0.819213	0.018	0.013	1
Hirip3	0.00531138	0.81569	0.04	0.022	1
Gimap6	0.492905	0.8153	0.011	0.008	1
Efnb1	0.220244	0.814598	0.013	0.008	1
Gm14023	0.00324918	0.813699	0.055	0.033	1
Rhox8	0.217032	0.810866	0.028	0.021	1
Atxn7l1os2	0.0392809	0.810461	0.017	0.008	1
Agfg2	0.000105692	0.810218	0.089	0.052	1
Bbs2	0.157037	0.808748	0.022	0.015	1
Gm45012	0.179719	0.808737	0.01	0.006	1
Gm42031	0.000226081	0.808071	0.115	0.076	1
Pabpc4	2.73934e-06	0.807128	0.13	0.076	0.0617695
Slpi	6.17823e-05	0.806878	0.308	0.245	1
Cbx8	0.321858	0.806784	0.019	0.015	1
Ccdc192	0.099345	0.80458	0.023	0.015	1
Hist1h4m	0.123423	0.803661	0.019	0.012	1
Naprt	0.0445166	0.803399	0.018	0.009	1
Bend3	0.0963682	0.802511	0.011	0.006	1
Pigg	0.151995	0.802351	0.03	0.022	1
Ccdc34	0.000235291	0.802322	0.054	0.027	1
Galnt9	6.51553e-05	0.802175	0.085	0.048	1
Hist1h3a	0.130993	0.800618	0.012	0.007	1
Dnah12	0.000701394	0.799599	0.067	0.038	1
Ms4a8a	5.14112e-10	0.798934	0.36	0.265	1.15927e-05
Rnaset2b	0.0317861	0.795921	0.038	0.025	1
Gm48708	0.00478734	0.795206	0.038	0.02	1
Gfi1b	0.0680994	0.794721	0.011	0.005	1
Cd3eap	1.98324e-05	0.793196	0.105	0.062	0.4472
Crybb1	0.00901428	0.792904	0.039	0.022	1
Gm40932	0.0698365	0.79099	0.026	0.016	1
Fam71e1	0.145491	0.790102	0.011	0.006	1
Acp5	0.000870589	0.789879	0.109	0.074	1
Ddit4	0.0521438	0.789216	0.062	0.046	1
Nkapl	0.218205	0.788845	0.01	0.006	1
Src	0.124919	0.7881	0.052	0.041	1
Klf2	2.41853e-18	0.787474	0.605	0.491	5.45355e-14
4930404N11Rik	0.584036	0.787097	0.014	0.011	1
Gm15056	2.04249e-05	0.787034	0.11	0.066	0.46056
Ndc1	0.0427552	0.783707	0.015	0.007	1
Hist1h3e	0.036902	0.782548	0.035	0.022	1
Kirrel3	0.656419	0.781388	0.01	0.008	1
Cdk5rap1	0.00535965	0.780908	0.06	0.038	1
Taco1	0.0831753	0.780301	0.046	0.034	1
H2-Oa	0.00280718	0.777972	0.054	0.032	1
Slc52a3	0.0290066	0.777433	0.025	0.014	1
Crtam	0.0128515	0.777122	0.014	0.005	1
Gm8739	0.204979	0.77296	0.019	0.013	1
Focad	0.354121	0.772738	0.04	0.034	1
Epm2a	0.503807	0.770884	0.011	0.009	1
Gm17276	0.567712	0.76972	0.008	0.01	1
Nhej1	0.00353558	0.769126	0.057	0.034	1
Gm26917	0.369664	0.768097	0.349	0.35	1
Gemin5	0.064085	0.768055	0.041	0.029	1
Gm33037	0.338642	0.767556	0.01	0.007	1
Gm4841	7.5284e-11	0.767133	0.176	0.092	1.69758e-06
Gm9887	0.0248063	0.765752	0.037	0.023	1
Ankrd33b	0.654291	0.765288	0.018	0.016	1
Cerkl	0.0414385	0.764952	0.052	0.037	1
Slc19a1	0.0512239	0.763931	0.013	0.006	1
Zbtb32	0.143678	0.76156	0.013	0.007	1
BC051142	0.193976	0.76051	0.014	0.009	1
Gm27007	0.363431	0.759439	0.011	0.008	1
Gm15601	0.0366181	0.758676	0.036	0.023	1
Vps25	0.0426619	0.757912	0.015	0.007	1
1700011B04Rik	0.160252	0.75698	0.018	0.011	1
Ripor3	0.0650458	0.756907	0.017	0.009	1
Gna11	0.0140234	0.756785	0.057	0.038	1
Auts2	0.658116	0.756052	0.01	0.008	1
Aldh6a1	0.285232	0.754666	0.02	0.015	1
Ksr2	0.251563	0.753566	0.021	0.016	1
Zfp667	0.209828	0.753534	0.016	0.011	1
Gm48768	0.440479	0.75353	0.013	0.01	1
Cage1	0.0644751	0.753414	0.019	0.011	1
Abhd8	0.0275068	0.752548	0.024	0.013	1
E130208F15Rik	0.229715	0.748701	0.014	0.009	1
Ap4b1	0.0139438	0.747938	0.046	0.029	1
Trp53rkb	0.00509587	0.747781	0.041	0.023	1
Gm22146	0.0518744	0.74778	0.019	0.011	1
Sntg1	0.299263	0.745715	0.011	0.007	1
Nim1k	0.0649612	0.74508	0.022	0.013	1
Trmu	0.00519547	0.744424	0.04	0.022	1
Gm37305	0.0235914	0.743464	0.05	0.034	1
Galntl6	0.24728	0.742789	0.011	0.007	1
Gm32250	0.142013	0.742203	0.022	0.015	1
Pls3	0.648819	0.741022	0.017	0.015	1
Gm48383	0.118272	0.738944	0.022	0.015	1
Coasy	0.000694646	0.737439	0.078	0.048	1
Gm29585	0.0521648	0.736911	0.015	0.007	1
Schip1	0.926636	0.736873	0.018	0.017	1
Gm38560	0.154532	0.736737	0.021	0.014	1
Rdh14	0.00277621	0.734009	0.085	0.057	1
Dagla	0.213293	0.733729	0.021	0.015	1
Sphk1	0.463398	0.733469	0.02	0.016	1
9430015G10Rik	0.226879	0.733113	0.018	0.012	1
Gm43330	0.115261	0.732021	0.03	0.02	1
Cyfip2	3.32274e-15	0.730945	0.467	0.329	7.49244e-11
Mpg	7.40556e-06	0.730284	0.119	0.07	0.166988
Tuba4a	1.19303e-07	0.728182	0.219	0.145	0.00269017
Mlh1	0.00386824	0.728024	0.041	0.022	1
Pomk	0.0709754	0.728011	0.018	0.01	1
Il27ra	0.349579	0.727739	0.011	0.007	1
Rps27rt	4.42559e-06	0.727655	0.134	0.082	0.0997927
Adcy4	0.000828164	0.727468	0.046	0.023	1
Nfe2	6.33647e-08	0.727271	0.114	0.058	0.00142881
Slc16a1	0.0172651	0.727086	0.051	0.034	1
Hist2h2aa1	3.10678e-10	0.725098	0.179	0.101	7.00547e-06
Mier2	0.0412293	0.724374	0.033	0.02	1
1110008P14Rik	2.94326e-08	0.72045	0.234	0.154	0.000663676
Car2	0.0088152	0.719991	0.023	0.011	1
Gm10827	0.354902	0.719357	0.017	0.013	1
Gm10516	0.0772152	0.718823	0.012	0.006	1
Rhbdd3	0.0664873	0.717863	0.042	0.029	1
Kcnh4	0.524522	0.717426	0.018	0.015	1
5430427M07Rik	0.76231	0.717374	0.012	0.013	1
Ak8	0.24556	0.716359	0.027	0.02	1
Cdca8	0.354035	0.715285	0.011	0.007	1
Hmox1	2.22089e-11	0.71521	0.396	0.285	5.00788e-07
Scn1b	0.00253976	0.714886	0.048	0.027	1
Bbs5	0.208981	0.714777	0.016	0.011	1
Unc119	2.70109e-13	0.713742	0.315	0.2	6.09068e-09
Fzd1	0.037311	0.711736	0.043	0.029	1
Klhl6	1.06824e-13	0.711315	0.403	0.277	2.40878e-09
Wdr46	0.000936928	0.71127	0.064	0.037	1
Gm33782	0.226405	0.710877	0.014	0.009	1
Gm43625	0.334434	0.710666	0.01	0.007	1
Creg2	0.00516048	0.705596	0.045	0.026	1
Ankzf1	0.013516	0.705068	0.063	0.043	1
Samd12	0.486619	0.704454	0.01	0.007	1
Gm14548	5.11058e-06	0.704263	0.119	0.07	0.115239
Pold1	0.223313	0.702992	0.022	0.016	1
Ndc80	0.233802	0.700882	0.025	0.019	1
Hist1h2bg	0.141457	0.70004	0.019	0.012	1
Gm42047	0.00351592	0.699128	0.069	0.044	1
Napepld	0.131031	0.698632	0.03	0.021	1
Cep97	0.173223	0.698476	0.015	0.01	1
Il6	0.835264	0.696732	0.037	0.038	1
Fcrla	0.162674	0.696687	0.015	0.009	1
Nudt8	0.00446191	0.696661	0.06	0.038	1
Olfr323	0.108561	0.695266	0.012	0.007	1
Kif20b	0.206731	0.695185	0.012	0.007	1
Gm9895	0.123614	0.69484	0.023	0.016	1
Cd24a	0.0117863	0.694042	0.046	0.029	1
F830016B08Rik	5.40323e-18	0.692966	0.359	0.214	1.21837e-13
Timp1	0.440668	0.692844	0.034	0.039	1
Eci2	5.47139e-07	0.691798	0.225	0.154	0.0123374
Grhpr	0.0635528	0.691671	0.04	0.028	1
Lyl1	8.55997e-10	0.691644	0.253	0.163	1.93019e-05
Commd5	0.194608	0.691508	0.011	0.007	1
Crbn	0.000310281	0.690438	0.114	0.075	1
Gm40578	0.375125	0.690343	0.012	0.009	1
A730063M14Rik	0.578972	0.689826	0.011	0.009	1
Star	0.165854	0.688897	0.019	0.012	1
Rras	8.01701e-13	0.687954	0.4	0.283	1.80776e-08
Ptgs1	0.356858	0.687569	0.027	0.022	1
Ccne1	0.275715	0.686373	0.013	0.009	1
Nle1	0.0423177	0.686123	0.027	0.016	1
Gm9530	0.0688402	0.686113	0.02	0.011	1
Ftl1-ps1	4.04157e-06	0.685819	0.149	0.094	0.0911333
Syn3	0.0472821	0.685006	0.026	0.016	1
Mettl8	0.0161548	0.684737	0.061	0.042	1
G6pc3	0.0129221	0.684565	0.059	0.039	1
Gm26632	0.0725277	0.683992	0.039	0.027	1
Slc41a3	0.00143896	0.683056	0.093	0.061	1
Sorbs1	0.0126461	0.681689	0.064	0.043	1
Slc17a9	0.349074	0.681488	0.025	0.02	1
Cacna1c	0.296956	0.681163	0.011	0.007	1
Mocs3	0.110826	0.680362	0.038	0.028	1
Mthfd1	0.16799	0.680155	0.037	0.028	1
Gm15489	0.0713379	0.67961	0.031	0.02	1
Mtg2	0.00199085	0.679437	0.089	0.06	1
Usp53	0.000761353	0.679428	0.103	0.068	1
Gm15655	0.0782937	0.678776	0.022	0.013	1
Fads1	0.110803	0.677265	0.018	0.011	1
Wdr89	1.10099e-07	0.674087	0.129	0.069	0.00248263
Nos2	0.00134506	0.673988	0.211	0.168	1
Gas2	0.410003	0.673303	0.019	0.015	1
Inka1	0.0327545	0.672879	0.032	0.02	1
Fasn	0.00411912	0.672065	0.042	0.023	1
Comtd1	0.00172756	0.671874	0.086	0.057	1
Zfp799	0.0791023	0.671676	0.038	0.027	1
Cenpp	0.33962	0.671202	0.015	0.011	1
4930506C21Rik	0.65827	0.67049	0.01	0.008	1
Pilrb1	4.17366e-10	0.670307	0.255	0.161	9.4112e-06
Igfbp6	0.000504018	0.669422	0.059	0.032	1
L3mbtl2	0.0195143	0.669083	0.043	0.027	1
8030456M14Rik	0.0574414	0.668016	0.014	0.007	1
Gm35769	0.00337742	0.66723	0.028	0.012	1
Timm8a1	0.00198135	0.666667	0.119	0.085	1
Gm17066	0.027822	0.666153	0.03	0.017	1
Cdkl2	0.570129	0.666005	0.01	0.008	1
Gm38394	0.46084	0.664537	0.019	0.016	1
Mad2l1	0.203126	0.664519	0.019	0.013	1
Cfap410	0.000113083	0.661751	0.089	0.052	1
Btbd3	0.521419	0.66138	0.014	0.011	1
Zfp324	0.141385	0.661225	0.013	0.007	1
Pde4a	0.00244009	0.661135	0.064	0.039	1
Htr2b	0.234296	0.660438	0.019	0.013	1
Pgp	1.92654e-11	0.658277	0.259	0.157	4.34416e-07
Cfap298	0.120373	0.657959	0.032	0.023	1
Ptcd2	6.82655e-10	0.65583	0.299	0.199	1.53932e-05
Pwwp3a	0.000784706	0.655773	0.098	0.064	1
Gm14963	0.78824	0.655651	0.017	0.016	1
Gm1123	0.298825	0.654342	0.016	0.011	1
Csrnp2	0.437905	0.65369	0.012	0.009	1
Fam102a	0.0689496	0.649541	0.029	0.019	1
Gm14858	0.22293	0.648212	0.022	0.016	1
Med18	0.00530594	0.646016	0.035	0.018	1
Ikzf3	0.234432	0.643475	0.036	0.029	1
Polr3g	0.0299512	0.638374	0.021	0.011	1
1110046J04Rik	0.132207	0.638153	0.01	0.005	1
Gm17545	0.249664	0.637957	0.011	0.007	1
Mapk13	0.0105486	0.637297	0.046	0.028	1
Bank1	0.246494	0.636564	0.027	0.02	1
Steap3	0.0159724	0.636207	0.056	0.037	1
Trem3	9.56164e-12	0.635771	0.341	0.229	2.15605e-07
Gm37571	0.0883901	0.634723	0.023	0.015	1
Lilra5	0.000904538	0.634589	0.082	0.052	1
Rcl1	0.0100073	0.633807	0.096	0.07	1
Gm50237	0.000120828	0.633654	0.078	0.044	1
Intu	0.125791	0.633496	0.023	0.016	1
Dars2	0.175409	0.633389	0.051	0.041	1
Gm5544	0.0729363	0.633003	0.01	0.004	1
Cks1b	0.125479	0.632696	0.039	0.029	1
Fbxl5	5.71255e-11	0.632115	0.763	0.684	1.28812e-06
Fxn	0.0517006	0.631947	0.054	0.039	1
AC132444.5	0.416807	0.630764	0.01	0.007	1
Mdm1	0.00590933	0.630592	0.037	0.02	1
Bloc1s1	9.98139e-15	0.630592	0.519	0.396	2.2507e-10
Pex11g	0.580296	0.628334	0.013	0.011	1								#VALUE!
Wdr35	0.130889	0.626443	0.012	0.007	1								#VALUE!
AI467606	4.4164e-06	0.626217	0.156	0.1	0.0995854
Serf1	0.00896876	0.625422	0.055	0.035	1
Smc2	0.0473702	0.624791	0.066	0.049	1
Igkc	0.159775	0.623988	0.01	0.016	1
Fkbp4	5.72207e-06	0.620071	0.156	0.099	0.129027
Bambi	0.00426205	0.619736	0.083	0.057	1
Ndufaf6	0.0037123	0.619445	0.066	0.042	1
Cep19	0.0339165	0.61928	0.036	0.023	1
Tnfrsf14	0.0601957	0.618772	0.071	0.055	1
Det1	0.0126078	0.618743	0.051	0.033	1
Ormdl1	0.00389182	0.618705	0.109	0.079	1
Ears2	0.0169399	0.618688	0.029	0.016	1
Chaf1b	0.131028	0.618584	0.021	0.014	1
Plpp5	0.0113013	0.61822	0.064	0.043	1
Zfp101	0.14547	0.618038	0.034	0.025	1
Clcf1	0.0867834	0.617819	0.031	0.021	1
Fndc7	0.381973	0.616943	0.026	0.021	1
Hars2	0.0284257	0.616927	0.059	0.042	1
Cped1	0.01257	0.616183	0.078	0.056	1
Ndufaf1	0.0122778	0.616177	0.053	0.034	1
Zfand1	0.0074989	0.616103	0.053	0.033	1
Dusp7	1.62919e-07	0.615454	0.176	0.106	0.00367366
Pilrb2	7.02151e-08	0.615258	0.283	0.199	0.00158328
Plpp1	1.85505e-06	0.614455	0.153	0.096	0.0418295
Zdhhc16	0.000562351	0.614396	0.098	0.063	1
Ptp4a3	0.000490471	0.61429	0.115	0.076	1
Zfp12	0.51105	0.614055	0.014	0.011	1
C2cd2	0.0252065	0.613618	0.062	0.043	1
Gm50232	0.145782	0.612061	0.028	0.02	1
Gm45890	0.336644	0.611791	0.01	0.007	1
Lss	0.527684	0.61022	0.024	0.02	1
Zfp771	0.00061981	0.609444	0.114	0.076	1
Elp2	0.000223682	0.609341	0.129	0.086	1
Lsamp	0.586886	0.608186	0.014	0.011	1
Tmub1	0.000155389	0.607598	0.12	0.078	1
Cabyr	0.519799	0.607419	0.014	0.011	1
Lancl1	0.0911613	0.606019	0.037	0.026	1
Cmss1	1.19296e-09	0.605546	0.76	0.693	2.69001e-05
2510046G10Rik	0.0481941	0.605199	0.023	0.013	1
Zfp362	0.0374536	0.604896	0.04	0.026	1
Thap11	0.0003946	0.604656	0.147	0.105	1
Fpgs	0.0855448	0.604338	0.017	0.01	1
Ankrd26	0.361839	0.604146	0.011	0.008	1
Nme6	0.311092	0.603397	0.027	0.021	1
Pram1	0.000194247	0.603145	0.113	0.072	1
Ccdc137	0.0141926	0.603132	0.052	0.034	1
Epha4	0.785245	0.603105	0.013	0.014	1
Mavs	0.0385575	0.602959	0.057	0.041	1
Lrwd1	0.000148403	0.602357	0.103	0.064	1
Tesk2	0.00420185	0.602033	0.059	0.037	1
Ddx51	0.141873	0.601829	0.023	0.016	1
Rce1	0.000485473	0.601591	0.118	0.08	1
Brat1	0.02309	0.601106	0.064	0.045	1
2810454H06Rik	0.836483	0.600983	0.022	0.02	1
Fitm2	0.160752	0.600331	0.011	0.007	1
Gm16337	1.883e-05	0.600254	0.089	0.048	0.424599
Pcyox1l	0.0634999	0.600166	0.024	0.015	1
Gm26787	0.331582	0.599515	0.014	0.01	1
Gkap1	0.0315572	0.59938	0.057	0.04	1
Cdk4	1.11474e-06	0.599254	0.211	0.142	0.0251363
Trem1	1.07193e-06	0.598518	0.165	0.104	0.0241709
4833445I07Rik	0.0850541	0.598394	0.03	0.02	1
Spsb3	0.0142645	0.598267	0.085	0.062	1
Dhcr7	0.0364309	0.598044	0.054	0.038	1
Pilra	1.15002e-14	0.596732	0.511	0.387	2.59319e-10
Snx33	0.184934	0.59648	0.013	0.008	1								0	-3
Jmjd6	0.000112387	0.595263	0.182	0.13	1
Dhrs13	0.0595875	0.595029	0.023	0.014	1
Spp1	0.274464	0.594695	0.037	0.044	1
Pdf	0.123924	0.593861	0.019	0.012	1
Cdkl5	0.964704	0.593341	0.02	0.02	1
Fastkd3	0.234772	0.593128	0.024	0.018	1
Id2	4.28176e-15	0.59273	0.617	0.503	9.65493e-11
Ckap4	4.75489e-05	0.592348	0.164	0.114	1
Cxcl2	0.000478122	0.592112	0.195	0.148	1
Zdhhc12	0.00530685	0.592006	0.099	0.07	1
Gfer	0.000196883	0.591839	0.119	0.078	1
Saal1	0.00533842	0.591397	0.072	0.048	1
9530034E10Rik	0.221911	0.591123	0.01	0.006	1
Gm47096	0.897304	0.589391	0.021	0.02	1
Asf1b	0.104358	0.589079	0.02	0.012	1
Mrpl13	3.7296e-05	0.588379	0.207	0.151	0.840987
Fbn1	0.14389	0.587018	0.041	0.031	1
Fam32a	3.96885e-14	0.586458	0.507	0.382	8.94935e-10
1700056N10Rik	0.995265	0.586126	0.016	0.016	1
Inafm1	0.102271	0.585587	0.032	0.022	1
Gm19605	0.0736521	0.585459	0.034	0.023	1
Tent5d	0.0528449	0.584675	0.038	0.025	1
1700030J22Rik	0.415584	0.584607	0.01	0.007	1
Nudt1	0.0277819	0.584152	0.059	0.041	1
Ccl5	0.00133753	0.58413	0.527	0.459	1
Oxsm	0.000956053	0.583865	0.067	0.039	1
Tnfrsf23	0.228957	0.583755	0.018	0.012	1
Pdpn	0.83427	0.58327	0.051	0.053	1
Mks1	0.0731726	0.582542	0.021	0.012	1
Gm9856	0.0429422	0.58216	0.015	0.007	1
Oxld1	0.0356598	0.581721	0.034	0.021	1
Acss2	0.0463247	0.580714	0.065	0.048	1
Gm7480	0.0138267	0.57981	0.031	0.017	1
Mcrip2	0.193481	0.579582	0.023	0.016	1
Etv1	0.426879	0.579399	0.021	0.017	1
E2f1	0.00181616	0.579362	0.077	0.049	1
A930006K02Rik	0.0269125	0.576905	0.035	0.021	1
Nudt19	2.6011e-06	0.576216	0.16	0.099	0.0586521
Zbtb9	0.0501089	0.57511	0.049	0.034	1
Gm37233	0.535363	0.574407	0.032	0.028	1
Zfp934	0.011098	0.574219	0.055	0.035	1
Spic	0.0333839	0.574097	0.057	0.04	1
2610306M01Rik	0.417419	0.573491	0.019	0.015	1
Cfap43	0.0582094	0.573054	0.054	0.039	1
Zscan12	0.0718295	0.572535	0.031	0.02	1
Cnst	0.00132677	0.572489	0.072	0.044	1
Fahd1	0.0128103	0.572382	0.024	0.011	1
Ttc23	0.248993	0.572134	0.011	0.007	1
2900060B14Rik	0.00257954	0.572061	0.058	0.034	1
Thnsl1	0.149676	0.570959	0.02	0.013	1
Acvr2b	0.136334	0.570244	0.015	0.009	1
3010003L21Rik	0.197094	0.570158	0.014	0.009	1
Abcb8	0.0759912	0.569836	0.035	0.024	1
Gm15880	0.0133831	0.569486	0.031	0.017	1
Upp1	6.104e-09	0.56933	0.312	0.219	0.000137639
Tex30	0.00329246	0.568967	0.079	0.052	1
Mmp19	0.00334156	0.568172	0.158	0.122	1
Ppat	0.0154259	0.567701	0.046	0.029	1
Gm17058	0.430267	0.56745	0.022	0.018	1
2900005J15Rik	0.114589	0.567387	0.044	0.033	1
Hist1h1e	0.000891738	0.567276	0.143	0.103	1
Gm11707	0.430995	0.567276	0.012	0.009	1
Gm34921	0.0561516	0.567041	0.04	0.027	1
Ogfod3	0.365067	0.566822	0.033	0.028	1
Mcm7	0.0330191	0.56673	0.048	0.033	1
Gpr157	0.65122	0.565862	0.018	0.016	1
Hba-a1	0.625621	0.565461	0.013	0.015	1
G430095P16Rik	0.00575206	0.565448	0.092	0.065	1
Eif4ebp1	5.58974e-13	0.565397	0.476	0.351	1.26043e-08
Surf6	0.00011503	0.565022	0.133	0.088	1
Gm16120	0.296765	0.563597	0.011	0.007	1
4933439K11Rik	0.0551708	0.562862	0.022	0.013	1
Wrb	0.174339	0.562751	0.015	0.01	1
Layn	0.518141	0.562257	0.02	0.017	1
Ipcef1	1.76869e-07	0.562025	0.316	0.229	0.00398822
Fhit	0.686547	0.561877	0.015	0.017	1
Tmtc4	0.0176357	0.561874	0.057	0.038	1
Spink10	0.0875827	0.560999	0.015	0.008	1
Abhd17a	4.9655e-09	0.560935	0.353	0.256	0.000111967
Gm13986	0.176653	0.560802	0.048	0.038	1
Rab36	0.0854309	0.55988	0.026	0.017	1
Gm15492	0.0739479	0.558228	0.024	0.015	1
Ankmy2	0.00761434	0.55596	0.063	0.041	1
Nifk	5.77315e-05	0.555202	0.182	0.129	1
Lrsam1	0.0900912	0.55356	0.037	0.026	1
Txk	0.459369	0.552656	0.015	0.012	1
Gm26626	0.101128	0.552654	0.02	0.012	1
C920021L13Rik	0.710893	0.552404	0.041	0.038	1
Fam122b	0.282693	0.551863	0.02	0.015	1
Lrrc75aos2	0.106969	0.551287	0.01	0.005	1
C79798	0.296598	0.550719	0.022	0.017	1
Btbd19	0.392362	0.550645	0.026	0.021	1
Adgb	0.000276414	0.549964	0.137	0.094	1
AC154200.1	0.0138839	0.549378	0.029	0.016	1
Fpr3	0.000411272	0.548727	0.096	0.061	1
Cysltr2	0.198285	0.547748	0.029	0.021	1
Ttc21b	0.181	0.547564	0.016	0.011	1
Zfp366	0.0519976	0.546143	0.095	0.075	1
Iqcc	0.039324	0.546009	0.032	0.02	1
Tcea2	0.16069	0.545607	0.011	0.007	1
Zxdb	0.163045	0.545546	0.047	0.037	1
Zfp574	0.0388544	0.545223	0.062	0.044	1
Selenoh	4.74926e-05	0.544844	0.174	0.121	1
Ruvbl2	0.00107872	0.544604	0.1	0.067	1
Gm20404	0.0289826	0.544218	0.081	0.061	1
Pigyl	0.000161037	0.543729	0.117	0.075	1
Rbfox2	0.0317311	0.543459	0.017	0.008	1
AY036118	2.59637e-12	0.542909	0.662	0.561	5.85456e-08
1700066M21Rik	0.124348	0.542676	0.023	0.016	1
Entpd6	0.0021063	0.54203	0.073	0.046	1
Mag	0.0257943	0.541467	0.037	0.023	1
Gm16287	0.576089	0.54144	0.013	0.011	1
Cenps	0.487434	0.541431	0.01	0.007	1
Adrb1	0.747056	0.541343	0.011	0.012	1
Gm43623	0.162925	0.541226	0.011	0.007	1
Alox5	0.428448	0.541127	0.023	0.019	1
Ccdc125	0.000889599	0.540236	0.1	0.066	1
Krr1	0.302682	0.539745	0.149	0.135	1
Btbd16	0.388452	0.539287	0.014	0.011	1
Gpr21	0.839426	0.538911	0.01	0.009	1
Zc3h6	0.00552176	0.538701	0.074	0.049	1
Agl	0.00343363	0.538393	0.166	0.129	1
Erg28	1.62736e-06	0.537974	0.242	0.171	0.0366953
Nat9	0.00273525	0.536507	0.108	0.077	1
Uba52	5.01513e-31	0.534314	0.915	0.889	1.13086e-26
Pus3	0.141805	0.53323	0.05	0.039	1
Fcor	0.0364782	0.532478	0.063	0.045	1
Matk	0.00761222	0.532135	0.081	0.056	1
Agpat3	0.00155425	0.531998	0.15	0.111	1
Ifrd2	0.0979494	0.531922	0.026	0.017	1
Map3k19	0.235658	0.531844	0.011	0.007	1
Gm30025	0.337088	0.53145	0.01	0.007	1
Gm46367	0.000983832	0.530438	0.103	0.069	1
Clpb	0.042463	0.529988	0.078	0.06	1
Gm42418	0.000621736	0.529376	0.985	0.984	1
Hilpda	0.00286887	0.529228	0.062	0.038	1
Cdc7	0.285464	0.528861	0.014	0.01	1
Procr	0.175021	0.528702	0.144	0.129	1
Cep104	0.0652939	0.528343	0.068	0.052	1
Pmm1	0.0706987	0.528015	0.044	0.031	1
Ripor2	1.82671e-13	0.527766	0.47	0.345	4.11906e-09
Zbtb39	0.433658	0.527514	0.023	0.019	1
Golga2	2.02612e-05	0.526964	0.189	0.129	0.456869
Slc9a6	0.0189078	0.526778	0.109	0.084	1
Upf3b	0.00559355	0.526151	0.158	0.124	1
Ybey	0.319615	0.526003	0.028	0.022	1
Bckdk	0.0127376	0.525294	0.093	0.068	1
Znhit2	0.0012617	0.525045	0.094	0.062	1
Icam2	0.0193029	0.524917	0.074	0.052	1
Mertk	0.000633981	0.524758	0.141	0.101	1
Pmaip1	1.17851e-08	0.524659	0.389	0.294	0.000265742
Kcnq5	0.0223561	0.523116	0.02	0.01	1
Mid1ip1	0.000370639	0.523102	0.15	0.106	1
Riox1	0.00980255	0.52248	0.072	0.049	1
Fbxo32	0.250958	0.522391	0.039	0.031	1
A530032D15Rik	3.79478e-07	0.522142	0.192	0.122	0.00855685
Cables2	0.0440916	0.521724	0.057	0.041	1
Dut	0.578265	0.521361	0.028	0.025	1
Tacstd2	0.0380194	0.521351	0.038	0.025	1
E030030I06Rik	0.549275	0.520658	0.034	0.03	1
Rassf7	0.180363	0.520643	0.01	0.006	1
Ogg1	0.00462951	0.519699	0.046	0.026	1
Slc2a9	0.014724	0.519696	0.09	0.066	1
A130077B15Rik	0.174159	0.518565	0.012	0.007	1
Fbxo36	0.218313	0.518273	0.017	0.011	1
E230001N04Rik	0.299456	0.518198	0.011	0.007	1
Gm19705	0.799337	0.51719	0.025	0.024	1
Ccdc91	0.0412198	0.51714	0.057	0.041	1
Dhx58os	0.111742	0.516971	0.046	0.034	1
Ggt5	0.362015	0.516484	0.02	0.016	1
1110038F14Rik	4.982e-11	0.516476	0.503	0.396	1.12339e-06
Galt	0.0240634	0.516342	0.075	0.055	1
Nnat	0.110092	0.515702	0.025	0.016	1
Ccdc51	0.0975524	0.515668	0.038	0.027	1
1700021F05Rik	0.00956103	0.515587	0.1	0.074	1
Itpka	0.518345	0.515302	0.019	0.016	1
Prorsd1	2.73702e-06	0.514925	0.224	0.153	0.0617171
Orc5	0.000619234	0.514833	0.102	0.067	1
Htra2	2.54012e-07	0.514773	0.281	0.198	0.00572771
Gm20492	0.806352	0.514654	0.023	0.022	1
Gm44258	0.199021	0.51441	0.014	0.009	1
Pgf	0.105805	0.514405	0.01	0.005	1
Syce2	0.012438	0.513884	0.064	0.043	1
Rfc1	1.4284e-05	0.513775	0.27	0.204	0.322089
Vnn3	0.110376	0.513694	0.038	0.028	1
Cdk10	0.00482525	0.513614	0.07	0.045	1
Tctex1d4	0.18767	0.513163	0.013	0.008	1
Gm20186	0.0192417	0.513142	0.09	0.067	1
Dcun1d2	0.0321955	0.511341	0.084	0.064	1
Cdkn2c	0.00389223	0.511213	0.025	0.011	1
Rpa2	0.0591636	0.510911	0.068	0.052	1
Cav2	0.736615	0.510734	0.028	0.03	1
Dok6	0.00641864	0.510025	0.035	0.019	1
2810402E24Rik	0.0307481	0.509967	0.058	0.041	1
B230118H07Rik	0.181266	0.509876	0.02	0.014	1
Rhob	1.22053e-06	0.50986	0.333	0.257	0.0275217
Mthfd1l	2.68362e-05	0.509624	0.164	0.111	0.605129
Ifit1bl2	0.216579	0.509512	0.026	0.019	1
Agbl3	0.731394	0.509349	0.015	0.014	1
Tnr	0.502997	0.509153	0.012	0.01	1
Crat	0.00880137	0.508955	0.085	0.06	1
Hcar2	0.0119571	0.508875	0.181	0.148	1
Rabep2	0.00450359	0.508245	0.107	0.077	1
Ptges	0.019699	0.50773	0.12	0.093	1
Gm3448	0.0178405	0.507729	0.071	0.051	1
Mcm2	0.883293	0.507631	0.01	0.011	1
Gm10563	0.0028314	0.507572	0.07	0.044	1
Gm36756	0.0229862	0.50717	0.025	0.013	1
Hes6	0.00280058	0.506813	0.133	0.097	1
Rgs3	0.000168497	0.50668	0.167	0.12	1
Spout1	0.115626	0.506195	0.043	0.032	1
Phtf1os	0.365346	0.506072	0.011	0.008	1
Thbs1	0.118966	0.505662	0.134	0.116	1
Sac3d1	0.0134507	0.505281	0.056	0.037	1
Gm11290	0.338714	0.50433	0.08	0.071	1
Zfp707	0.0696229	0.504135	0.023	0.014	1
Tsen54	0.0264847	0.503879	0.037	0.023	1
Mettl2	0.0133877	0.50359	0.075	0.053	1
Gm34961	0.20581	0.503348	0.031	0.024	1
Rflnb	0.422948	0.50299	0.011	0.008	1
Noa1	0.00974489	0.502962	0.057	0.037	1
Mansc1	0.260731	0.502594	0.012	0.008	1
Lmnb2	0.0713573	0.502575	0.026	0.016	1
Spire1	0.0502858	0.502325	0.058	0.043	1
Sft2d3	0.0218126	0.502322	0.049	0.033	1
Tfpi	0.145602	0.50204	0.028	0.02	1
Ighmbp2	0.0399233	0.501854	0.042	0.028	1
Kcnk13	0.0440003	0.501516	0.053	0.038	1
Hist1h1c	0.0013744	0.501515	0.117	0.082	1
C5ar1	2.09821e-06	0.501044	0.324	0.25	0.0473126
Slc44a5	0.0609058	0.500886	0.033	0.022	1
Gm26827	0.0155547	0.500775	0.085	0.061	1
Pex10	0.104801	0.500569	0.031	0.021	1
Cetn3	6.37987e-09	0.499988	0.391	0.29	0.00014386
Qsox1	0.0925621	0.498981	0.062	0.048	1
Mrpl42	1.09497e-06	0.498465	0.298	0.219	0.0246906
Gm17133	0.0358201	0.496957	0.025	0.014	1
Tomm40l	0.169077	0.496833	0.056	0.045	1
Pus7l	0.401503	0.496545	0.035	0.029	1
Agk	0.0791303	0.496048	0.063	0.048	1
Stard4	0.002616	0.49588	0.127	0.092	1
Gm43403	0.33742	0.495582	0.01	0.007	1
Gm10634	0.0357756	0.495383	0.042	0.028	1
2500002B13Rik	0.198065	0.494788	0.037	0.029	1
Unc13a	0.334683	0.494759	0.015	0.011	1
Elp6	0.163342	0.494708	0.022	0.015	1
Tubb4b	2.91877e-07	0.494676	0.273	0.191	0.00658154
Gm28809	0.190233	0.494519	0.017	0.011	1
Gapt	0.0188783	0.494206	0.067	0.047	1
Decr2	0.910132	0.493409	0.021	0.021	1
Gm4951	3.79558e-28	0.49338	0.816	0.623	8.55865e-24
Hist1h4d	0.000196827	0.493174	0.18	0.132	1
Fastkd1	0.0694057	0.492061	0.046	0.033	1
Gm31728	0.149476	0.49186	0.035	0.026	1
1700030N03Rik	0.995695	0.491654	0.017	0.017	1
Fanca	0.000312655	0.49156	0.171	0.124	1
Lrrc56	0.327651	0.490751	0.014	0.01	1
Gm16043	0.0780158	0.490678	0.012	0.006	1
Borcs6	9.41453e-06	0.490257	0.221	0.155	0.212288
Mea1	1.35001e-05	0.489824	0.254	0.188	0.304414
Tprkb	0.00271247	0.489727	0.104	0.073	1
Ndufaf4	0.0449571	0.48896	0.095	0.075	1
Dpys	0.159102	0.488948	0.04	0.03	1
Eif2d	0.17353	0.488415	0.059	0.048	1
Prrg2	0.0087268	0.48841	0.083	0.058	1
Zfyve21	0.035732	0.487651	0.043	0.029	1
Tsc22d3	1.57257e-09	0.486848	0.425	0.325	3.546e-05
0610040B10Rik	0.0498394	0.486734	0.041	0.028	1
Ip6k3	0.0514693	0.485918	0.022	0.012	1
Gm47802	0.660389	0.485569	0.012	0.011	1
Zfp28	0.0128069	0.485505	0.011	0.003	1
Lcmt2	0.131939	0.485452	0.037	0.027	1
Cacfd1	0.0610484	0.485131	0.092	0.073	1
0610009L18Rik	0.0204622	0.485115	0.024	0.012	1
Blvrb	4.16531e-15	0.485098	0.644	0.519	9.39236e-11
Gm16315	0.447703	0.484673	0.014	0.011	1
Spsb1	0.914051	0.483992	0.037	0.037	1
Wdr4	0.110866	0.483231	0.045	0.034	1
Nop16	0.000875099	0.483066	0.094	0.061	1
Gm9949	0.250401	0.482593	0.021	0.016	1
Chtf8	0.0815829	0.482392	0.022	0.013	1
1110019D14Rik	0.143161	0.482309	0.038	0.029	1
Miip	0.0848495	0.482207	0.072	0.057	1
Bola1	0.00558084	0.480607	0.125	0.093	1
Paox	0.26311	0.480466	0.056	0.047	1
Rrp1b	0.000299355	0.480277	0.148	0.103	1
Clybl	0.000457484	0.480161	0.161	0.117	1
Sacs	0.0369952	0.480157	0.037	0.024	1
Haus7	0.0710724	0.479402	0.04	0.028	1
Oxnad1	0.091981	0.47883	0.025	0.016	1
Zbtb14	0.034754	0.477802	0.051	0.035	1
Mrps24	1.42314e-12	0.477163	0.555	0.44	3.20904e-08
Ccl4	0.000271453	0.477014	0.399	0.34	1
Smpd2	0.00262972	0.47697	0.048	0.027	1
4833407H14Rik	0.383681	0.476352	0.045	0.039	1
Alg8	0.0646148	0.475826	0.066	0.05	1
Smarcd1	0.000706978	0.475342	0.125	0.087	1
Mpzl3	0.139898	0.475056	0.039	0.029	1
Pnkd	0.00132826	0.474366	0.171	0.127	1
Eral1	0.0687742	0.47422	0.075	0.059	1
Gm43065	0.437911	0.473704	0.013	0.01	1
Gtf2e1	0.0618319	0.473475	0.071	0.054	1
Gm13708	0.00134588	0.473442	0.111	0.076	1
Dnajc12	0.0426716	0.472743	0.056	0.04	1
Gm21057	0.1092	0.472703	0.047	0.035	1
Lamc1	0.00125594	0.472649	0.085	0.055	1
Rasal3	0.0430093	0.472265	0.068	0.051	1
Mcm5	0.0392982	0.470602	0.029	0.017	1
Gm11084	0.0929924	0.470454	0.08	0.065	1
Spaca9	0.174181	0.470429	0.024	0.017	1
Tmem177	0.439585	0.470039	0.013	0.01	1
Polr1b	0.593015	0.470023	0.019	0.016	1
Ier3	0.000352847	0.469912	0.342	0.283	1
Aldoa	1.32541e-13	0.469183	0.739	0.641	2.98867e-09
Il2ra	0.932068	0.468161	0.013	0.013	1
3110021N24Rik	0.0147397	0.468011	0.172	0.14	1
Gm26881	0.0272046	0.467867	0.026	0.015	1
Gm15563	0.0454248	0.467733	0.104	0.082	1
Fgd4	4.95319e-11	0.466996	0.552	0.445	1.1169e-06
Ppil1	0.0222377	0.466994	0.077	0.056	1
Sdhaf1	0.00994931	0.466864	0.141	0.11	1
Sco2	0.0144205	0.466193	0.06	0.04	1
Gm46378	0.378654	0.465894	0.013	0.01	1
Mogs	0.0270968	0.46526	0.094	0.072	1
Rnase4	0.00921688	0.465253	0.101	0.074	1
Gm42670	0.0842426	0.465008	0.03	0.02	1
Add3	1.40896e-06	0.464774	0.402	0.319	0.0317705
6030443J06Rik	0.034162	0.464337	0.012	0.005	1
Rps6ka2	0.368672	0.464336	0.02	0.025	1
Nav2	0.815792	0.463928	0.047	0.045	1
Tuba1c	8.54263e-08	0.46353	0.341	0.251	0.00192628
Zcwpw1	0.379894	0.463429	0.011	0.014	1
Haghl	0.190618	0.463269	0.073	0.061	1
Ang	0.17849	0.462517	0.039	0.03	1
Coq9	0.050896	0.462045	0.08	0.061	1
Pmvk	4.76436e-06	0.461032	0.314	0.238	0.107432
Mccc2	0.116851	0.461025	0.03	0.02	1
Nacc2	0.0690636	0.460516	0.04	0.028	1
Ncaph2	0.00118551	0.460185	0.196	0.152	1
Btbd2	0.0216491	0.459858	0.063	0.044	1
Scarb1	1.66898e-07	0.459445	0.423	0.334	0.00376337
Pgap3	0.162738	0.459068	0.011	0.007	1
Stradb	0.0846244	0.458851	0.04	0.029	1
Borcs5	0.0154739	0.458295	0.116	0.089	1
Nr4a1	6.80208e-06	0.458238	0.407	0.333	0.15338
Pkd1l3	0.0403791	0.457802	0.033	0.02	1
Eif2b5	0.026257	0.457155	0.131	0.105	1
Relt	3.14781e-06	0.457061	0.224	0.154	0.07098
Gm10762	0.17329	0.457036	0.023	0.016	1
Mrpl35	2.25875e-06	0.456398	0.287	0.211	0.0509325
Zfp688	0.184096	0.456189	0.046	0.037	1
Mboat1	0.00158954	0.455852	0.09	0.059	1
Ripk3	0.00105905	0.455765	0.17	0.126	1
Samm50	3.05951e-07	0.455472	0.347	0.256	0.0068989
Acads	0.00156767	0.454623	0.13	0.092	1
Rtel1	0.219214	0.454475	0.021	0.015	1
Eid2b	0.0194727	0.453908	0.033	0.019	1
Scgb1a1	0.574595	0.453348	0.012	0.01	1
Coq7	0.00247849	0.45326	0.084	0.055	1
Ccdc73	0.0370327	0.453092	0.067	0.049	1
Atxn7l1os1	0.0757618	0.452166	0.057	0.043	1
1500035N22Rik	0.0450529	0.451546	0.025	0.015	1
Gm28417	0.20171	0.451299	0.04	0.031	1
Pex12	0.22189	0.451038	0.022	0.016	1
Aamdc	0.0700899	0.450867	0.056	0.042	1
Asnsd1	8.11177e-06	0.450744	0.263	0.193	0.182912
Kmt5a	1.88971e-06	0.450579	0.404	0.32	0.0426111
Dclre1a	0.0278506	0.450483	0.065	0.047	1
Saysd1	0.000256341	0.450461	0.156	0.109	1
Gm10847	0.117624	0.450251	0.03	0.021	1
Ppp1r16a	0.0539607	0.450027	0.038	0.025	1
4932422M17Rik	0.0632549	0.449931	0.012	0.006	1
Spint1	6.67524e-05	0.449256	0.211	0.154	1
Sec22c	0.137161	0.449228	0.018	0.011	1
Tm7sf2	0.163655	0.449211	0.022	0.015	1
Dbndd2	0.00599657	0.449187	0.151	0.116	1
Ctc1	0.165159	0.448348	0.056	0.045	1
Cep85	0.000373895	0.448278	0.198	0.147	1
Bbs9	0.168835	0.448123	0.055	0.044	1
Bola3	0.00730715	0.447963	0.153	0.12	1
Ccdc85b	0.00561732	0.447588	0.12	0.088	1
Hsd17b10	0.000431573	0.447458	0.226	0.174	1
6330562C20Rik	0.11332	0.447138	0.057	0.044	1
Ddx56	0.0881806	0.446826	0.073	0.057	1
Slc15a2	0.000207735	0.446557	0.2	0.147	1
Arl14ep	0.195673	0.445805	0.104	0.09	1
Mrm2	0.072617	0.445752	0.018	0.01	1
Acp1	2.35875e-06	0.444923	0.316	0.24	0.0531875
Nudt14	0.00472152	0.44454	0.099	0.07	1
Mrpl53	9.23134e-06	0.4439	0.25	0.18	0.208157
Gtf3c6	4.03867e-06	0.443842	0.304	0.228	0.091068
Appbp2os	0.0400188	0.443744	0.021	0.011	1
Pole3	0.000293816	0.44359	0.144	0.099	1
Tiam2	0.00722641	0.443231	0.079	0.054	1
Hist1h2ac	0.39219	0.443052	0.027	0.022	1
Lxn	0.0375177	0.443	0.087	0.066	1
Fosl1	0.434673	0.442683	0.012	0.009	1
Aldh3b1	1.19151e-06	0.442583	0.317	0.232	0.0268674
Yes1	0.338642	0.442228	0.01	0.007	1
4930405A10Rik	0.0776369	0.44212	0.051	0.038	1
F11r	4.38301e-08	0.442017	0.377	0.283	0.000988325
Fbxo22	0.000310465	0.441185	0.196	0.146	1
Susd1	0.785805	0.441161	0.017	0.018	1
Atg101	4.72793e-05	0.441133	0.217	0.16	1
Adrb2	4.75236e-05	0.441035	0.224	0.165	1
Phykpl	0.00053675	0.441027	0.136	0.094	1
Itgb3bp	0.955568	0.440753	0.019	0.019	1
Gtf3a	0.00310837	0.440676	0.145	0.109	1
Fkbp1b	0.0176468	0.440432	0.11	0.084	1
Kalrn	0.0985427	0.440209	0.062	0.048	1
U2af1l4	0.000223136	0.440155	0.17	0.122	1
Ssx2ip	0.529331	0.439709	0.02	0.017	1
Cntrob	0.398011	0.439099	0.015	0.011	1
Coa3	1.8479e-06	0.439017	0.411	0.328	0.0416684
Gm13203	0.160505	0.438941	0.011	0.007	1
Chchd10	0.0540929	0.438921	0.104	0.084	1
Coq6	0.163609	0.438745	0.026	0.019	1
Nr2c2ap	0.00183558	0.438322	0.155	0.115	1
Pla2g7	1.59914e-22	0.438317	0.859	0.766	3.6059e-18
Ric8a	0.000489037	0.438147	0.178	0.131	1
Fchsd1	0.788406	0.437934	0.019	0.017	1
Tbc1d22bos	0.177034	0.437356	0.03	0.022	1
Gpt	0.373565	0.437159	0.012	0.009	1
Adamtsl4	0.233238	0.436507	0.044	0.035	1
Acta2	0.449958	0.436299	0.015	0.011	1
Fth1	1.62032e-06	0.436177	0.988	0.981	0.0365366
Acat2	0.0532018	0.435888	0.048	0.034	1
Rab23	0.588246	0.43575	0.016	0.014	1
Gm31763	0.347826	0.434788	0.077	0.069	1
Smpdl3b	1.68205e-12	0.434731	0.6	0.483	3.79285e-08
Ccl3	0.000124614	0.433974	0.233	0.176	1
Dusp18	0.290877	0.433686	0.022	0.017	1
Mettl26	0.0182689	0.433504	0.074	0.052	1
Prkar2a	0.000349664	0.433501	0.169	0.12	1
Thbs3	0.305198	0.433405	0.012	0.008	1
Gm16279	0.387659	0.433115	0.014	0.011	1
1700052K11Rik	0.273679	0.432933	0.025	0.019	1
Dmxl2	0.000908514	0.432928	0.267	0.215	1
Palm	0.000160619	0.432914	0.191	0.141	1
Adh5	1.10006e-05	0.432553	0.26	0.19	0.248053
Gys1	0.00929174	0.432456	0.106	0.078	1
Fkbpl	0.0903747	0.431982	0.049	0.037	1
Poglut2	0.0225933	0.431394	0.025	0.013	1
Wdr45	0.0659578	0.431172	0.044	0.031	1
Pick1	0.0634959	0.430954	0.035	0.024	1
Kdm4b	0.0381069	0.430932	0.108	0.086	1
1700041G16Rik	0.197556	0.430743	0.018	0.012	1
Gm26839	0.398152	0.430629	0.031	0.026	1
Def8	0.00123033	0.42998	0.106	0.072	1
Treml4	4.64417e-06	0.429689	0.312	0.238	0.104721
1700054A03Rik	0.0126648	0.429615	0.011	0.003	1
Pnpo	0.02245	0.429557	0.097	0.073	1
Zbtb42	0.0274245	0.428956	0.058	0.04	1
Isoc2b	0.280865	0.428258	0.043	0.035	1
Mcm6	0.326608	0.427693	0.039	0.033	1
Gm49774	0.176955	0.427578	0.036	0.027	1
Dpp10	0.299019	0.427081	0.03	0.024	1
Palld	0.0538983	0.426998	0.019	0.011	1
Dohh	0.000226029	0.426534	0.187	0.135	1
Tg	0.0524101	0.426115	0.086	0.067	1
Nt5c3b	0.242186	0.42587	0.024	0.018	1
Ptges2	0.0489029	0.42556	0.058	0.043	1
Crot	0.00115962	0.425382	0.104	0.07	1
Rnf126	0.00310603	0.425115	0.138	0.102	1
Mrps16	2.01691e-06	0.424674	0.435	0.351	0.0454793
Zfp472	0.0184826	0.424287	0.066	0.046	1
Alg5	1.57598e-06	0.423929	0.293	0.217	0.0355367
Armc1	4.07252e-05	0.423665	0.206	0.147	0.918313
Snhg17	0.26462	0.423501	0.022	0.016	1
Zmynd19	0.0743961	0.423239	0.038	0.026	1
Magohb	1.04327e-09	0.42301	0.529	0.423	2.35247e-05
Mrps35	0.0082278	0.422764	0.118	0.088	1
Zfp414	0.0153236	0.422211	0.091	0.067	1
Sdhaf4	5.41572e-06	0.422149	0.226	0.157	0.122119
Clec4n	0.0655089	0.421738	0.427	0.396	1
4833408A19Rik	0.274363	0.421262	0.019	0.014	1
Gm38204	0.130225	0.420947	0.029	0.02	1
Acot8	0.00122807	0.420725	0.181	0.135	1
Trp53cor1	0.173458	0.420583	0.035	0.026	1
Agmo	0.0235108	0.420269	0.046	0.03	1
Cd72	0.501191	0.420257	0.056	0.051	1
Kcnj10	0.575673	0.419211	0.011	0.009	1
Slc36a3os	0.0188457	0.419078	0.159	0.129	1
Mvk	0.0209205	0.419044	0.058	0.039	1
P3h1	0.434059	0.418855	0.025	0.02	1
B9d2	0.00012678	0.418474	0.241	0.183	1
Rcsd1	0.00226219	0.418159	0.208	0.163	1
Gm16023	0.774688	0.417893	0.019	0.017	1
Rfx2	0.0987346	0.417754	0.094	0.078	1
Mri1	0.106433	0.41772	0.089	0.073	1
Ndufv3	2.31784e-11	0.417374	0.582	0.464	5.2265e-07
Mt1	0.00380468	0.417293	0.252	0.207	1
Ap4m1	0.00169967	0.417277	0.098	0.066	1
Nudt6	0.178683	0.416898	0.039	0.03	1
Rfc4	0.0436706	0.415593	0.037	0.025	1
Ntng2	0.013165	0.4151	0.203	0.168	1
Larp1b	0.102437	0.414861	0.121	0.103	1
Tpi1	1.23192e-07	0.414693	0.541	0.446	0.00277786
Pgm2l1	0.175786	0.414688	0.037	0.028	1
Kif3a	0.105082	0.414457	0.041	0.03	1
Ppp1r3b	0.390066	0.414414	0.065	0.058	1
Glp2r	0.758502	0.414011	0.027	0.029	1
Clec1a	0.126622	0.413976	0.027	0.019	1
Gnb1l	0.96382	0.413941	0.014	0.014	1
Tmem220	0.24699	0.413861	0.028	0.021	1
Dstn	1.02287e-09	0.413503	0.609	0.528	2.30646e-05
Tubg1	0.0114157	0.413041	0.039	0.023	1
F8a	0.282941	0.413038	0.046	0.038	1
Insl6	0.157128	0.412084	0.046	0.036	1
Otud3	0.0890432	0.41208	0.046	0.034	1
Gm31645	0.218481	0.412071	0.021	0.015	1
Il12rb1	0.152538	0.411788	0.063	0.051	1
Nup85	0.172437	0.41111	0.054	0.043	1
Cep250	0.00272654	0.410802	0.152	0.115	1
Gm15261	0.243302	0.410524	0.032	0.025	1
Gm36043	0.0071218	0.410486	0.151	0.118	1
Lactb2	0.0266579	0.410477	0.157	0.128	1
Epb41l4aos	0.000416817	0.410146	0.189	0.14	1
Abi3	2.73453e-06	0.410096	0.492	0.419	0.0616609
Psmd4	1.82924e-13	0.410083	0.68	0.568	4.12475e-09
Gm15886	0.292783	0.409097	0.068	0.059	1
Tstd3	0.0110785	0.408005	0.083	0.059	1
Zkscan8	0.290746	0.407453	0.034	0.028	1
Bckdha	0.00120038	0.407433	0.139	0.1	1
Ptgs2os	0.342952	0.407389	0.015	0.011	1
Plppr3	0.344184	0.407304	0.015	0.011	1
Rpusd1	0.147577	0.407192	0.024	0.016	1
Idua	0.00575755	0.407116	0.07	0.047	1
Gm3235	0.653656	0.407028	0.015	0.013	1
Hras	6.97375e-05	0.4067	0.266	0.205	1
Hdac6	0.179344	0.40651	0.025	0.018	1
Lrrc18	0.656255	0.406421	0.013	0.011	1
Higd1a	4.45235e-10	0.406249	0.571	0.469	1.00396e-05
Ginm1	3.90961e-06	0.405668	0.204	0.138	0.0881578
Ssna1	0.000140535	0.40554	0.29	0.231	1
Nek10	0.427806	0.40528	0.011	0.008	1
Vcl	0.000769921	0.405114	0.271	0.219	1
Pstpip1	3.75514e-07	0.405012	0.392	0.304	0.00846747
Tmem268	0.00156656	0.404963	0.172	0.13	1
Dis3l	0.307318	0.404546	0.057	0.048	1
Ccdc88c	0.00187469	0.404546	0.169	0.126	1
Trmt10b	0.0135367	0.404429	0.054	0.035	1
Slc37a4	0.193923	0.404225	0.041	0.032	1
Prox2	0.80555	0.404	0.011	0.011	1
Gm15448	0.00530401	0.403553	0.078	0.052	1
Coq4	0.0747374	0.403132	0.024	0.015	1
Mettl4	0.593852	0.402707	0.036	0.032	1
Arf2	3.40963e-06	0.402284	0.321	0.243	0.0768838
Nmt1	8.92687e-13	0.402093	0.642	0.56	2.01292e-08
Ildr1	0.137962	0.401964	0.098	0.082	1
Gngt2	6.70224e-09	0.401392	0.755	0.694	0.000151129
Serpina3f	0.00599838	0.401301	0.264	0.221	1
Gm15396	0.253532	0.401235	0.036	0.029	1
Dcxr	0.0215613	0.401201	0.119	0.093	1
Abhd11	0.00961483	0.400881	0.115	0.086	1
Rnase2b	0.177476	0.400865	0.019	0.013	1
Trp53bp2	0.000772521	0.400792	0.176	0.131	1
Nabp2	9.09377e-05	0.399296	0.233	0.174	1
Gpn1	0.0165163	0.399098	0.071	0.05	1
Ccdc22	0.0317491	0.398551	0.085	0.064	1
Aifm2	0.0121565	0.398071	0.091	0.066	1
9430060I03Rik	0.241738	0.397969	0.025	0.019	1
Rbm8a	8.04123e-12	0.3977	0.644	0.554	1.81322e-07
Tada3	0.0654467	0.397478	0.1	0.08	1
Tgm1	0.0508347	0.397279	0.041	0.028	1
Ccl7	0.58006	0.396543	0.056	0.052	1
Ddx39	1.32921e-05	0.396446	0.285	0.215	0.299724
Wars	2.30593e-07	0.395757	0.454	0.365	0.00519964
Bcl2l12	0.117278	0.39542	0.083	0.068	1
Rp9	5.65697e-08	0.395196	0.464	0.362	0.00127559
Glmn	0.0467062	0.394896	0.044	0.03	1
Ddhd2	0.0190553	0.394579	0.144	0.115	1
Stub1	0.000918955	0.394232	0.277	0.224	1
Scpep1os	0.0611875	0.394217	0.041	0.029	1
Cby1	0.0201676	0.394012	0.043	0.027	1
Cdkn2d	3.17178e-05	0.393701	0.286	0.219	0.715206
Gm31597	0.013717	0.393697	0.03	0.016	1
Mrps30	0.0047699	0.393412	0.158	0.12	1
Clic5	4.75709e-07	0.392883	0.174	0.108	0.0107268
Lysmd4	8.71253e-05	0.392652	0.274	0.21	1
Gm16867	0.027005	0.391979	0.076	0.056	1
Pag1	4.51488e-10	0.39187	0.564	0.453	1.01806e-05
Gdf15	0.903935	0.391791	0.011	0.011	1
1200007C13Rik	0.141399	0.39173	0.048	0.037	1
Rwdd2a	0.157375	0.391606	0.026	0.018	1
Rab24	0.00216774	0.391597	0.34	0.29	1
Spsb2	0.00104921	0.391111	0.186	0.142	1
Irf2bp1	0.00630835	0.390519	0.09	0.063	1
Hopx	0.000103874	0.39051	0.333	0.269	1
Thap7	0.000328071	0.390447	0.141	0.097	1
Gm45479	0.257632	0.390423	0.03	0.024	1
Ctsl	1.426e-06	0.389989	0.402	0.32	0.0321548
Gatc	0.0431164	0.389728	0.078	0.059	1
Kctd7	0.744743	0.389705	0.012	0.011	1
Ide	0.00540848	0.38967	0.174	0.137	1
Ftsj3	0.00841729	0.389554	0.106	0.077	1
Gm26631	0.344581	0.389447	0.015	0.011	1
Slc2a1	6.49362e-05	0.389119	0.449	0.384	1
Msh2	0.0365059	0.388655	0.03	0.018	1
0610009B22Rik	0.00432421	0.38852	0.126	0.093	1
1500015L24Rik	0.577777	0.388048	0.033	0.029	1
Gm46411	0.139952	0.387938	0.031	0.022	1
Dynll1	1.59681e-17	0.387765	0.819	0.731	3.60065e-13
Commd2	3.53352e-05	0.387621	0.277	0.21	0.796772
Ogfod2	0.0440149	0.387463	0.048	0.034	1
Tmc6	0.00299266	0.387218	0.13	0.094	1
Gm553	0.658426	0.386761	0.011	0.01	1
Cmc2	0.00465926	0.386715	0.062	0.038	1
Gm8797	0.00859853	0.386624	0.062	0.04	1
Taf5	0.0988212	0.386121	0.095	0.078	1
Coa7	0.0150706	0.386101	0.083	0.06	1
Junos	0.653993	0.386036	0.046	0.05	1
Aimp2	0.00602296	0.385935	0.069	0.045	1
Ifitm5	0.845836	0.385875	0.01	0.009	1
Dennd2a	0.0109569	0.385546	0.098	0.072	1
Abraxas1	0.0895476	0.385446	0.042	0.03	1
4931422A03Rik	0.135379	0.385049	0.035	0.025	1
BC003965	0.00903957	0.384977	0.166	0.133	1
Cbr4	0.0963835	0.384755	0.051	0.038	1
Nanp	0.192554	0.384415	0.022	0.016	1
4930545L23Rik	0.0239781	0.384266	0.054	0.037	1
Gm20939	0.128478	0.384076	0.014	0.008	1
Gm28379	0.0985868	0.383979	0.034	0.024	1
Atraid	1.7131e-05	0.383901	0.277	0.206	0.386287
Mrps11	0.0143993	0.383898	0.125	0.097	1
Zmat1	0.581148	0.38373	0.031	0.028	1
Aamp	1.3302e-05	0.383306	0.416	0.344	0.299948
Coil	0.266823	0.382964	0.048	0.04	1
Igsf6	7.62662e-14	0.382761	0.741	0.63	1.71973e-09
Mapk7	0.0342426	0.382693	0.099	0.077	1
Gm43713	0.00718188	0.382501	0.111	0.081	1
Ech1	2.80105e-06	0.382217	0.275	0.201	0.0631608
Ldha	1.22863e-10	0.382193	0.732	0.647	2.77044e-06
mt-Atp8	1.29083e-07	0.382138	0.448	0.351	0.00291068
Gm10521	0.374731	0.381693	0.021	0.016	1
Alpk2	0.426498	0.381615	0.076	0.069	1
Zmym3	0.444647	0.381604	0.04	0.034	1
Tyw1	0.113506	0.381599	0.084	0.069	1
Mrps26	0.00703056	0.38157	0.179	0.142	1
Trim17	0.346954	0.381549	0.065	0.057	1
Tchh	0.374173	0.381543	0.021	0.016	1
Cc2d2a	0.24035	0.381354	0.039	0.031	1
Prdx5	5.03224e-20	0.381077	0.944	0.917	1.13472e-15
Suv39h1	0.0597856	0.381075	0.074	0.057	1
Nrarp	0.220727	0.381011	0.01	0.006	1
Fhl3	0.592068	0.380858	0.015	0.012	1
Pias3	0.232013	0.380849	0.045	0.037	1
Tmem39b	0.0909641	0.380712	0.077	0.061	1
Snhg6	0.000268018	0.380493	0.202	0.148	1
Slc6a20b	0.415462	0.380415	0.01	0.007	1
Gdpd5	0.284311	0.380203	0.01	0.007	1
Msl3	0.00309142	0.379886	0.208	0.164	1
Tmsb10	5.38174e-10	0.379724	0.964	0.948	1.21353e-05
Smpdl3a	1.02225e-10	0.379597	0.601	0.501	2.30507e-06
Shtn1	6.5098e-12	0.379099	0.515	0.385	1.46789e-07
Per1	0.00113029	0.378763	0.175	0.131	1
Chmp6	0.00021209	0.37873	0.17	0.121	1
Gar1	0.00708439	0.378659	0.096	0.069	1
Fam78a	0.0649557	0.378554	0.05	0.036	1
Gm48696	0.142977	0.378289	0.047	0.036	1
Slc28a2	1.4519e-08	0.378254	0.433	0.332	0.000327388
Fdps	5.04392e-05	0.378142	0.274	0.211	1
Gm47167	0.337917	0.377542	0.145	0.134	1
Frat1	0.0978174	0.376959	0.019	0.011	1
Ppp2r3c	0.00117437	0.376799	0.26	0.21	1
Cadm1	0.673075	0.37671	0.032	0.034	1
Acot2	0.12924	0.375981	0.024	0.016	1
Rasgrp2	0.000356628	0.375717	0.247	0.192	1
Pdlim2	0.00762777	0.375477	0.094	0.067	1
Cfh	0.000953031	0.375405	0.252	0.203	1
Dock5	1.00631e-07	0.375363	0.447	0.349	0.00226913
Trim59	0.172457	0.375339	0.028	0.02	1
Fbxw5	0.0444183	0.375148	0.084	0.065	1
Mrps34	0.00027803	0.375123	0.244	0.188	1
Kat8	0.0294059	0.374785	0.086	0.065	1
Hs1bp3	0.0635158	0.374589	0.049	0.035	1
Lamtor4	2.88164e-10	0.374442	0.604	0.508	6.49781e-06
Gm28068	0.813157	0.374434	0.013	0.012	1
Nudcd2	0.00217536	0.374318	0.14	0.102	1
Fam220a.1	0.382944	0.374261	0.025	0.02	1
Ddx21	0.000105174	0.373373	0.461	0.402	1
Kifap3	0.0497058	0.373316	0.067	0.05	1
Rnf113a1	0.340972	0.372965	0.015	0.011	1
Tusc3	0.0101692	0.372633	0.155	0.123	1
Gale	0.133912	0.372499	0.041	0.031	1
Gm44759	0.183973	0.372386	0.02	0.014	1
Mrpl12	2.61985e-05	0.371867	0.261	0.193	0.590749
Il1b	9.73019e-05	0.371778	0.703	0.643	1
Cdc37	1.20489e-07	0.371762	0.548	0.448	0.0027169
Spr	0.00391795	0.371442	0.169	0.13	1
Glrx	9.76389e-13	0.371187	0.599	0.471	2.20166e-08
Etv5	0.0182969	0.37063	0.047	0.03	1
Gstcd	0.0373479	0.370607	0.078	0.058	1
Aimp1	9.1669e-08	0.370511	0.522	0.443	0.00206704
Sla	1.0066e-08	0.370488	0.509	0.407	0.000226978
Gm16740	0.742066	0.370174	0.014	0.016	1
Pnp2	0.222617	0.37004	0.04	0.032	1
1700037C18Rik	0.105644	0.369398	0.075	0.06	1
Ccdc61	0.0788513	0.368052	0.067	0.052	1
Tnf	0.00948689	0.367905	0.308	0.26	1
Ngrn	0.0264551	0.367761	0.087	0.066	1
Hsf1	0.0126021	0.36752	0.109	0.081	1
Armcx5	0.359924	0.366929	0.043	0.037	1
Ankrd37	0.124197	0.36667	0.061	0.048	1
Gm13919	0.00595495	0.36656	0.077	0.052	1
4930578M01Rik	0.0596693	0.366414	0.045	0.032	1
Rundc1	0.618558	0.366351	0.057	0.053	1
Spice1	0.182755	0.366309	0.032	0.024	1
Mindy1	0.00134122	0.366292	0.148	0.107	1
Mrrf	0.0555395	0.36624	0.063	0.047	1
Rnf215	0.0498529	0.366004	0.093	0.073	1
Pced1a	0.0465687	0.36571	0.061	0.044	1
Slc25a39	0.000125236	0.365519	0.245	0.185	1
Snrnp35	0.00749635	0.365506	0.118	0.087	1
Fzd4	0.0462493	0.365217	0.014	0.007	1
Zdhhc23	0.0544241	0.3651	0.064	0.048	1
Tanc2	0.253221	0.36508	0.05	0.041	1
Zfp692	0.20637	0.365008	0.04	0.031	1
Hsd17b7	0.228709	0.364258	0.038	0.03	1
Gm10785	0.0193937	0.364076	0.05	0.033	1
Uqcc3	0.000134626	0.364032	0.255	0.195	1
Etfb	1.27637e-05	0.363851	0.363	0.287	0.287808
Hist1h2ae	0.00430202	0.363595	0.07	0.046	1
Ugt1a7c	0.0428262	0.363462	0.03	0.019	1
Nop10	2.70979e-07	0.363181	0.539	0.45	0.00611031
Idh1	0.000330237	0.363033	0.293	0.237	1
Dgat2	0.00602947	0.36264	0.126	0.094	1
Gm42962	0.0209879	0.362524	0.09	0.067	1
Carf	0.760446	0.362348	0.041	0.039	1
Rnf123	0.0726372	0.362293	0.104	0.084	1
Fut11	0.114148	0.36228	0.078	0.063	1
Wdr55	0.018841	0.362207	0.057	0.038	1
Fbf1	0.16795	0.36219	0.027	0.02	1
Inpp5e	0.421662	0.362189	0.02	0.016	1
Mirt2	0.11638	0.361985	0.026	0.018	1
Itgb7	6.83382e-07	0.361818	0.548	0.481	0.0154096
Gm11713	0.146661	0.361721	0.023	0.016	1
Trim65	0.00173091	0.361327	0.091	0.06	1
Surf2	0.00414442	0.361326	0.077	0.051	1
Faim	0.000127104	0.360788	0.327	0.262	1
Hp	2.37448e-08	0.36076	0.637	0.543	0.000535422
Gm48066	0.367462	0.360432	0.019	0.015	1
Ctla2b	0.783239	0.360343	0.019	0.017	1
Slc22a4	0.01826	0.360149	0.048	0.031	1
Coro1b	0.00510265	0.360148	0.284	0.238	1
Rspo1	0.0121707	0.360074	0.082	0.058	1
Nfic	0.000468495	0.359974	0.293	0.239	1
E230016M11Rik	0.32582	0.359808	0.032	0.026	1
Imp4	0.000576323	0.359792	0.219	0.167	1
Fndc9	1.11351e-05	0.359656	0.091	0.048	0.251085
Zmat3	0.516719	0.359652	0.055	0.05	1
Gatb	0.0128657	0.359491	0.059	0.039	1
Acd	0.0178885	0.359129	0.097	0.073	1
Pdcd2l	0.00123409	0.359122	0.24	0.19	1
Mdc1	0.0229904	0.359009	0.074	0.053	1
Gm19951	0.0518415	0.358911	0.307	0.277	1
Arl6	0.890522	0.358846	0.015	0.014	1
Traf3ip3	0.000420683	0.358497	0.189	0.138	1
Pdap1	1.0099e-05	0.358416	0.531	0.464	0.227722
Dkc1	0.0125641	0.358134	0.097	0.071	1
Zdhhc2	0.0791378	0.358111	0.022	0.013	1
1810044D09Rik	0.0169311	0.35796	0.024	0.012	1
Grina	1.85409e-05	0.357671	0.641	0.57	0.418078
Gde1	0.000616671	0.357597	0.268	0.216	1
Tradd	4.24193e-05	0.357487	0.211	0.151	0.956514
Eif2b4	0.00237875	0.357486	0.15	0.111	1
Frmd8os	0.339475	0.357482	0.031	0.025	1
Krt80	0.00215032	0.357472	0.276	0.229	1
Plekhg4	0.525879	0.357382	0.019	0.016	1
Dph6	0.0188205	0.357132	0.111	0.086	1
Mad2l1bp	0.00273111	0.356777	0.082	0.054	1
Abcd2	0.0290854	0.356497	0.132	0.106	1
Hibch	0.044921	0.356407	0.075	0.057	1
Gm36199	0.0142469	0.356362	0.062	0.042	1
Blvra	0.000951456	0.35621	0.33	0.273	1
Pard6a	0.294447	0.355884	0.047	0.039	1
Sugp1	0.0192874	0.355847	0.136	0.107	1
Eif3l	5.69406e-05	0.355732	0.314	0.247	1
Atg12	0.00437151	0.355717	0.248	0.201	1
Fam162a	0.00534842	0.355612	0.192	0.152	1
Snapc5	3.82336e-05	0.355598	0.357	0.285	0.86213
Gm14455	0.00754663	0.355216	0.091	0.064	1
Proser3	0.66046	0.354816	0.015	0.013	1
Orai3	0.000646735	0.354603	0.218	0.166	1
Hlx	0.0110717	0.354553	0.085	0.06	1
Pop5	0.0283339	0.354301	0.171	0.141	1
Mtx1	0.00361486	0.354245	0.19	0.147	1
Ly6a	4.68219e-10	0.354114	0.796	0.704	1.05579e-05
Nrg2	0.124031	0.354029	0.077	0.062	1
Pofut1	0.0938189	0.353958	0.103	0.085	1
Psmc1	3.892e-05	0.353843	0.395	0.325	0.877608
Gpat3	0.0983687	0.35336	0.056	0.043	1
Mrpl57	2.0009e-07	0.353326	0.45	0.355	0.00451183
Lamtor2	7.22438e-10	0.353191	0.622	0.527	1.62903e-05
Psmc4	8.761e-05	0.353185	0.409	0.335	1
Otud7b	0.370872	0.35298	0.034	0.029	1
Gars	7.33396e-05	0.352925	0.307	0.242	1
Nectin1	0.00118426	0.352408	0.156	0.115	1
Pold2	0.271791	0.352387	0.037	0.03	1
Alkbh8	0.409532	0.352026	0.078	0.07	1
Fam98c	0.00864985	0.352023	0.152	0.119	1
Fez2	0.0409042	0.351822	0.237	0.21	1
9430041J12Rik	0.146031	0.351812	0.011	0.006	1
Msmo1	0.000201465	0.351778	0.267	0.206	1
Jagn1	0.00412433	0.351719	0.145	0.11	1
Galnt12	0.660837	0.350968	0.011	0.01	1
2610507I01Rik	0.119328	0.350956	0.022	0.014	1
Dedd2	0.164775	0.350901	0.075	0.062	1
Cetn2	0.000568217	0.350868	0.239	0.186	1
Ctsd	4.62584e-07	0.350685	0.595	0.496	0.0104308
Rnf17	0.57935	0.350639	0.012	0.01	1
Pole2	0.958572	0.350377	0.031	0.031	1
C730034F03Rik	0.434235	0.350345	0.023	0.019	1
Exosc1	0.00128776	0.350279	0.144	0.104	1
Shld3	0.740138	0.350261	0.023	0.021	1
2010315B03Rik	0.165407	0.349449	0.17	0.152	1
Gm14164	0.000774661	0.349313	0.045	0.022	1
Pgpep1	0.0785526	0.349208	0.063	0.048	1
Cutc	0.0379333	0.348859	0.119	0.096	1
Pygl	2.77454e-05	0.348283	0.34	0.268	0.625631
Cdkl3	0.0977989	0.348205	0.033	0.023	1
Tmem64	0.877504	0.34813	0.033	0.034	1
Slx1b	0.16465	0.348009	0.039	0.029	1
Pgk1	7.41801e-08	0.347953	0.646	0.567	0.00167269
Pcgf6	0.522926	0.34793	0.014	0.011	1
4833419F23Rik	0.219814	0.347759	0.043	0.034	1
Med8	2.53607e-08	0.347368	0.445	0.337	0.000571859
Zbtb16	0.203647	0.347183	0.052	0.042	1
Mthfd2l	0.244362	0.347179	0.027	0.02	1
Mast3	0.00095881	0.347051	0.186	0.143	1
Ttc32	0.00821447	0.346883	0.107	0.079	1
Mgst3	0.00500725	0.346707	0.107	0.076	1
Nudt16	0.0880717	0.34665	0.08	0.064	1
Ppp1r14b	1.30902e-06	0.346112	0.414	0.325	0.0295172
Lap3	7.61123e-07	0.346001	0.325	0.238	0.0171626
Slc25a38	0.00542397	0.345771	0.126	0.093	1
AV356131	0.775831	0.345748	0.027	0.025	1
Gm27241	0.657249	0.345568	0.011	0.009	1
Mfsd10	0.0231364	0.345435	0.156	0.125	1
Tmem70	0.000418627	0.345256	0.152	0.107	1
Osbpl7	0.0766986	0.345126	0.05	0.037	1
Cnot3	0.000121838	0.3451	0.391	0.328	1
Nr4a2	0.0175299	0.345024	0.205	0.172	1
6030458C11Rik	0.0156049	0.34496	0.089	0.066	1
Cd302	1.07551e-08	0.344912	0.615	0.531	0.000242517
Fam89b	4.7623e-05	0.344434	0.4	0.33	1
2700097O09Rik	0.0641965	0.34442	0.057	0.043	1
Cd101	0.707689	0.34383	0.019	0.017	1
Slc15a4	1.31437e-05	0.343656	0.355	0.278	0.296377
Sash3	0.000390575	0.343484	0.276	0.216	1
Gm40155	0.0881587	0.343361	0.015	0.008	1
Per2	0.144802	0.343185	0.019	0.012	1
Gm16894	0.0781059	0.342858	0.046	0.034	1
Ndufa12	2.44752e-05	0.342512	0.372	0.296	0.55189
Timm13	4.18301e-09	0.34248	0.582	0.466	9.43227e-05
Lztfl1	0.00202319	0.342429	0.23	0.181	1
Ltc4s	0.000148978	0.342394	0.05	0.023	1
Gm10851	0.488726	0.342316	0.043	0.038	1
Ptpn18	4.73971e-15	0.342104	0.83	0.777	1.06876e-10
Rnf5	0.00231822	0.342091	0.154	0.114	1
Meaf6	0.000150342	0.341944	0.239	0.178	1
Gxylt1	0.00306849	0.341889	0.237	0.19	1
Frg1	4.75072e-07	0.341857	0.539	0.451	0.0107124
H2afx	0.0502014	0.341433	0.091	0.071	1
Gm32089	0.725352	0.341187	0.038	0.036	1
Rpl7l1	0.000212072	0.341023	0.361	0.297	1
Zfp637	0.0716734	0.340691	0.048	0.035	1
Gpi1	1.50087e-10	0.340584	0.63	0.524	3.38431e-06
Prelid1	5.76643e-12	0.340474	0.722	0.632	1.30027e-07
Psmb8	3.50472e-24	0.34043	0.921	0.889	7.90279e-20
Trappc6a	0.000236159	0.340182	0.255	0.197	1
Pfdn1	1.00732e-05	0.340097	0.407	0.327	0.227141
Idh3a	0.0282467	0.339971	0.143	0.115	1
Galk1	0.274684	0.339865	0.078	0.067	1
1190007I07Rik	0.0381967	0.339757	0.057	0.041	1
Zswim7	0.0426979	0.339571	0.11	0.088	1
Gpr19	0.362688	0.339244	0.011	0.008	1
Samd15	0.251413	0.339157	0.015	0.011	1
Maip1	0.0923075	0.338952	0.139	0.119	1
Zfp74	0.0348149	0.338813	0.045	0.03	1
Timm8b	7.89377e-05	0.338705	0.436	0.365	1
Dnajc30	0.00682382	0.338651	0.123	0.092	1
Kitl	0.181237	0.338602	0.008	0.013	1
Rnaseh1	0.0101287	0.338501	0.15	0.117	1
8430429K09Rik	0.131316	0.338453	0.017	0.011	1
Naxe	0.00212622	0.33797	0.159	0.119	1
Zfp386	0.00706637	0.337656	0.096	0.068	1
Ms4a4a	0.0321117	0.337562	0.285	0.251	1
Mpv17	0.235094	0.337154	0.089	0.077	1
Mrm3	0.307398	0.337033	0.017	0.012	1
Tubgcp5	0.00414765	0.337011	0.147	0.11	1
Zfp111	0.652916	0.336718	0.015	0.013	1
Anp32b	1.72284e-09	0.336495	0.661	0.552	3.88483e-05
Bpnt1	0.016404	0.336411	0.073	0.052	1
Zfp513	0.0587744	0.336262	0.126	0.104	1
Tysnd1	0.0121831	0.336145	0.074	0.052	1
Mfge8	0.232463	0.336118	0.024	0.018	1
Rpp38	0.616658	0.335987	0.031	0.028	1
5830432E09Rik	0.040283	0.335927	0.075	0.057	1
2410017I17Rik	0.818487	0.335886	0.015	0.016	1
Gm20342	0.270221	0.335693	0.04	0.032	1
Tmem199	0.0367939	0.335692	0.108	0.085	1
Abitram	0.738205	0.335624	0.053	0.051	1
Gm38604	0.658153	0.335503	0.046	0.043	1
Plod1	0.0129062	0.33525	0.166	0.133	1
Ift20	4.65307e-05	0.334959	0.348	0.278	1
BC048403	0.266134	0.334953	0.03	0.024	1
Hmbs	0.00843746	0.334901	0.094	0.067	1
Inpp1	0.376528	0.33444	0.094	0.085	1
Polr2g	3.39001e-05	0.334326	0.408	0.34	0.764414
Rex1bd	0.000103099	0.333826	0.411	0.339	1
Utp14a	3.25974e-05	0.333727	0.326	0.25	0.735038
Nudt22	0.10918	0.333719	0.087	0.071	1
Fnta	0.00203762	0.333681	0.207	0.16	1
Ccdc32	0.00626049	0.333467	0.124	0.092	1
Pqlc1	0.00372618	0.333409	0.241	0.197	1
Cnpy4	0.047983	0.333241	0.057	0.041	1
Cmas	0.0052618	0.332543	0.233	0.192	1
Ssbp4	0.000239112	0.332481	0.38	0.317	1
Dusp12	0.00958335	0.332442	0.097	0.07	1
1110032A03Rik	0.0164541	0.3323	0.107	0.081	1
Psmc2	7.58852e-06	0.332067	0.427	0.348	0.171114
Nsdhl	0.154515	0.332061	0.071	0.058	1
Zbtb12	0.17059	0.33159	0.051	0.04	1
Nit1	0.00429949	0.331494	0.133	0.098	1
Osgin1	0.231005	0.331493	0.028	0.021	1
Sfxn5	0.00982569	0.331461	0.171	0.138	1
Gapdh	1.50651e-17	0.331307	0.91	0.871	3.39703e-13
Selenbp1	0.701626	0.331298	0.064	0.061	1
Nostrin	0.004598	0.330997	0.141	0.105	1
Lipe	0.0133236	0.330784	0.243	0.203	1
Copz2	0.571414	0.330729	0.01	0.008	1
Ints6l	0.00173347	0.330653	0.208	0.164	1
Fbxw9	0.359688	0.330541	0.033	0.027	1
Ncbp2	0.0129533	0.330525	0.165	0.131	1
Fcgr4	1.93111e-13	0.330464	0.756	0.646	4.35447e-09
Siva1	1.45845e-06	0.330452	0.411	0.324	0.0328865
Commd3	3.40285e-05	0.330447	0.353	0.283	0.76731
Slc7a2	0.16545	0.330398	0.196	0.178	1
Mcts1	1.4699e-06	0.33015	0.501	0.419	0.0331447
Cdpf1	0.0432842	0.33	0.053	0.038	1
Gm16731	0.524547	0.329778	0.019	0.016	1
Fcho1	0.623156	0.329697	0.049	0.045	1
Sdhb	1.36167e-08	0.329636	0.654	0.571	0.000307042
A130010J15Rik	0.285783	0.329546	0.02	0.015	1
Ilk	0.00315133	0.329277	0.328	0.277	1
Iars2	0.0160113	0.328937	0.157	0.125	1
AC149090.1	0.00135874	0.328807	0.446	0.387	1
Tmem147	0.000159701	0.328801	0.308	0.245	1
Tmem161a	0.0690829	0.328741	0.071	0.055	1
Grpel1	4.56947e-05	0.328672	0.375	0.305	1
3110082I17Rik	2.07493e-05	0.328477	0.293	0.221	0.467876
AI463229	0.273553	0.328414	0.018	0.013	1
Akr7a5	0.126496	0.328206	0.063	0.05	1
Knop1	0.00894971	0.327898	0.262	0.219	1
4921524J17Rik	0.00330617	0.327711	0.207	0.163	1
Yars2	0.350545	0.327708	0.043	0.036	1
Map3k13	0.310566	0.32759	0.012	0.008	1
Cep78	0.143971	0.327455	0.046	0.035	1
AA388235	0.156178	0.327263	0.014	0.008	1
Nlrx1	0.0785328	0.327149	0.129	0.107	1
Stk16	0.0111239	0.327115	0.17	0.136	1
Ier2	8.68178e-06	0.32708	0.639	0.574	0.195765
Phlpp2	0.0466763	0.327059	0.158	0.133	1
Gm34643	0.13467	0.326892	0.026	0.018	1
Gnmt	0.500771	0.326822	0.011	0.009	1
Ssh3	0.399724	0.326408	0.028	0.023	1
6430548M08Rik	0.000313618	0.32635	0.174	0.124	1
Ppp3cc	0.629381	0.326153	0.036	0.033	1
Rom1	0.133648	0.326011	0.017	0.011	1
Cspp1	0.00253676	0.325976	0.269	0.219	1
Dok1	0.000125889	0.325931	0.273	0.208	1
Cep83os	0.141883	0.325327	0.045	0.034	1
Serpina3g	4.4497e-10	0.325064	0.652	0.54	1.00336e-05
Leng9	0.00194246	0.325013	0.181	0.138	1
Gm5617	0.0144403	0.324763	0.185	0.151	1
Cep164	0.0437083	0.324437	0.075	0.057	1
Cd14	0.00182018	0.324419	0.385	0.325	1
Igf1	0.595862	0.324415	0.009	0.011	1
Nipal3	0.14805	0.324397	0.033	0.025	1
Cpt2	0.000295542	0.324109	0.066	0.036	1
Tma16	0.00706398	0.324094	0.219	0.178	1
Hoxb3	0.522674	0.32407	0.022	0.019	1
Hint1	2.85361e-13	0.323697	0.827	0.784	6.43461e-09
Cebpzos	0.00534674	0.323621	0.151	0.116	1
Ndufs8	9.89445e-06	0.323585	0.465	0.383	0.22311
Hagh	0.000440617	0.323484	0.19	0.139	1
Gm37468	0.0332034	0.32348	0.019	0.01	1
Mpnd	0.0195791	0.323377	0.142	0.114	1
Polr3k	0.00241748	0.323366	0.129	0.093	1
Gzf1	0.241983	0.323287	0.092	0.079	1
Bnip3l	4.95469e-05	0.3232	0.471	0.41	1
Abcf3	0.0410708	0.32289	0.107	0.084	1
Hist1h2be	0.0329357	0.322849	0.052	0.036	1
Abhd13	0.0597133	0.322698	0.11	0.089	1
Arrdc4	0.0271204	0.322477	0.281	0.247	1
Rusc1	0.0340831	0.3224	0.059	0.042	1
Haus4	0.111306	0.322294	0.033	0.024	1
Tarm1	0.00182636	0.322214	0.344	0.29	1
Mrpl58	5.72353e-05	0.321874	0.263	0.198	1
Snhg12	0.0620664	0.321842	0.147	0.124	1
Slc4a8	0.0256763	0.321766	0.061	0.043	1
Slc52a2	0.115589	0.321285	0.048	0.036	1
1700028E10Rik	0.529302	0.321244	0.028	0.025	1
0610012G03Rik	3.02779e-05	0.320898	0.377	0.305	0.682736
Ppargc1b	0.00247628	0.320888	0.22	0.175	1
Glrp1	0.795481	0.320667	0.016	0.015	1
Arl11	0.0222945	0.320402	0.149	0.121	1
Lair1	6.7219e-13	0.320312	0.685	0.554	1.51572e-08
Me2	0.000206384	0.320114	0.343	0.277	1
Mtus2	0.729897	0.319731	0.015	0.013	1
Wdr83	0.08351	0.318984	0.059	0.044	1
9930022D16Rik	0.970874	0.318897	0.036	0.035	1
Acad11	0.166942	0.318868	0.026	0.019	1
Polr2j	0.000205218	0.31875	0.419	0.355	1
Csprs	0.162137	0.318605	0.022	0.015	1
Plpp2	0.219555	0.317969	0.077	0.066	1
Gm32036	0.237245	0.317968	0.136	0.12	1
Gm13625	0.445302	0.317881	0.013	0.01	1
Psmd12	1.06498e-06	0.317496	0.46	0.369	0.0240143
F630028O10Rik	0.204543	0.317465	0.13	0.115	1
Ift27	0.301743	0.317442	0.076	0.066	1
Tsc2	0.197348	0.317256	0.063	0.052	1
Syf2	2.46018e-07	0.317186	0.576	0.487	0.00554746
Crtap	0.341969	0.317163	0.021	0.016	1
C130050O18Rik	0.00491147	0.316494	0.214	0.173	1
Mrps15	0.00223054	0.316373	0.326	0.27	1
Txndc15	0.00167792	0.316124	0.181	0.138	1
Exosc4	0.0516501	0.315886	0.2	0.174	1
Crip2	0.888494	0.31584	0.015	0.014	1
Zfp715	0.0345928	0.315756	0.061	0.043	1
Gm20536	0.193635	0.315751	0.07	0.058	1
Ptrhd1	0.00618386	0.315719	0.202	0.162	1
Sgsm2	0.33468	0.315677	0.03	0.024	1
Ccdc28b	0.000676852	0.315658	0.2	0.149	1
Htatsf1	0.151773	0.31478	0.137	0.12	1
Yif1a	0.00226975	0.31433	0.185	0.142	1
Tuba1b	4.52132e-09	0.31432	0.674	0.598	0.000101951
Spg21	4.27995e-08	0.314113	0.517	0.398	0.000965085
Ptpn21	0.866573	0.314069	0.013	0.014	1
Prc1	0.280399	0.313767	0.014	0.01	1
Tbca	2.77223e-07	0.313525	0.646	0.568	0.0062511
Tpgs1	0.00157271	0.313522	0.201	0.156	1
Ubxn8	0.0143543	0.313205	0.125	0.096	1
Mcm3	0.256336	0.313158	0.078	0.066	1
Cep89	0.0668328	0.313042	0.035	0.024	1
Dipk1a	2.42418e-05	0.31286	0.396	0.32	0.546628
Mif	0.00225132	0.312595	0.483	0.445	1
Klf4	1.69713e-05	0.312588	0.533	0.448	0.382686
Cd320	0.743698	0.31235	0.011	0.01	1
Klhl26	0.168526	0.311953	0.048	0.038	1
Zfp369	0.179802	0.311882	0.058	0.047	1
Atad2	0.0145759	0.311839	0.115	0.088	1
Abcf1	2.09085e-06	0.311656	0.534	0.459	0.0471466
Mto1	0.0555549	0.311578	0.13	0.109	1
Dglucy	0.00848348	0.311447	0.213	0.172	1
Mrpl19	0.00101507	0.311419	0.2	0.152	1
Ada	0.157735	0.311303	0.026	0.018	1
Mrpl24	0.000244843	0.311002	0.379	0.317	1
Ppa2	0.180898	0.310547	0.126	0.11	1
Mcemp1	1.3971e-07	0.310497	0.603	0.51	0.00315032
Plekha5	0.872266	0.309998	0.022	0.023	1
Ak3	0.149686	0.309885	0.095	0.079	1
Mrps23	0.0016426	0.309636	0.252	0.201	1
Vsir	6.14107e-07	0.309615	0.509	0.42	0.0138475
Ppp2r3a	0.621943	0.309398	0.066	0.061	1
Atp5g1	2.50042e-10	0.309344	0.745	0.669	5.6382e-06
Plk2	0.25242	0.309197	0.097	0.085	1
Slc9a4	0.573415	0.309123	0.01	0.008	1
Mamdc2	0.884564	0.309014	0.01	0.011	1
Shld2	0.01156	0.308566	0.108	0.081	1
Lrrc63	0.0386273	0.308528	0.065	0.048	1
Wdr5	0.249706	0.308452	0.107	0.095	1
Pwp1	0.0820075	0.308357	0.089	0.072	1
Mbd3	0.00299423	0.308234	0.209	0.165	1
Anapc2	0.04216	0.308225	0.167	0.139	1
Nrg4	0.174507	0.308119	0.015	0.01	1
Tmcc2	0.967288	0.3081	0.026	0.025	1
Grcc10	3.51009e-08	0.307534	0.638	0.55	0.00079149
Cdk5rap3	0.000498595	0.307226	0.184	0.134	1
Gm16675	0.0677799	0.307216	0.118	0.097	1
Zkscan14	0.025902	0.306921	0.052	0.035	1
Mfsd5	0.000133324	0.306764	0.23	0.17	1
Mrpl40	0.00259866	0.306644	0.186	0.144	1
Gps1	0.0508337	0.306595	0.137	0.114	1
Kat2a	0.331894	0.306594	0.052	0.044	1
Ccl6	0.0786006	0.306563	0.644	0.625	1
Lig1	0.0677525	0.306117	0.045	0.032	1
Gnb5	0.271415	0.306031	0.013	0.009	1
Phldb3	0.327495	0.305996	0.06	0.052	1
Set	5.28215e-10	0.305924	0.676	0.592	1.19107e-05
Gpatch11	0.00102447	0.305889	0.171	0.128	1
Plaat3	1.22691e-10	0.305779	0.673	0.553	2.76656e-06
Gadd45a	0.0541775	0.305775	0.119	0.097	1
Cry1	0.00167938	0.305772	0.144	0.104	1
Rbfa	0.000101104	0.305615	0.216	0.156	1
Kctd4	0.0672469	0.30556	0.05	0.036	1
Parvg	0.0185649	0.305197	0.164	0.133	1
Tmem41b	0.0103061	0.305039	0.158	0.124	1
Tgtp1	0.000794763	0.304986	0.242	0.187	1
Ccr1	1.9211e-06	0.30468	0.478	0.393	0.0433188
Smagp	0.151091	0.304434	0.067	0.055	1
Fkbp1a	4.64094e-06	0.304421	0.483	0.397	0.104649
4930533B01Rik	0.987566	0.3044	0.011	0.011	1
Tubb2a	0.164814	0.304231	0.142	0.126	1
Trappc2l	8.47997e-06	0.304096	0.476	0.398	0.191215
Cyb561d2	0.00483265	0.303657	0.133	0.099	1
Rab3a	0.405897	0.303567	0.017	0.013	1
Eif3m	1.09386e-08	0.303457	0.643	0.553	0.000246654
AW146154	0.119407	0.303404	0.03	0.021	1
Pdlim4	0.000121358	0.303363	0.156	0.106	1
Gm45267	0.148945	0.303339	0.029	0.02	1
Med24	0.061094	0.303128	0.078	0.06	1
Klc2	0.479313	0.303045	0.026	0.022	1
Tnfaip8l3	0.280577	0.303044	0.054	0.046	1
Pnpla2	4.21938e-05	0.302934	0.352	0.28	0.951429
Siglece	0.0256486	0.302902	0.08	0.059	1
Thumpd1	0.0348557	0.302813	0.114	0.089	1
Rps19bp1	0.014448	0.302519	0.234	0.197	1
BC029722	0.185241	0.302304	0.074	0.061	1
Atg4d	0.221234	0.302264	0.133	0.117	1
Pld1	0.00419136	0.302035	0.238	0.193	1
Il11ra1	0.291752	0.302034	0.09	0.079	1
Eif1ad	0.0127886	0.302024	0.203	0.169	1
Chchd5	0.00686251	0.301909	0.102	0.074	1
Cfp	0.000732134	0.301907	0.318	0.26	1
Pycard	8.10469e-09	0.301855	0.73	0.649	0.000182753
Ifitm1	0.733416	0.301845	0.186	0.18	1
Dcps	0.0123416	0.301829	0.161	0.126	1
Ppp1r35	0.00313374	0.301386	0.218	0.171	1
Zgpat	0.290503	0.301266	0.067	0.058	1
Hspbp1	0.113703	0.301265	0.081	0.066	1
Lyrm2	0.000550934	0.301256	0.219	0.168	1
Mrnip	0.592681	0.301232	0.016	0.014	1
Dctn2	0.00134605	0.301191	0.359	0.301	1
Thap4	0.272273	0.300902	0.064	0.055	1
Hist4h4	0.0216396	0.300872	0.022	0.011	1
Hist1h2bc	0.0933887	0.300534	0.082	0.066	1
Pja1	0.214329	0.300322	0.052	0.043	1
Rdm1	0.152243	0.300306	0.048	0.038	1
Ndufa11	5.23088e-07	0.300141	0.62	0.541	0.0117951
Ing5	0.0503002	0.300116	0.122	0.099	1
Vdac3	1.91478e-06	0.300094	0.574	0.485	0.0431763
Fbxo21	0.103925	0.300053	0.02	0.012	1
Rbbp9	0.308203	0.300005	0.034	0.028	1
Emc2	0.000498321	0.299716	0.338	0.274	1
Txn1	5.4443e-13	0.299695	0.916	0.875	1.22764e-08
Prmt6	0.368288	0.299623	0.033	0.027	1
Mlx	0.000586051	0.299449	0.285	0.227	1
Abcc5	6.3403e-06	0.299289	0.318	0.246	0.142968
Tppp3	0.000710568	0.299067	0.372	0.316	1
Tacc3	0.112371	0.29886	0.031	0.022	1
Trmt44	0.527554	0.298729	0.035	0.031	1
Hdac7	0.0166305	0.298218	0.109	0.082	1
Rab39	0.0249864	0.298189	0.082	0.061	1
Gtf2ird2	0.110267	0.298018	0.075	0.061	1
Ppp1r3f	0.488113	0.297983	0.01	0.007	1
Gnpda1	0.0104772	0.297929	0.202	0.161	1
Rbm4b	0.370132	0.297887	0.113	0.103	1
Arl16	0.305301	0.297846	0.042	0.035	1
Zfp593	0.00556826	0.297838	0.199	0.16	1
Hmgn1	0.0410713	0.297781	0.08	0.061	1
Thg1l	0.118585	0.297717	0.039	0.029	1
Gm50240	0.109798	0.297468	0.024	0.016	1
Slc12a2	0.0231995	0.297347	0.096	0.073	1
Slc7a11	0.781878	0.297233	0.242	0.245	1
Tefm	0.0170359	0.297226	0.052	0.034	1
Bri3bp	0.00324891	0.297129	0.247	0.202	1
Psmb10	1.10067e-11	0.296963	0.837	0.786	2.48189e-07
Gsr	1.12251e-09	0.296728	0.725	0.622	2.53114e-05
Deptor	0.0029483	0.296602	0.143	0.106	1
Gm26692	0.261646	0.29641	0.012	0.008	1
Pira2	6.89838e-05	0.296352	0.458	0.383	1
Fam173a	0.000893556	0.296283	0.264	0.212	1
Enc1	0.428254	0.296245	0.026	0.031	1
Alkbh7	0.0834351	0.29624	0.071	0.056	1
Slc25a24	0.230596	0.296185	0.14	0.125	1
Nxt2	0.0226697	0.295944	0.067	0.048	1
Gbp8	7.46631e-08	0.295854	0.622	0.532	0.00168358
Crocc	0.45335	0.295718	0.015	0.011	1
Nubp2	0.0064447	0.295541	0.224	0.18	1
Snrpd3	5.22396e-07	0.295252	0.599	0.503	0.0117795
Dpy30	0.00603032	0.29522	0.159	0.124	1
Mrps2	0.026162	0.295177	0.069	0.049	1
Rtl8a	0.91769	0.294833	0.019	0.019	1
Bysl	0.219321	0.294658	0.061	0.051	1
Rora	0.109491	0.294443	0.066	0.052	1
Mmp8	0.624483	0.294427	0.111	0.107	1
Sf3a3	0.0206388	0.293829	0.25	0.213	1
Ccdc181	0.126033	0.293762	0.027	0.019	1
Zfp719	0.368037	0.29361	0.04	0.034	1
Vps33b	0.209311	0.293488	0.056	0.046	1
Smyd2	0.742582	0.293255	0.013	0.011	1
Klhdc2	0.0574223	0.2928	0.121	0.098	1
AI839979	0.0135212	0.292781	0.161	0.128	1
Kras	4.05057e-06	0.292638	0.616	0.539	0.0913363
Znhit1	1.17764e-05	0.29258	0.57	0.506	0.265545
Ceacam1	0.00244759	0.292245	0.209	0.165	1
Hdgfl3	0.867192	0.291797	0.016	0.016	1
Pigc	0.014132	0.291776	0.069	0.048	1
Bccip	0.000604953	0.291609	0.278	0.219	1
Eef1aknmt	0.160048	0.291561	0.026	0.019	1
Smarcb1	0.00155181	0.29142	0.28	0.225	1
Erp27	0.289534	0.291074	0.015	0.011	1
Prr33	0.384436	0.290965	0.013	0.01	1
Ptger2	0.218393	0.290449	0.059	0.048	1
Cars2	0.026672	0.290447	0.099	0.075	1
Iigp1	1.25465e-16	0.290272	0.833	0.686	2.82912e-12
Cox7a2l	4.24412e-09	0.290179	0.708	0.618	9.57006e-05
Pink1	0.00562284	0.290154	0.093	0.065	1
Haus3	0.512898	0.290054	0.066	0.06	1
Eno1b	0.204534	0.289996	0.024	0.017	1
4933432I03Rik	0.848066	0.28999	0.019	0.018	1
Mrpl28	0.000850082	0.289981	0.208	0.157	1
Trnau1ap	0.0291235	0.289972	0.236	0.203	1
Tm7sf3	0.00586202	0.289967	0.085	0.058	1
Echs1	0.00012585	0.289836	0.305	0.242	1
B4galt7	0.0822167	0.289492	0.084	0.066	1
Samsn1	1.65125e-07	0.2893	0.586	0.483	0.00372339
Crtc1	0.0767412	0.289053	0.035	0.024	1
Ndufb10	4.04913e-06	0.288957	0.542	0.466	0.0913039
Npm3	0.00258098	0.288838	0.242	0.197	1
Ocel1	0.0171902	0.288777	0.167	0.134	1
Slc10a3	0.207953	0.288446	0.078	0.066	1
Cct3	0.00595018	0.288406	0.361	0.314	1
Dhx8	0.00220457	0.28836	0.267	0.215	1
Gps2	0.00072934	0.288335	0.437	0.376	1
Cdc42bpg	0.840599	0.287997	0.011	0.01	1
Pla2g4a	6.34112e-08	0.287854	0.762	0.672	0.00142986
Polg2	0.259923	0.287627	0.075	0.065	1
Fbxl15	0.098072	0.287564	0.128	0.108	1
Dtwd2	0.264669	0.28756	0.032	0.025	1
Tlr13	6.83321e-05	0.287228	0.381	0.309	1
Tbl2	0.129827	0.287179	0.028	0.02	1
Cyth3	0.00177888	0.286908	0.387	0.332	1
Zfp954	0.320479	0.28681	0.041	0.034	1
Ndst1	0.0166531	0.286726	0.135	0.106	1
Ndufb5	1.12016e-05	0.286699	0.616	0.54	0.252585
Gm17018	0.0106033	0.286606	0.171	0.135	1
Rgcc	0.00803231	0.286495	0.138	0.106	1
Tbrg4	0.175208	0.286453	0.082	0.069	1
Nup188	0.0460978	0.2863	0.124	0.1	1
Wipi1	0.378481	0.28627	0.05	0.043	1
Hmgn2	0.00122123	0.286238	0.294	0.237	1
Klf13	8.53014e-11	0.286237	0.863	0.814	1.92346e-06
Mapre2	0.00744085	0.286184	0.49	0.44	1
Gpn2	0.0395623	0.286166	0.077	0.057	1
Ecsit	0.128634	0.286003	0.065	0.052	1
Hccs	0.116284	0.285533	0.118	0.099	1
Brd7	3.41153e-05	0.285444	0.515	0.439	0.769266
Psmc3	3.88445e-06	0.285117	0.568	0.482	0.0875905
Ctbp2	0.00797454	0.285045	0.2	0.161	1
Gpx1	3.10032e-11	0.284759	0.896	0.874	6.99091e-07
Tti2	0.124565	0.284751	0.058	0.045	1
Guf1	0.139205	0.284702	0.043	0.033	1
Prr3	0.391449	0.284144	0.083	0.075	1
Mterf1a	0.184634	0.284024	0.031	0.023	1
Pex19	0.0125502	0.283956	0.13	0.098	1
Rnase6	6.0064e-07	0.283865	0.581	0.506	0.0135438
Zfp982	0.196567	0.283463	0.011	0.007	1
Ate1	0.0101424	0.283075	0.156	0.122	1
Atf5	0.681193	0.283007	0.04	0.037	1
Sub1	2.72303e-11	0.282976	0.885	0.848	6.14016e-07
Zfp235	0.467788	0.282863	0.018	0.015	1
Dusp28	0.271684	0.282505	0.062	0.052	1
Srp19	1.53328e-05	0.282415	0.489	0.408	0.345738
Zfp944	0.120295	0.282378	0.129	0.111	1
Glrx2	6.75376e-06	0.282258	0.364	0.283	0.15229
Ftsj1	0.552345	0.282125	0.037	0.033	1
Smn1	0.00469124	0.281891	0.29	0.243	1
Rassf5	0.000850441	0.28181	0.336	0.275	1
Gm26542	0.00162695	0.281732	0.124	0.088	1
Sod2	0.00354342	0.28163	0.862	0.832	1
Gm7854	0.53582	0.281574	0.021	0.018	1
Ccdc114	0.320555	0.281567	0.019	0.014	1
Polr2f	0.000231161	0.28151	0.413	0.344	1
Alkbh6	0.0351002	0.281486	0.103	0.08	1
C4b	0.000743126	0.281435	0.143	0.102	1
C1qtnf6	0.737815	0.281218	0.012	0.011	1
Map2k6	0.165257	0.28115	0.027	0.02	1
Tmem71	0.00113182	0.28101	0.236	0.188	1
Gins4	0.0106327	0.28078	0.119	0.089	1
Pfkl	0.00184944	0.280562	0.234	0.188	1
Pdp2	0.341141	0.280441	0.044	0.038	1
Egr1	0.0987508	0.280418	0.149	0.128	1
Fam221b	0.387194	0.28026	0.013	0.01	1
Rnf113a2	0.0101682	0.280194	0.137	0.103	1
Kxd1	0.00415366	0.280166	0.389	0.34	1
Tbcc	0.0712546	0.279948	0.109	0.09	1
Men1	0.161146	0.279929	0.055	0.043	1
Jaml	2.53966e-05	0.27987	0.243	0.176	0.572669
Gstp1	4.67025e-05	0.27976	0.427	0.352	1
Tubb5	6.75984e-08	0.279547	0.499	0.404	0.00152428
Cenpx	0.000354779	0.279333	0.333	0.269	1
Cd300c2	2.55905e-06	0.279274	0.684	0.614	0.0577041
Hectd4	0.00451989	0.279135	0.268	0.216	1
Fbxo6	0.000831832	0.279096	0.239	0.188	1
Cd226	0.16842	0.279072	0.034	0.025	1
Pkd1	0.145715	0.279028	0.077	0.063	1
Pgam1	2.36342e-06	0.278931	0.632	0.558	0.0532928
Nfu1	0.000221319	0.278876	0.407	0.338	1
Zscan25	0.396453	0.278823	0.015	0.011	1
Sap30l	0.0143631	0.27874	0.209	0.174	1
Gga2	0.127108	0.278688	0.044	0.034	1
B3gat3	0.0433139	0.278531	0.225	0.195	1
Pgghg	0.444091	0.278436	0.089	0.082	1
Degs2	0.452575	0.278431	0.062	0.055	1
Upf3a	0.0197514	0.278272	0.196	0.163	1
Col4a1	0.879165	0.278225	0.01	0.011	1
Exosc8	0.00202762	0.278143	0.215	0.168	1
Fam50a	8.65678e-05	0.278088	0.315	0.247	1
Ccdc163	0.439124	0.278037	0.026	0.021	1
Nemp2	0.26802	0.27765	0.043	0.035	1
Hadha	4.99806e-05	0.277623	0.407	0.328	1
Gm10382	0.0979271	0.277607	0.032	0.022	1
Shmt2	0.0382711	0.277598	0.026	0.015	1
Pnkp	0.00337151	0.27723	0.232	0.188	1
Ccdc28a	0.776732	0.277219	0.047	0.045	1
Gng11	0.255235	0.277071	0.022	0.016	1
Fancl	0.0431894	0.27694	0.146	0.12	1
Chmp3	3.18419e-05	0.276902	0.56	0.494	0.718004
Agpat2	0.0022396	0.276821	0.134	0.097	1
Cct5	0.00086705	0.27665	0.476	0.412	1
Urb1	0.0549776	0.276594	0.048	0.034	1
Arid3a	0.00393335	0.276549	0.244	0.198	1
Lin9	0.526387	0.276381	0.072	0.066	1
Tnfaip8l2	9.34821e-06	0.276375	0.487	0.407	0.210793
Peli2	0.0939654	0.276359	0.119	0.099	1
Ndufv1	5.93454e-05	0.27634	0.281	0.214	1
Gsto1	0.0229901	0.276295	0.254	0.219	1
Tmem14c	8.05246e-08	0.276118	0.749	0.686	0.00181575
Itpr3	0.471922	0.275848	0.043	0.038	1
Carhsp1	0.00806368	0.275696	0.192	0.155	1
Fen1	0.207795	0.27555	0.093	0.08	1
Mfsd4a	0.0948823	0.275455	0.125	0.104	1
Fibp	0.00367859	0.275301	0.268	0.222	1
Cks2	0.00523196	0.275263	0.27	0.225	1
Mrpl43	1.03185e-05	0.274911	0.431	0.342	0.232673
Rhot2	0.19408	0.274834	0.055	0.044	1
Bad	0.0225306	0.274826	0.284	0.247	1
Polr2h	0.0101436	0.274808	0.15	0.116	1
Sgta	0.000891748	0.27476	0.236	0.18	1
Fam136a	0.16709	0.274571	0.063	0.052	1
Xpa	0.00134443	0.274285	0.217	0.17	1
Gm11131	0.180167	0.274208	0.037	0.029	1
Lztr1	0.0278428	0.274192	0.094	0.071	1
Tbrg1	0.195043	0.274133	0.132	0.115	1
Dctn6	0.0196185	0.274092	0.207	0.171	1
Eif2b3	0.064747	0.273895	0.098	0.079	1
Ndufb4	5.42773e-05	0.273883	0.565	0.5	1
Ndufb7	5.49832e-09	0.273766	0.763	0.695	0.000123982
Mthfsd	0.323584	0.273643	0.046	0.038	1
Polr1d	1.33182e-05	0.273549	0.67	0.615	0.300312
Rnf8	0.0832074	0.273476	0.146	0.123	1
1110004F10Rik	2.02347e-05	0.273362	0.572	0.508	0.456272
Rbm22	0.000172825	0.273356	0.372	0.301	1
Lrrc25	9.31215e-07	0.273213	0.571	0.487	0.020998
Rabgef1	0.00467609	0.27307	0.392	0.338	1
Tax1bp3	0.00330741	0.272993	0.223	0.178	1
Oas1c	0.798336	0.272893	0.041	0.039	1
Fam78b	0.00914886	0.272798	0.083	0.058	1
Zcchc17	0.000112611	0.272712	0.285	0.22	1
Fbl	6.35855e-05	0.272553	0.393	0.321	1
Fmc1	0.0027752	0.272552	0.254	0.208	1
Ccdc47	0.0186924	0.272425	0.237	0.199	1
Cox6c	6.95056e-13	0.272142	0.892	0.855	1.56728e-08
Map11	0.0020387	0.271797	0.212	0.166	1
Shq1	0.117526	0.271788	0.071	0.057	1
Tspan3	0.154906	0.271735	0.073	0.06	1
Hspb11	0.00579591	0.271702	0.198	0.159	1
Paqr8	0.187269	0.271679	0.017	0.011	1
Dcun1d4	0.478784	0.271584	0.027	0.023	1
Eef1d	2.9265e-06	0.271573	0.562	0.477	0.0659898
Trmt1	0.0199374	0.271268	0.107	0.083	1
Phf5a	0.000328716	0.271155	0.412	0.341	1
Gm17767	0.156251	0.271123	0.03	0.022	1
[truncated: 6,434 more rows]

## Sheet: S2D. DC_CCR2WTvsCCR2dMHCII
Table S2D. Differential gene expression in CCR2WT DCs versus CCR2ΔMHCII DCs.
Column1	p_val	avg_log2FC	pct.1	pct.2	p_val_adj
H2-Ab1	1.61773e-124	5.24442	0.889	0.405	3.64782e-120
CAAA01147332.1	4.1558e-13	2.50357	0.183	0.045	9.37091e-09
Rpl9-ps6	3.89057e-25	1.95181	0.429	0.161	8.77285e-21
Selenom	0.00366425	1.81849	0.141	0.088	1
Ifitm1	4.50156e-16	1.6313	0.425	0.205	1.01506e-11
Dynlt1b	8.97023e-13	1.58245	0.247	0.088	2.0227e-08
Hist2h2aa1	3.22741e-06	1.56095	0.187	0.093	0.0727749
Cd38	8.53977e-10	1.53226	0.211	0.082	1.92563e-05
Gm42031	0.00103601	1.53201	0.103	0.052	1
Rhoc	0.00324952	1.47011	0.107	0.059	1
Pdlim4	0.00658979	1.3783	0.135	0.088	1
Procr	4.03626e-06	1.36047	0.175	0.082	0.0910136
Cdkn2b	8.52052e-05	1.34599	0.105	0.043	1
Pde8a	0.00135193	1.34509	0.113	0.059	1
F830016B08Rik	3.83908e-07	1.29967	0.135	0.046	0.00865674
Fkbp5	1.1024e-08	1.23925	0.27	0.132	0.000248581
Surf6	0.000209132	1.23793	0.141	0.071	1
Ehd1	2.37439e-10	1.22856	0.318	0.155	5.354e-06
Gm36043	2.27679e-05	1.22574	0.157	0.075	0.513394
Fam89a	0.00277696	1.18661	0.113	0.062	1
Cd72	0.000551035	1.1562	0.119	0.059	1
Bst1	0.00225657	1.13545	0.101	0.052	1
Mmp14	7.21223e-05	1.11403	0.107	0.043	1
Tprkb	0.0317414	1.07383	0.111	0.073	1
Bloc1s1	1.00746e-13	1.04541	0.579	0.371	2.27173e-09
Vdr	1.48667e-05	1.03992	0.233	0.134	0.335228
A530032D15Rik	2.7398e-06	1.03154	0.215	0.109	0.0617798
Ccr1	0.000934106	1.0295	0.147	0.084	1
Fabp5	0.000841405	1.00685	0.479	0.395	1
Slc15a2	0.0002576	1.00149	0.217	0.13	1
1810009A15Rik	1.94211e-05	0.994718	0.195	0.104	0.437925
Mt1	2.85869e-09	0.983938	0.408	0.248	6.44607e-05
Gclm	0.0362895	0.974822	0.129	0.089	1
Gm4951	8.33109e-13	0.972009	0.477	0.275	1.87858e-08
Il1rn	0.000762456	0.956139	0.231	0.15	1
Serpina3g	1.35657e-10	0.95507	0.372	0.191	3.05894e-06
Adprhl2	0.0308013	0.954703	0.117	0.079	1
Cenpa	0.147866	0.951429	0.101	0.077	1
Smagp	9.86957e-06	0.946822	0.159	0.073	0.222549
Rnf126	0.00060088	0.946708	0.157	0.089	1
Fcgr4	0.000612356	0.942769	0.235	0.155	1
Cd1d1	0.00478246	0.941319	0.165	0.107	1
Cd300ld	0.043577	0.931	0.105	0.07	1
Gm27008	0.219619	0.916651	0.111	0.091	1
4930503L19Rik	0.0864449	0.911841	0.103	0.073	1
Gbp2	4.34656e-20	0.909793	0.74	0.489	9.80107e-16
Gm19951	0.00103154	0.901986	0.28	0.198	1
Cox11	0.000750216	0.89813	0.117	0.059	1
Ly6a	5.62296e-15	0.896365	0.644	0.43	1.26792e-10
Hmga1	0.00677179	0.888915	0.117	0.07	1
Nkap	4.59779e-05	0.887665	0.304	0.202	1
Batf2	4.57715e-05	0.885734	0.217	0.123	1
Eva1b	0.0033718	0.871767	0.127	0.073	1
Gm36975	0.00214298	0.870019	0.252	0.18	1
Cd300lf	0.000998137	0.850548	0.274	0.196	1
Plaat3	4.86184e-09	0.843805	0.497	0.327	0.00010963
Tgm2	5.2594e-06	0.842077	0.288	0.17	0.118594
Osm	0.0932825	0.840523	0.121	0.091	1
AA467197	2.76249e-10	0.83719	0.453	0.275	6.22913e-06
Psmf1	0.00514846	0.825095	0.167	0.107	1
Miip	0.0279373	0.810069	0.109	0.071	1
Il15ra	2.73069e-06	0.807898	0.419	0.288	0.0615742
Dnase1l3	0.00166658	0.807727	0.272	0.195	1
Gar1	0.009517	0.807316	0.163	0.111	1
Fam177a	1.2707e-06	0.806345	0.312	0.186	0.028653
Oprm1	0.00473844	0.797247	0.155	0.098	1
Ndrg1	0.0271966	0.795532	0.296	0.252	1
Tnip1	0.00016144	0.790626	0.3	0.205	1
Ffar2	7.78191e-05	0.785857	0.201	0.112	1
Myo1e	0.000392308	0.783126	0.235	0.148	1
Sdhaf4	0.0360739	0.781044	0.157	0.114	1
Spint1	1.98027e-07	0.775806	0.219	0.102	0.00446532
Large1	0.00428375	0.775348	0.32	0.248	1
Tbx21	0.000349831	0.775094	0.115	0.054	1
Wdr75	0.0294735	0.774704	0.111	0.073	1
Gda	1.42503e-06	0.773477	0.459	0.321	0.0321331
Ggct	0.00333292	0.77174	0.159	0.098	1
Bcl2l14	0.00128106	0.767789	0.266	0.184	1
1700037C18Rik	0.104326	0.767781	0.101	0.073	1
Arhgef40	0.0063313	0.766151	0.221	0.161	1
Il27	0.00542069	0.764776	0.173	0.112	1
Scimp	9.90109e-08	0.76443	0.457	0.307	0.0022326
Cks1b	0.0284107	0.760363	0.103	0.066	1
Pmvk	9.79161e-08	0.756335	0.529	0.38	0.00220791
Id2	1.0202e-09	0.754574	0.672	0.5	2.30044e-05
Iigp1	2.48577e-14	0.753876	0.495	0.268	5.60515e-10
Plscr1	9.33972e-06	0.752567	0.414	0.289	0.210601
Mrc1	7.3171e-08	-1.43779	0.076	0.188	0.00164993
Ccl4	3.54761e-06	0.750548	0.326	0.202	0.0799951
Fez2	0.0082775	0.749298	0.187	0.129	1
Pigyl	0.00940333	0.748578	0.215	0.159	1
Gm32633	0.0690389	0.745369	0.103	0.073	1
Pkp3	0.000569133	0.745295	0.292	0.202	1
Serpinb6b	0.0111824	0.744554	0.235	0.173	1
Clpp	0.00589708	0.743152	0.165	0.104	1
Ifi205	1.6586e-09	0.740115	0.575	0.407	3.73998e-05
Sephs2	0.0197937	0.739294	0.105	0.066	1
Cst7	0.0041054	0.738214	0.101	0.054	1
Uba52	3.04389e-27	0.737015	0.956	0.912	6.86366e-23
A530040E14Rik	0.00249358	0.726976	0.191	0.123	1
Tgtp1	0.00510515	0.722402	0.217	0.15	1
Zbtb17	0.175888	0.720867	0.103	0.08	1
Hint3	0.000389172	0.719137	0.35	0.255	1
Cnn3	3.00497e-08	0.716118	0.364	0.205	0.000677591
Il1r2	0.0912253	0.712767	0.231	0.191	1
Ldlrad3	0.916412	0.712434	0.103	0.107	1
Havcr2	0.00023152	0.697264	0.252	0.162	1
Carm1	0.0387454	0.695161	0.141	0.1	1
Dusp2	0.00165175	0.690672	0.294	0.214	1
Ccnd2	3.08583e-10	0.690322	0.68	0.509	6.95825e-06
Txnl4a	0.0244289	0.685766	0.233	0.182	1
Nrp2	0.0137856	0.685163	0.219	0.164	1
Eif2b1	0.0296213	0.682432	0.101	0.064	1
Gbp7	1.4468e-06	0.678844	0.439	0.3	0.0326239
Irf8	9.69782e-09	0.677813	0.755	0.621	0.000218676
Il1b	0.00369122	0.677314	0.469	0.4	1
Cpne2	6.11718e-05	0.677072	0.382	0.262	1
Fastk	0.0268873	0.676012	0.119	0.079	1
Mab21l3	0.103169	0.675006	0.153	0.121	1
Gbp3	2.25237e-07	0.670274	0.471	0.305	0.00507886
Serpinb1a	0.184474	0.668639	0.163	0.138	1
Dus1l	0.0188261	0.665544	0.109	0.068	1
Hist1h4d	0.00381213	0.659889	0.165	0.104	1
Decr1	0.0134602	0.659383	0.107	0.064	1
Htr7	3.36065e-08	0.658677	0.567	0.384	0.000757792
Tubb4b	0.0173911	0.65838	0.241	0.182	1
Ier3	0.000148167	0.654357	0.211	0.121	1
Nol8	0.443447	0.654069	0.125	0.111	1
Dnajc21	0.00584363	0.652141	0.26	0.193	1
Coro1b	0.000333648	0.647437	0.306	0.212	1
Dram1	1.05366e-06	0.647164	0.366	0.227	0.0237589
Sap30bp	0.00647736	0.646157	0.219	0.157	1
Tpm1	0.00852092	0.640642	0.298	0.236	1
Gm32036	0.0119341	0.640152	0.197	0.139	1
Flot1	4.47827e-06	0.639842	0.408	0.275	0.100981
Ap2a1	0.0226909	0.639686	0.169	0.118	1
Cd9	4.60302e-05	0.638984	0.499	0.388	1
Tfip11	0.0358735	0.631756	0.115	0.077	1
Lap3	0.0471584	0.630592	0.157	0.116	1
Cd200	0.000400324	0.627351	0.294	0.205	1
Creb5	3.19096e-05	0.626852	0.437	0.312	0.71953
Tnfaip2	0.0849284	0.624291	0.298	0.262	1
Fscn1	0.00404659	0.623298	0.288	0.214	1
Cacna1s	0.0551058	0.622019	0.139	0.102	1
Mtmr10	1.47231e-06	-0.875174	0.085	0.188	0.0331991
Slc35f6	0.01396	0.621102	0.161	0.111	1
Gbp4	2.62096e-07	0.619802	0.439	0.284	0.00591001
Calm1	8.9121e-12	0.618641	0.972	0.938	2.00959e-07
Tsga10	0.235847	0.61833	0.101	0.08	1
Clcc1	0.00343673	0.618256	0.213	0.141	1
Gas2l1	0.0587311	0.616358	0.117	0.082	1
Emp1	0.116431	0.616048	0.195	0.162	1
Pex16	0.0093542	0.614433	0.157	0.102	1
Cstf2	0.0646286	0.613827	0.101	0.07	1
Slc4a2	0.0453552	0.611882	0.135	0.096	1
Carhsp1	0.015201	0.610967	0.105	0.064	1
Tspo	1.3652e-18	0.610413	0.958	0.932	3.0784e-14
Cd274	8.37996e-08	0.61029	0.581	0.416	0.0018896
Bag5	0.240114	0.609475	0.125	0.102	1
Wars	0.000684073	0.609142	0.35	0.255	1
Urod	0.0424232	0.608383	0.115	0.079	1
Rasgrp1	0.047853	0.606128	0.165	0.123	1
Sdc4	0.000821009	0.605901	0.249	0.162	1
Pam	0.0186069	0.605733	0.177	0.125	1
Rpp25l	0.0714921	0.605545	0.201	0.162	1
Map1lc3a	0.0155071	0.605083	0.181	0.127	1
Il4i1	0.005639	0.604615	0.344	0.27	1
Sptlc1	0.0336058	0.604149	0.211	0.159	1
Nup62	0.0359238	0.602051	0.161	0.118	1
Gm20528	0.0543068	0.60137	0.141	0.104	1
Bbc3	0.207528	0.600426	0.117	0.095	1
Gm2000	0.0147237	0.599201	0.247	0.193	1
Inf2	0.0312234	0.597788	0.151	0.105	1
Lair1	8.41153e-06	0.595282	0.338	0.218	0.189672
Gbp5	8.12348e-10	0.594853	0.642	0.436	1.83176e-05
Unk	0.0205547	0.594508	0.135	0.091	1
Nupr1	7.99903e-06	0.59427	0.423	0.312	0.18037
Gm15283	0.0678604	0.591617	0.207	0.162	1
Kif21b	0.0404665	0.59148	0.274	0.225	1
Fth1	2.44849e-11	0.589294	0.976	0.952	5.52111e-07
Acsf2	0.0593681	0.588662	0.125	0.089	1
Tnfrsf18	0.263145	0.587718	0.167	0.146	1
Calhm6	0.000666984	0.5855	0.398	0.307	1
Tuba4a	0.0537511	0.584018	0.123	0.086	1
Gtf2f1	0.00242221	0.582565	0.36	0.284	1
Nme3	4.90752e-06	3.8973	0.042	0.002	0.11066
Aasdhppt	0.256575	0.581545	0.121	0.1	1
Pvr	0.00242292	0.581139	0.195	0.125	1
Tapbpl	0.000971996	0.579731	0.427	0.339	1
Gadd45g	0.000142706	0.578078	0.318	0.209	1
Blvrb	0.0666844	0.577045	0.199	0.155	1
Smim8	0.104493	0.575179	0.159	0.127	1
Cxcl16	7.88379e-05	0.574673	0.481	0.371	1
Mrps10	0.0115146	0.573501	0.189	0.13	1
Pafah1b3	0.0148468	0.573497	0.26	0.195	1
Hist1h2ap	0.0606064	0.573001	0.213	0.168	1
Vps4a	0.0535199	0.572786	0.159	0.118	1
Ubxn6	0.00922241	0.570443	0.167	0.111	1
Galnt2	0.0179441	0.569779	0.163	0.114	1
Cyb5r3	0.00290221	0.56942	0.314	0.238	1
Ccl5	1.20037e-07	0.568921	0.479	0.309	0.00270672
Ddt	0.00134305	0.568247	0.398	0.307	1
AW112010	8.69018e-14	0.568074	0.734	0.532	1.95955e-09
Flad1	0.0201645	0.567341	0.127	0.082	1
Stk25	0.169099	0.566212	0.159	0.13	1
Gpn1	0.0442021	0.56401	0.123	0.084	1
Idh3b	2.52033e-05	0.562033	0.324	0.209	0.56831
Stoml2	0.0109864	0.561881	0.249	0.189	1
Ubac1	0.048771	0.561729	0.141	0.102	1
2310039H08Rik	0.00273598	0.55947	0.243	0.166	1
Gatm	0.0142189	0.558632	0.221	0.164	1
Ino80b	0.00278715	0.558254	0.272	0.193	1
Glrx	0.00472285	0.557565	0.358	0.295	1
Bcl2l1	0.0176455	0.557257	0.135	0.089	1
C130026I21Rik	1.70225e-06	0.557009	0.521	0.38	0.038384
Txn1	2.27779e-11	0.551874	0.849	0.762	5.13619e-07
Fas	0.00199404	0.55064	0.324	0.236	1
Socs2	0.00331643	0.548859	0.324	0.246	1
Arhgap22	0.00955024	0.54884	0.272	0.202	1
Leo1	0.113347	0.548433	0.121	0.091	1
Cd84	1.21519e-05	-2.08722	0.042	0.112	0.274014
Rhog	2.11134e-07	0.548409	0.71	0.621	0.00476087
Pmepa1	0.0499721	0.54811	0.131	0.093	1
Insl6	0.0979261	0.547942	0.159	0.125	1
Smpdl3b	0.0988461	0.546882	0.131	0.098	1
Sod2	0.0160515	0.546751	0.447	0.379	1
Rmdn3	0.148349	0.546056	0.149	0.12	1
Lyar	0.106213	0.545577	0.219	0.179	1
Ass1	0.00120406	0.544892	0.527	0.43	1
Tsta3	0.0610226	0.543507	0.169	0.125	1
Rnh1	3.321e-10	0.543307	0.817	0.691	7.48852e-06
Gm26749	0.121906	0.542564	0.123	0.095	1
Slc39a14	0.104181	0.54039	0.105	0.077	1
Lactb	0.00159396	0.539334	0.565	0.484	1
Irf2bp1	0.0815605	0.539237	0.117	0.084	1
Elof1	0.000388934	0.536444	0.37	0.273	1
Gbp8	0.0124259	0.535234	0.374	0.3	1
Prdm1	0.023278	0.534231	0.107	0.068	1
Taf12	0.000107863	0.533355	0.322	0.212	1
Arl14ep	0.0314354	0.532246	0.117	0.077	1
Sec22b	0.0031389	0.530784	0.268	0.191	1
Rmc1	0.126794	0.528165	0.109	0.082	1
Ecsit	0.0124719	0.528102	0.107	0.064	1
Gfm2	0.0123338	0.523304	0.207	0.15	1
Ahsa1	0.00237797	0.52237	0.294	0.212	1
Sh3bp1	0.0607884	0.521493	0.388	0.338	1
Rbm43	0.0311289	0.521492	0.169	0.121	1
Ktn1	0.00783582	0.520818	0.608	0.559	1
Gm47662	0.231627	0.520707	0.117	0.095	1
Spon1	0.00151349	0.520001	0.487	0.411	1
Fam160b2	0.0678498	0.519953	0.105	0.073	1
Nop14	0.144993	0.519902	0.167	0.138	1
Thyn1	0.106791	0.51969	0.147	0.112	1
Cd163	2.56348e-05	-2.04585	0.034	0.098	0.57804
Tnfrsf9	0.295329	0.519312	0.141	0.121	1
Sh3rf1	0.0470805	0.517969	0.181	0.138	1
Pgam5	0.196021	0.516809	0.109	0.086	1
Tusc2	0.166319	0.516687	0.101	0.077	1
Tram2	0.190814	0.514816	0.109	0.086	1
Spg21	0.00183939	0.511653	0.471	0.382	1
Spsb1	0.0759461	0.510534	0.131	0.096	1
Acp1	0.0023922	0.509594	0.292	0.211	1
Dph3	0.00272208	0.508474	0.336	0.262	1
Vps51	0.0394657	0.507705	0.243	0.195	1
Sumo2	9.1409e-10	0.507595	0.897	0.864	2.06118e-05
Nsdhl	0.223522	0.507364	0.107	0.086	1
Klhdc4	0.0696089	0.506641	0.111	0.079	1
Nudt17	0.217071	0.505798	0.143	0.12	1
Abcf2	0.0326484	0.505372	0.121	0.08	1
Mir22hg	0.166162	0.50396	0.201	0.168	1
Tmem214	0.024974	0.503858	0.135	0.089	1
Gm16144	3.90353e-05	4.61775	0.03	0	0.880208
Uxt	0.0685268	0.50178	0.181	0.141	1
Inpp5b	0.00114309	0.501573	0.328	0.241	1
Rnaseh2b	0.0142309	0.501428	0.247	0.184	1
Zfp68	0.0470522	0.499962	0.103	0.068	1
Dnajc17	0.0238131	0.499874	0.159	0.111	1
Chpt1	0.00949517	0.499663	0.264	0.198	1
Tada3	0.00343395	0.499058	0.139	0.082	1
Arl3	0.00258589	0.498369	0.338	0.252	1
Gramd1b	0.0292039	0.497971	0.511	0.454	1
Spryd7	0.070864	0.496857	0.115	0.082	1
Socs3	0.00110954	0.494923	0.513	0.436	1
Mpv17l2	0.0414506	0.492489	0.179	0.134	1
Uap1	0.0833715	0.49235	0.408	0.362	1
Eif2b5	0.229165	0.49209	0.131	0.107	1
Fra10ac1	0.227053	0.49186	0.105	0.084	1
Txndc17	0.000275752	0.490775	0.704	0.623	1
Knop1	0.019388	0.489189	0.372	0.316	1
Hcfc1r1	0.054869	0.489135	0.398	0.354	1
Atp13a2	4.89784e-05	-0.955201	0.099	0.189	1
Actg1	6.69272e-10	0.488637	0.978	0.964	1.50914e-05
Zswim7	0.283598	0.487926	0.103	0.086	1
Traf2	0.0175908	0.486764	0.213	0.155	1
Basp1	3.68924e-07	0.485632	0.598	0.438	0.00831887
Snhg15	0.0454566	0.485454	0.256	0.209	1
Paqr8	0.224055	0.484859	0.101	0.08	1
Prpf38a	0.0119503	0.484603	0.324	0.255	1
Gbp9	0.038399	0.484174	0.217	0.17	1
Pfkp	6.87001e-06	0.483853	0.672	0.568	0.154912
P2rx7	5.87956e-05	-1.71484	0.046	0.111	1
Siglecg	0.175047	0.483717	0.195	0.162	1
Gm15448	0.0277333	0.481688	0.127	0.086	1
Ppid	0.0542856	0.481474	0.185	0.139	1
Ralgds	0.0928917	0.480727	0.103	0.075	1
Tmbim1	0.0398187	0.479995	0.109	0.071	1
Gm19522	0.0299705	0.479848	0.105	0.068	1
Aamp	0.00783725	0.478977	0.457	0.382	1
Ifi47	2.45746e-05	0.478459	0.73	0.646	0.554134
Ramp3	0.00236347	0.477941	0.252	0.175	1
Gm10974	0.00362748	0.477732	0.25	0.171	1
Cdon	0.193595	0.47545	0.141	0.116	1
Tmem29	0.115065	0.475372	0.125	0.095	1
Acvr2a	0.0203255	0.475339	0.425	0.377	1
Clcn7	0.00274545	0.474684	0.29	0.209	1
Cxcl9	1.45259e-10	0.474254	0.451	0.252	3.27544e-06
Tmem120b	0.37924	0.473943	0.125	0.109	1
Tuba1a	0.000757216	0.473783	0.644	0.548	1
Asph	7.25047e-05	-0.972855	0.093	0.177	1
Dok3	0.158276	0.473468	0.137	0.111	1
Mast2	0.132293	0.473412	0.163	0.13	1
Cdyl2	0.0255779	0.47268	0.29	0.232	1
Fibp	0.00181543	0.471781	0.288	0.2	1
Zfp771	0.220674	0.470971	0.123	0.1	1
Tuba1b	1.02759e-06	0.470931	0.724	0.625	0.0231711
Atr	0.0695482	0.469811	0.215	0.17	1
Nr1h2	0.0261075	0.469494	0.304	0.248	1
Znrd2	0.04392	0.467807	0.183	0.134	1
Arfgap3	0.0204689	0.467786	0.181	0.13	1
Gm13561	0.104849	0.467334	0.249	0.209	1
Rrp36	0.25006	0.467153	0.191	0.166	1
Ttc7b	0.00630156	0.467046	0.292	0.218	1
Pla2g4a	0.00304425	0.466318	0.354	0.268	1
Foxp4	0.0260371	0.46551	0.29	0.229	1
Mlf2	0.0526969	0.464648	0.386	0.339	1
Timm10	0.408671	0.464468	0.155	0.138	1
Trmt6	0.0892689	0.463747	0.201	0.162	1
Cep57	0.233148	0.46355	0.137	0.112	1
Abi3	0.0292593	0.463331	0.278	0.214	1
Adcy9	9.07371e-05	-2.08543	0.006	0.045	1
Vps9d1	0.0546543	0.462967	0.163	0.12	1
9130401M01Rik	0.00927473	0.462681	0.221	0.152	1
Abt1	0.143853	0.46247	0.123	0.096	1
B3gnt5	0.255366	0.462285	0.201	0.179	1
Idh2	9.24438e-05	-1.16671	0.08	0.155	1
Borcs8	0.0316912	0.462	0.239	0.186	1
Gpr171	0.0202565	0.461524	0.217	0.159	1
Olfr56	0.0050449	0.461065	0.241	0.166	1
Ptms	6.25268e-07	0.460553	0.785	0.689	0.0140992
Tpm4	4.30476e-09	0.459952	0.841	0.757	9.70679e-05
Paxx	0.146239	0.459215	0.127	0.1	1
Tor1a	0.00529013	0.459198	0.39	0.305	1
Bin1	0.0197398	0.459181	0.477	0.421	1
Utp18	0.0195198	0.459082	0.338	0.277	1
Pgm2	0.146774	0.458392	0.151	0.121	1
Cndp2	0.154787	0.45799	0.288	0.254	1
Apmap	0.0703972	0.457813	0.125	0.091	1
Ly6i	1.90241e-06	0.457443	0.412	0.271	0.0428976
Utp11	0.00325232	0.457103	0.358	0.275	1
Rps27rt	0.0639291	0.456758	0.161	0.12	1
Sipa1l1	0.0567883	0.456584	0.332	0.282	1
Cox17	8.51968e-05	0.45607	0.781	0.707	1
Prelid3b	0.0320711	0.456054	0.29	0.232	1
Slirp	0.000496488	0.455978	0.539	0.441	1
Pmpcb	0.204459	0.455858	0.197	0.168	1
Hspbap1	0.391924	0.455732	0.215	0.195	1
Ebna1bp2	0.0157636	0.455086	0.33	0.259	1
Dnpep	0.0374973	0.454276	0.203	0.154	1
Nr2c2ap	0.104415	0.45387	0.187	0.15	1
Actn1	0.000900345	0.453527	0.219	0.139	1
Mrpl17	0.0275688	0.452613	0.33	0.27	1
Castor2	0.0467292	0.45187	0.286	0.241	1
Gmppb	0.0914872	0.450716	0.185	0.146	1
Rce1	0.405132	0.450437	0.103	0.089	1
Aarsd1	0.0143688	0.450361	0.177	0.12	1
Serpinb9	0.0016747	0.449281	0.306	0.214	1
Casp6	0.0783573	0.447867	0.328	0.293	1
Nfyb	0.170848	0.44697	0.167	0.141	1
Rbm22	0.0268474	0.446758	0.39	0.318	1
Tax1bp1	3.62927e-07	0.446621	0.835	0.775	0.00818364
Coa3	0.00952053	0.446371	0.417	0.354	1
Guk1	0.342379	0.446327	0.225	0.204	1
Nfu1	0.00776071	0.44517	0.421	0.336	1
Rnf168	0.0831235	0.44458	0.211	0.17	1
Zc3h12d	0.000111895	0.44407	0.471	0.354	1
Ocel1	0.27757	0.443542	0.137	0.116	1
H2-Q7	0.0261174	0.442839	0.584	0.554	1
Snrpd1	0.000300052	0.442834	0.6	0.505	1
Lacc1	0.0293845	0.442657	0.272	0.218	1
Nt5c	0.00785949	0.442075	0.523	0.446	1
Ifi27	0.00609368	0.44179	0.149	0.093	1
Crbn	0.364895	0.440888	0.119	0.104	1
Gosr2	0.00137738	0.440818	0.553	0.473	1
Pltp	0.0206326	0.440513	0.141	0.095	1
Dynll1	3.09477e-07	0.4397	0.807	0.732	0.00697841
Spsb2	0.0673574	0.437762	0.121	0.088	1
Rps27l	8.86295e-07	0.437498	0.877	0.789	0.0199851
Asna1	0.0362303	0.436642	0.167	0.12	1
Bcl2l11	0.0164114	0.434792	0.394	0.325	1
Pole3	0.318999	0.434762	0.119	0.1	1
Plgrkt	0.0043295	0.434684	0.402	0.33	1
Cyth3	0.0564915	0.434675	0.231	0.179	1
Tcn2	0.223618	0.433521	0.139	0.114	1
Ndufa12	0.0709307	0.433235	0.392	0.35	1
Dnah2	0.409805	0.432747	0.117	0.102	1
Tmtc4	0.0312967	0.432252	0.117	0.077	1
Med9	0.324042	0.431995	0.105	0.088	1
Car13	0.0137379	0.43103	0.133	0.086	1
Sell	0.0139349	0.430669	0.457	0.402	1
Sertad1	0.0218632	0.430159	0.227	0.173	1
Nlrp1a	0.582595	0.429994	0.125	0.116	1
Snx18	0.153965	0.42929	0.195	0.159	1
Celf4	0.000195676	-1.52084	0.05	0.111	1
Cdkn2d	0.0599801	0.428937	0.396	0.345	1
Psmb8	1.76556e-13	0.428832	0.94	0.914	3.98116e-09
Met	0.000205533	-0.938215	0.093	0.17	1
Znhit1	0.00186625	0.428681	0.459	0.371	1
Mtap	0.0047687	0.428547	0.127	0.073	1
Slco3a1	0.000943871	0.428186	0.515	0.427	1
Farsa	0.143978	0.426921	0.233	0.202	1
Mpp7	0.180704	0.426498	0.183	0.154	1
Cops7a	0.0380479	0.426396	0.157	0.112	1
Cisd1	0.0562413	0.425648	0.203	0.157	1
Ipcef1	0.0550888	0.42466	0.342	0.298	1
Elp5	0.174459	0.4243	0.256	0.225	1
Ube2i	1.52261e-05	0.423368	0.773	0.698	0.343333
Alkbh7	0.120005	0.422646	0.111	0.082	1
A430005L14Rik	0.157377	0.422337	0.159	0.129	1
Wdpcp	0.000234475	-2.21904	0.028	0.079	1
Crim1	0.000234544	-1.98729	0.02	0.066	1
Mrpl13	0.0800501	0.422281	0.262	0.223	1
Leng1	0.093198	0.421901	0.173	0.134	1
Apex1	0.226971	0.421837	0.233	0.205	1
Eif2s3y	0.00571128	0.421746	0.29	0.216	1
Mrpl14	0.00465749	0.420932	0.527	0.445	1
Pgam1	0.000910476	0.420921	0.559	0.452	1
D130040H23Rik	0.268289	0.420888	0.111	0.091	1
Tnf	0.0417274	0.420837	0.175	0.129	1
Marcksl1	0.00256535	0.420742	0.475	0.393	1
Pdap1	0.000309488	0.419536	0.567	0.488	1
Cd80	0.0202341	0.418958	0.334	0.266	1
Ptcd2	0.000402834	0.417971	0.493	0.398	1
Abracl	1.57301e-05	0.416608	0.815	0.729	0.354698
Dusp7	0.00028391	-1.70457	0.032	0.084	1
Qars	0.0793828	0.416581	0.207	0.164	1
Dhx16	0.446224	0.415825	0.145	0.132	1
Psmb6	8.53302e-06	0.414728	0.7	0.605	0.192411
Exosc8	0.0355935	0.413912	0.282	0.227	1
Pole4	0.0806121	0.412107	0.272	0.223	1
Rasgef1b	0.027923	0.410848	0.459	0.388	1
H2afx	0.118614	0.408666	0.121	0.093	1
Gk	0.0360004	0.408471	0.189	0.141	1
Fnbp1l	0.0157804	0.407944	0.258	0.196	1
LTO1	0.117327	0.407942	0.209	0.17	1
Arpc5l	0.00256181	0.407913	0.495	0.418	1
Grpel1	0.0107962	0.407867	0.382	0.312	1
Tbca	0.000112651	0.407856	0.736	0.68	1
Bcl9	0.0877358	0.407726	0.189	0.146	1
1110038F14Rik	0.000926224	0.407611	0.382	0.288	1
Ddx3y	0.337948	0.407527	0.243	0.221	1
Mrpl51	0.0697249	0.406512	0.342	0.293	1
Tomm40	0.00904803	0.406153	0.247	0.182	1
Ypel2	0.000345563	-1.90637	0.03	0.08	1
Bcl2l12	0.166818	0.405686	0.119	0.091	1
Polr2c	0.0298066	0.404712	0.368	0.32	1
Acd	0.387019	0.403262	0.105	0.091	1
Nfkbie	0.00134613	0.402836	0.481	0.388	1
Lmnb1	0.0605682	0.402622	0.505	0.473	1
Phax	0.0924226	0.40189	0.298	0.268	1
Mtif3	0.306496	0.401702	0.105	0.088	1
Ift172	0.151462	0.401001	0.175	0.143	1
Nme1	0.00582025	0.400886	0.517	0.446	1
Eci1	0.0531858	0.400423	0.127	0.089	1
Atp6v0c	5.45331e-06	0.400135	0.865	0.798	0.122967
Upp1	0.000386601	1.48886	0.066	0.021	1
Ppp1r11	0.00203794	0.39996	0.495	0.409	1
Gm26827	0.391843	0.399662	0.121	0.104	1
Pold1	0.507832	0.399474	0.103	0.093	1
Mrpl50	0.0761036	0.399106	0.147	0.111	1
Ublcp1	0.145447	0.398868	0.133	0.102	1
Hist1h1e	0.18261	0.398065	0.127	0.1	1
Zbp1	2.92941e-05	0.398028	0.783	0.711	0.660552
Smim19	0.0810955	0.397271	0.165	0.125	1
Magoh	0.00525555	0.396635	0.477	0.411	1
Triobp	0.0245429	0.396386	0.278	0.221	1
Sf3a1	0.247081	0.395787	0.225	0.196	1
Gm28875	0.000416826	-1.05704	0.08	0.148	1
AI413582	0.0408219	0.395767	0.318	0.261	1
Psme2	1.75505e-10	0.393906	0.92	0.861	3.95746e-06
Cdc42ep3	0.12464	0.393503	0.433	0.405	1
Hps4	0.314875	0.393328	0.179	0.161	1
Gm26801	0.000432755	-2.15476	0.01	0.046	1
Cry1	0.0296291	0.392374	0.149	0.104	1
Vps29	0.0069301	0.392216	0.493	0.421	1
Med11	0.0114199	0.391109	0.336	0.259	1
Slc44a3	0.000438989	3.97784	0.022	0	1
Imp4	0.0472239	0.3907	0.189	0.143	1
B9d2	0.101428	0.390395	0.219	0.177	1
Psmd12	0.00831868	0.390253	0.414	0.33	1
Plat	0.000451134	2.48885	0.046	0.011	1
Amdhd2	0.222884	0.390159	0.159	0.134	1
Slc25a25	0.0304947	0.38967	0.254	0.196	1
H2afz	0.00194961	0.38966	0.95	0.95	1
Pgk1	0.0158911	0.388647	0.445	0.393	1
Smg5	0.589049	0.387933	0.159	0.15	1
Chmp2a	1.93683e-05	0.38738	0.805	0.734	0.436735
Arfgap1	0.844186	0.386675	0.135	0.13	1
Rfesd	0.000499547	1.32158	0.099	0.045	1
Ccdc43	0.180289	0.386609	0.129	0.1	1
Zfp414	0.353287	0.385821	0.131	0.112	1
Fam214a	0.000510753	-1.51554	0.046	0.1	1
AI837181	0.01545	0.385585	0.241	0.179	1
Fam98a	0.046048	0.385507	0.113	0.075	1
Kctd5	0.190972	0.385466	0.129	0.104	1
0610009B22Rik	0.0526641	0.385451	0.141	0.102	1
Stimate	0.111118	0.385235	0.256	0.22	1
Irf1	2.71099e-08	0.384952	0.859	0.743	0.000611302
Tubb2a	0.66814	0.384803	0.215	0.207	1
Vamp7	0.0397888	0.383939	0.167	0.123	1
Hif1a	0.00800225	0.383769	0.588	0.532	1
Ccr7	0.028604	0.383014	0.312	0.254	1
Tuba1c	0.00748571	0.381264	0.324	0.243	1
Ccdc167	0.162759	0.381196	0.147	0.118	1
Timd4	0.00056218	1.38336	0.083	0.034	1
AB124611	0.0184315	0.38078	0.473	0.416	1
Med6	0.133127	0.380544	0.241	0.202	1
Tagap	0.0337306	0.380399	0.266	0.214	1
Nfkbib	0.00602852	0.380311	0.451	0.375	1
Nfe2l1	0.0316527	0.379466	0.394	0.334	1
Malt1	0.00439606	0.379362	0.73	0.696	1
Tmem35b	0.000606929	1.38547	0.058	0.018	1
Cdk5r1	0.000609992	2.3337	0.038	0.007	1
Ciao2b	0.00803139	0.37899	0.483	0.42	1
Pik3ip1	0.000619517	0.868539	0.083	0.034	1
Sema7a	0.0750682	0.378959	0.223	0.179	1
Tmed1	0.000641965	1.46534	0.093	0.041	1
Mcmdc2	0.00064432	-1.65558	0.036	0.086	1
Mical3	0.0264737	0.378909	0.149	0.102	1
Eif4e2	0.00101786	0.378874	0.521	0.427	1
Evi2b	0.000660299	2.90641	0.034	0.005	1
Myl12a	3.53938e-05	0.378775	0.819	0.748	0.798094
Pofut1	0.614817	0.37771	0.103	0.096	1
Ubd	0.000674839	2.00236	0.034	0.005	1
Gna13	0.00783084	0.376704	0.684	0.62	1
Arf2	0.0708762	0.375815	0.27	0.225	1
Slc25a19	0.363575	0.375244	0.127	0.109	1
Nubp1	0.17291	0.375189	0.364	0.325	1
Dtx2	0.0183742	0.375039	0.195	0.139	1
Hrh2	0.129143	0.374892	0.161	0.127	1
Btg1	0.00305122	0.374388	0.891	0.87	1
Bccip	0.0365257	0.374304	0.286	0.229	1
Htra2	0.0198876	0.374297	0.29	0.229	1
Parvg	0.129946	0.373587	0.143	0.112	1
Sub1	2.26922e-08	0.372967	0.946	0.95	0.000511687
Apip	0.169165	0.37274	0.171	0.139	1
Smim12	0.0994155	0.37269	0.199	0.159	1
Neu1	0.193999	0.372663	0.151	0.125	1
Zfp422	0.169585	0.371377	0.111	0.086	1
Gstt3	0.0007721	1.021	0.097	0.045	1
Lsm12	0.000156834	0.371268	0.622	0.537	1
Stk16	0.0785149	0.371208	0.153	0.118	1
Mrps36	0.182856	0.371198	0.29	0.264	1
Rpain	0.421735	0.371112	0.181	0.164	1
M6pr	0.000152567	0.370755	0.696	0.614	1
Svip	0.000795043	-1.23692	0.034	0.082	1
Timm44	0.11364	0.370215	0.235	0.195	1
Asb2	0.000807456	3.76775	0.02	0	1
Timm22	0.00700214	0.369728	0.183	0.123	1
Zfp949	0.0008171	-1.17788	0.05	0.104	1
Ccni	0.0521938	0.368425	0.358	0.307	1
Otud6b	0.284019	0.36826	0.131	0.107	1
Ddx39	0.05816	0.368169	0.288	0.245	1
Dnajb1	0.581094	0.368134	0.26	0.252	1
Pmaip1	0.0687054	0.367412	0.507	0.462	1
Pgm2l1	0.000845524	-1.33807	0.028	0.073	1
Nxt1	0.296251	0.36663	0.175	0.152	1
Bcl2a1a	6.66632e-05	0.366395	0.388	0.264	1
Nutf2	0.000885464	1.50688	0.095	0.045	1
Mttp	0.000890156	-2.34111	0.006	0.036	1
Ccrl2	0.156207	0.366052	0.205	0.171	1
Ndufab1	0.0143412	0.365738	0.477	0.42	1
Tmem39a	0.210275	0.365467	0.368	0.35	1
5033406O09Rik	0.000905513	-3.71643	0.002	0.027	1
Slc16a7	0.000906301	-1.17918	0.068	0.129	1
Sfxn1	0.335721	0.364575	0.161	0.138	1
Psmd4	3.24486e-06	0.363356	0.684	0.536	0.0731684
Hmgn2	0.194953	0.362348	0.243	0.216	1
Pop7	0.00745634	0.362268	0.191	0.129	1
Lrrc4	0.0169428	0.362246	0.435	0.366	1
Vdac2	8.72837e-05	0.361841	0.722	0.621	1
AY036118	0.000153243	0.361388	0.638	0.552	1
Slc25a16	0.310723	0.361065	0.107	0.089	1
Taf5l	0.195076	0.360733	0.115	0.091	1
Ndufaf3	0.144357	0.359869	0.193	0.159	1
Ccdc115	0.11588	0.359254	0.229	0.189	1
Cacnb3	0.024163	0.35924	0.27	0.211	1
Fbxo30	0.455266	0.359072	0.143	0.127	1
Rabgef1	0.0508942	0.358546	0.326	0.277	1
Ppih	0.205471	0.358144	0.145	0.118	1
Ccdc86	0.0306971	0.357675	0.332	0.264	1
C1qb	0.000983302	1.70267	0.04	0.009	1
Acadl	0.00666531	0.357453	0.505	0.427	1
Ing2	0.21484	0.357413	0.219	0.184	1
Nfkbia	0.0205448	0.357369	0.738	0.727	1
Smc1a	0.0224157	0.35716	0.511	0.445	1
Rbm3	2.41941e-08	0.357058	0.905	0.914	0.000545553
Ranbp1	0.00453226	0.356659	0.608	0.548	1
Rrp15	0.200087	0.35665	0.131	0.105	1
Tmub2	0.0672025	0.356354	0.131	0.093	1
Pnpla2	0.16959	0.355967	0.252	0.216	1
Tgtp2	0.00036232	0.355747	0.38	0.264	1
Rraga	0.0248739	0.355704	0.388	0.318	1
Lrp10	0.0116215	0.355012	0.433	0.35	1
Pam16	0.107359	0.354621	0.262	0.221	1
Accs	0.00108312	-1.70535	0.028	0.071	1
Bcl2a1b	4.46438e-05	0.354096	0.519	0.384	1
Tsix	0.0643655	0.353984	0.175	0.13	1
Cetn2	0.0318656	0.353955	0.296	0.232	1
Gadd45b	2.07644e-05	0.353593	0.527	0.384	0.468217
Isg15	0.00109124	0.353103	0.761	0.713	1
Syvn1	0.00111978	-1.00641	0.07	0.129	1
Rab26	0.00112054	1.9133	0.046	0.013	1
Cwc22	0.124115	0.35305	0.235	0.191	1
Slc38a10	0.437185	0.352923	0.199	0.186	1
Hacd1	0.0011433	-1.04085	0.04	0.089	1
Arf6	0.00369497	0.352891	0.63	0.564	1
Ttc4	0.185143	0.352099	0.125	0.098	1
Rnaseh1	0.115405	0.35137	0.131	0.1	1
Mid1ip1	0.0740795	0.351025	0.135	0.098	1
Gm36738	0.00115654	-1.72888	0.02	0.059	1
Dpm2	0.149027	0.350327	0.274	0.232	1
Psmc4	0.00705194	0.350268	0.419	0.338	1
Clic4	9.48222e-05	0.350215	0.827	0.761	1
Tbcb	0.00876111	0.350016	0.531	0.457	1
Pfn1	1.04689e-09	0.3497	0.968	0.939	2.36062e-05
Tnfaip1	0.0693025	0.349458	0.123	0.088	1
Gm11867	0.00118508	2.63871	0.028	0.004	1
Srgn	7.33881e-08	0.349215	0.964	0.946	0.00165483
Spint2	0.0165445	0.348938	0.286	0.212	1
Cd86	1.60673e-06	0.348808	0.724	0.602	0.0362303
Ms4a6d	0.165613	0.348198	0.348	0.314	1
Mmp25	0.00821506	0.348122	0.368	0.293	1
Ube2n	0.00741242	0.347961	0.648	0.584	1
F730043M19Rik	0.0707762	0.34716	0.161	0.121	1
Gvin1	0.00991161	0.346887	0.475	0.4	1
Fgfbp3	0.00121812	1.35789	0.074	0.03	1
Nufip1	0.0591207	0.346834	0.225	0.177	1
Abcg3	0.0899728	0.346831	0.179	0.141	1
Dynll2	0.260021	0.346621	0.247	0.225	1
Atp5b	2.44399e-05	0.346335	0.807	0.777	0.551095
Bad	0.0317942	0.346214	0.282	0.229	1
Mtch2	0.0131917	0.345925	0.332	0.255	1
Sin3b	0.00771772	0.3457	0.618	0.586	1
Mrps24	0.00225161	0.345521	0.541	0.45	1
Eif5a	4.26531e-05	0.345355	0.813	0.786	0.961786
Med21	0.0604434	0.345334	0.336	0.277	1
Commd3	0.0247151	0.344966	0.36	0.3	1
Wdsub1	0.0783163	0.344309	0.107	0.075	1
4930444A19Rik	0.129182	0.343854	0.344	0.311	1
Lrrk1	0.00588354	0.343757	0.867	0.827	1
Gnl3l	0.228609	0.343142	0.139	0.114	1
Glipr2	0.162803	0.342243	0.68	0.677	1
E230016K23Rik	0.00130932	-1.19758	0.042	0.091	1
Fam104a	0.0226761	0.341732	0.555	0.488	1
Noc4l	0.110625	0.341219	0.153	0.118	1
Ppt1	0.00494959	0.341124	0.515	0.443	1
Bola3	0.29213	0.340878	0.203	0.179	1
Tmem173	0.00854164	0.340832	0.555	0.479	1
Mad1l1	0.790729	0.340465	0.137	0.132	1
D830025C05Rik	0.00135032	-0.91439	0.078	0.139	1
Rgs19	0.0356516	0.340408	0.398	0.334	1
Hras	0.00390421	0.340015	0.352	0.266	1
Atg4d	0.266912	0.338867	0.143	0.12	1
Ndufa9	0.0945341	0.338698	0.314	0.266	1
Poglut1	0.086705	0.338387	0.322	0.273	1
Tox2	0.00138511	1.41823	0.042	0.011	1
Smap1	0.021979	0.338352	0.561	0.509	1
Magohb	0.00545143	0.338052	0.354	0.266	1
Tmem60	0.110133	0.337792	0.129	0.096	1
Hspa8	1.87141e-09	0.337712	0.964	0.93	4.21983e-05
Nemp1	0.00141281	-1.45186	0.03	0.073	1
Mgat2	0.047994	0.337046	0.388	0.338	1
Mdh2	0.00147926	0.336855	0.567	0.464	1
Kbtbd3	0.216849	0.336842	0.101	0.079	1
Psma5	9.77478e-05	0.336817	0.734	0.63	1
Isg20l2	0.16383	0.336077	0.121	0.093	1
Cox5b	1.11701e-05	0.335951	0.885	0.825	0.251875
Eif4e3	0.0904897	0.335739	0.324	0.279	1
Utp3	0.0173796	0.335603	0.429	0.361	1
Tusc1	0.0014878	-1.00692	0.07	0.127	1
Rxra	0.00149056	-1.40342	0.03	0.073	1
Iqsec1	0.162527	0.334498	0.139	0.111	1
2610001J05Rik	0.0132346	0.334279	0.394	0.327	1
Kif3b	0.0765303	0.33407	0.354	0.312	1
Gypc	0.0813347	0.333954	0.231	0.188	1
Cct6a	0.0409309	0.333896	0.449	0.393	1
Tppp3	0.00530679	0.333874	0.427	0.343	1
Slc2a3	0.00155992	-0.913096	0.048	0.098	1
Prelid1	0.00105113	0.333684	0.696	0.629	1
Mvb12a	0.051457	0.333426	0.396	0.336	1
Npff	0.00159084	-3.61314	0	0.02	1
Mif4gd	0.0287149	0.333408	0.402	0.334	1
Arl1	0.0014646	0.333146	0.459	0.348	1
Mrps18c	0.10753	0.333117	0.451	0.405	1
Mrpl43	0.00826671	0.33283	0.449	0.361	1
Pdcl3	0.0153016	0.332469	0.372	0.298	1
Cyp4v3	0.0428977	0.332329	0.151	0.109	1
1500015L24Rik	0.00162476	-1.21987	0.062	0.116	1
Atg101	0.194898	0.331031	0.177	0.146	1
Rps19bp1	0.2901	0.330938	0.211	0.184	1
Rrp7a	0.222147	0.330336	0.145	0.12	1
BC005624	0.0670394	0.330211	0.374	0.32	1
Timm17b	0.0403625	0.330131	0.217	0.162	1
Ints13	0.143366	0.329564	0.121	0.093	1
Gm43914	0.00167122	-1.22344	0.034	0.079	1
Pgrmc2	0.281546	0.329387	0.171	0.145	1
Tars	0.0669887	0.329253	0.191	0.145	1
Traf1	3.32591e-06	0.329131	0.66	0.505	0.074996
Smim10l1	0.114503	0.328791	0.191	0.154	1
Ift52	0.248075	0.328463	0.237	0.202	1
Tbc1d10b	0.170971	0.328038	0.316	0.286	1
Tcp1	0.0239366	0.327638	0.461	0.404	1
Cops6	0.0721322	0.327363	0.338	0.289	1
Spg7	0.226849	0.326751	0.237	0.205	1
Atp6v1e1	0.00697632	0.326446	0.606	0.566	1
Dcaf17	0.0653162	0.326006	0.159	0.118	1
Nras	0.0305601	0.326	0.427	0.368	1
1810037I17Rik	0.00357151	0.325385	0.686	0.609	1
Nub1	0.00562461	0.325355	0.618	0.534	1
Cope	0.00153753	0.32509	0.577	0.5	1
Pold4	0.0486786	0.324768	0.414	0.355	1
Gm7072	0.0017782	-0.861517	0.097	0.155	1
Acaa1a	0.0340018	0.324407	0.465	0.407	1
Pycr2	0.076655	0.324372	0.163	0.125	1
Tmem147	0.110377	0.324171	0.318	0.273	1
Zfp382	0.00183407	2.16514	0.034	0.007	1
Gpr180	0.00183436	-1.50121	0.04	0.086	1
Tfdp1	0.0711899	0.324072	0.129	0.093	1
Arsk	0.00184919	-1.00659	0.056	0.107	1
Mrpl39	0.0836766	0.323985	0.145	0.107	1
Nostrin	0.0587868	0.322102	0.28	0.23	1
Hspd1	0.0568182	0.322016	0.412	0.357	1
Slc36a1	0.00188396	-1.03101	0.044	0.093	1
Arrb2	0.00716942	0.321598	0.565	0.491	1
Gm31718	0.14387	0.321581	0.155	0.121	1
Tmem70	0.492419	0.321377	0.191	0.177	1
3110040N11Rik	0.220792	0.321225	0.137	0.112	1
Ube2g2	0.311749	0.321179	0.197	0.17	1
Iscu	0.0179648	0.321083	0.573	0.53	1
Ube2m	0.00923929	0.32101	0.483	0.405	1
Rpl36a-ps1	0.00207461	-2.42549	0.006	0.032	1
Kdr	0.0565166	0.320856	0.155	0.112	1
March5	0.00416565	0.32082	0.573	0.5	1
Wdr5	0.316163	0.320802	0.105	0.086	1
Atp6v0b	0.00140027	0.320381	0.813	0.784	1
Zfp120	0.479262	0.32032	0.147	0.132	1
Igbp1	0.0395561	0.32028	0.39	0.325	1
Rbm8a	0.00578063	0.320205	0.64	0.568	1
Upb1	0.00217735	-0.895253	0.064	0.118	1
Gmeb2	0.240114	0.320136	0.235	0.202	1
Apool	0.0182377	0.320113	0.256	0.195	1
Whamm	0.11501	0.319569	0.183	0.146	1
Pdzd4	0.00219461	-2.22727	0.014	0.046	1
Zfp512	0.0916503	0.319357	0.131	0.096	1
Ciapin1	0.00210807	0.319303	0.243	0.164	1
Mocs2	0.0498312	0.318963	0.153	0.112	1
Ninj1	0.0130207	0.318703	0.155	0.1	1
Psmb10	9.13156e-05	0.318214	0.775	0.696	1
Mrpl38	0.301805	0.31798	0.252	0.229	1
Esd	0.00554016	0.317491	0.684	0.63	1
Bex6	0.0962872	0.317348	0.3	0.264	1
Mt2	0.0022786	1.07553	0.052	0.018	1
Zfp869	0.0459013	0.31733	0.163	0.118	1
Top3a	0.00230881	-1.16051	0.03	0.071	1
Gtf2h5	0.011489	0.31715	0.511	0.418	1
Mid1	0.7739	0.316931	0.123	0.118	1
Tbc1d10c	0.00232258	-0.64276	0.099	0.162	1
Smarcd1	0.0270764	0.316926	0.185	0.132	1
Sf3a3	0.123601	0.316819	0.298	0.255	1
Zfand2b	0.576852	0.315915	0.173	0.162	1
Marf1	0.29632	0.315838	0.443	0.418	1
Gm16553	0.00238403	-2.15125	0.01	0.039	1
Arl4c	0.114276	0.315571	0.539	0.509	1
Ran	0.00167858	0.315529	0.642	0.58	1
Ddx21	0.0419028	0.31545	0.441	0.396	1
Mtus1	0.00243737	-1.04162	0.054	0.104	1
Mrpl19	0.092985	0.315434	0.185	0.146	1
Klrb1b	0.352178	0.315254	0.235	0.214	1
Dync1i2	0.00269143	0.314746	0.682	0.616	1
Pdss1	0.445402	0.314537	0.143	0.129	1
Tln1	4.65249e-06	0.313594	0.877	0.811	0.104909
Rnf144a	0.00247273	-1.24544	0.034	0.077	1
Ndufv3	0.0451038	0.313156	0.547	0.505	1
Bag1	0.0310599	0.311666	0.525	0.466	1
Lsm5	0.0125459	0.311614	0.471	0.386	1
Sap25	0.0025014	-1.38657	0.032	0.073	1
Il1rl2	0.00250904	-1.8237	0.002	0.023	1
Cd7	0.15961	0.311527	0.32	0.277	1
Sugt1	0.00548421	0.311501	0.547	0.462	1
Sec13	0.222927	0.311489	0.324	0.293	1
Chmp1a	0.0185403	0.311043	0.274	0.209	1
Thoc3	0.738432	0.310627	0.125	0.118	1
Arl2	0.225021	0.310564	0.103	0.082	1
Mdp1	0.0861139	0.310503	0.278	0.23	1
Hsp90ab1	6.42052e-08	0.310498	0.952	0.914	0.00144776
Pebp1	0.212252	0.31047	0.332	0.296	1
BC003965	0.513932	0.309965	0.169	0.154	1
Ociad1	0.209293	0.309564	0.386	0.357	1
Mpc1	0.0181033	0.30938	0.485	0.416	1
Tmem150c	0.279921	0.309375	0.173	0.148	1
Gdpd3	0.00261374	-0.864518	0.068	0.121	1
D930030I03Rik	0.00262546	0.563023	0.083	0.039	1
Mydgf	0.101332	0.308923	0.378	0.336	1
A430035B10Rik	0.00264395	0.933991	0.078	0.036	1
Cdv3	0.0130573	0.308827	0.425	0.352	1
Mrps12	0.0782582	0.30836	0.31	0.262	1
2310033P09Rik	0.189155	0.308149	0.197	0.166	1
Akr1a1	0.000205693	0.307901	0.765	0.725	1
Il2ra	0.140002	0.307834	0.151	0.12	1
Igfbp6	0.00271814	1.16044	0.085	0.041	1
Eif6	0.0113263	0.307817	0.489	0.407	1
Pkm	0.00073825	0.3073	0.736	0.652	1
Zfp1	0.513161	0.306782	0.109	0.098	1
Psmb7	0.00362977	0.306769	0.539	0.432	1
Adrm1	0.0287674	0.30611	0.278	0.221	1
Pitpnm1	0.0690886	0.305844	0.239	0.191	1
Rtf2	0.0244083	0.305594	0.507	0.446	1
Ptpn1	1.3749e-05	0.305444	0.887	0.827	0.310026
Rpusd3	0.0027573	3.34193	0.016	0	1
Gpr31b	0.0027573	3.21424	0.016	0	1
Kcnk7	0.0027573	3.59608	0.016	0	1
Dnajb4	0.00276201	-0.916346	0.064	0.116	1
Mettl1	0.245174	0.305417	0.141	0.12	1
Card19	0.103382	0.305349	0.423	0.379	1
Yrdc	0.167157	0.305214	0.173	0.141	1
Cfb	0.508851	0.305187	0.141	0.129	1
Rars	0.230719	0.305108	0.276	0.243	1
Nup50	0.109121	0.305064	0.225	0.186	1
Cpsf1	0.00281947	-1.00688	0.054	0.104	1
Sgta	0.0770362	0.3047	0.221	0.177	1
Nudt16l1	0.234908	0.304593	0.155	0.127	1
Slc15a3	0.0517994	0.30457	0.41	0.348	1
Unc50	0.90501	0.304484	0.26	0.264	1
Gm44752	0.480083	0.304483	0.121	0.105	1
2810004N23Rik	0.171705	0.304444	0.215	0.179	1
Mrpl46	0.0889839	0.304286	0.155	0.12	1
Clta	2.9692e-06	0.303408	0.905	0.871	0.0669524
Tspan3	0.0685842	0.303312	0.314	0.264	1
Ldha	0.00363426	0.303039	0.684	0.645	1
Cd40	1.61344e-05	0.303	0.638	0.509	0.363814
Tmtc2	0.0320923	0.302652	0.36	0.307	1
Tspan32	0.00296123	-1.83999	0.016	0.048	1
Tcea3	0.00296161	-2.69592	0.004	0.027	1
Anxa3	0.0194707	0.301894	0.249	0.186	1
Ccdc58	0.32423	0.301837	0.133	0.114	1
Slc25a1	0.185153	0.301803	0.201	0.168	1
Cstb	0.0324612	0.301595	0.632	0.566	1
Abcf1	0.102581	0.30134	0.467	0.434	1
Gm10553	0.00302417	1.35175	0.054	0.02	1
Pkn2	0.0257105	0.301096	0.565	0.495	1
Pde3b	0.861238	0.300837	0.103	0.107	1
Csf2rb2	0.16561	0.300739	0.268	0.227	1
Ttll9	0.00311871	2.05273	0.032	0.007	1
Plxna4os1	0.00312766	-1.75572	0.016	0.048	1
Zfp729b	0.537237	0.300237	0.135	0.121	1
A630001G21Rik	0.192523	0.300062	0.243	0.207	1
Scamp3	0.0205266	0.29984	0.252	0.188	1
Per1	0.189001	0.299589	0.187	0.155	1
Sri	0.000434857	0.299504	0.801	0.739	1
AC113595.1	0.00325012	1.88638	0.032	0.007	1
Pofut2	0.155472	0.299184	0.264	0.227	1
Trpm3	0.00325397	1.19364	0.07	0.03	1
2810405F17Rik	0.00325745	1.07984	0.048	0.016	1
Mrpl41	0.284715	0.299078	0.195	0.17	1
Psmc2	0.147979	0.29876	0.372	0.341	1
Gm8797	0.00327693	1.12467	0.062	0.025	1
Plac8	0.000978337	0.298663	0.839	0.825	1
Snrnp25	0.27277	0.298539	0.109	0.089	1
Slc35e2	0.230552	0.298464	0.111	0.088	1
Ntng2	0.233183	0.297976	0.249	0.212	1
Lzic	0.0710541	0.297817	0.161	0.12	1
Map1s	0.122071	0.297639	0.111	0.082	1
Nhlrc2	0.386227	0.297171	0.453	0.432	1
Gps1	0.242073	0.29712	0.173	0.145	1
Csrnp1	0.0660554	0.297064	0.316	0.262	1
Gm4070	0.140721	0.296616	0.465	0.436	1
Cyp20a1	0.332715	0.29657	0.117	0.098	1
Nme2	0.00178969	0.296555	0.819	0.787	1
Bub3	0.08126	0.296385	0.38	0.327	1
Rubcn	0.755866	0.29636	0.151	0.146	1
Dennd3	0.200295	0.296167	0.141	0.116	1
Aven	0.344211	0.296116	0.143	0.123	1
Lrrc56	0.00345777	2.39303	0.028	0.005	1
Fam76a	0.0461054	0.296104	0.31	0.257	1
Kcnq3	0.00354746	-1.69068	0.006	0.03	1
Ccl27a	0.00355096	2.15928	0.028	0.005	1
Napg	0.597906	0.295832	0.254	0.241	1
Mrpl15	0.115439	0.295787	0.318	0.27	1
Timp1	0.00358705	0.982944	0.056	0.021	1
Zfp955b	0.00360418	-1.44913	0.05	0.095	1
Ly9	0.00360598	-0.846422	0.089	0.146	1
Lifr	0.443741	0.295697	0.223	0.205	1
Enkur	0.00361503	-1.66351	0.02	0.054	1
Necap2	0.0462202	0.295679	0.636	0.595	1
Commd6	0.220481	0.295656	0.32	0.289	1
Atp6v1d	0.0566603	0.295339	0.455	0.398	1
Dap3	0.626739	0.295335	0.245	0.241	1
Clip2	0.0138484	0.295266	0.268	0.198	1
Eif3c	0.000177257	0.294908	0.751	0.713	1
Gm38115	0.136457	0.294842	0.245	0.204	1
Rnmt	0.207258	0.294609	0.207	0.177	1
Timm13	0.0187584	0.294605	0.565	0.514	1
Ubash3b	0.224624	0.294426	0.561	0.543	1
Micos13	0.0457273	0.294379	0.523	0.473	1
Cenpl	0.00372125	0.982022	0.091	0.046	1
Poc1b	0.0037618	-0.810834	0.066	0.118	1
Fundc1	0.161541	0.294007	0.336	0.296	1
Mogs	0.476292	0.293813	0.109	0.096	1
Cyc1	0.085627	0.293744	0.366	0.312	1
Cnot11	0.903995	0.293663	0.111	0.109	1
Tpi1	0.0674244	0.293417	0.31	0.266	1
Ddrgk1	0.0405884	0.293393	0.356	0.288	1
Dock5	0.221112	0.293131	0.348	0.318	1
Foxd2os	0.00387166	-1.58879	0.01	0.038	1
Ddr1	0.259721	0.292777	0.109	0.088	1
Dnaja2	0.0103157	0.292545	0.63	0.58	1
1110059G10Rik	0.139801	0.29181	0.225	0.184	1
Shb	0.151101	0.291792	0.243	0.202	1
Gsdmd	0.113213	0.291183	0.382	0.343	1
Ftl1-ps1	0.00398	0.676922	0.091	0.046	1
Mfsd5	0.132549	0.290772	0.169	0.136	1
Lxn	0.551411	0.290428	0.103	0.093	1
Ptov1	0.144757	0.290346	0.131	0.1	1
Ahsa2	0.525438	0.290236	0.141	0.129	1
Tmem128	0.0364054	0.289923	0.491	0.434	1
Rbbp8	0.10588	0.289802	0.628	0.588	1
Nenf	0.716203	0.28965	0.235	0.23	1
Rac1	0.000909814	0.289359	0.857	0.823	1
Ralgps2	0.00413941	-1.0078	0.052	0.098	1
Mrpl35	0.114573	0.289271	0.245	0.2	1
Cttnbp2nl	0.00735889	0.289253	0.414	0.329	1
Anxa2	0.00027241	0.289231	0.928	0.893	1
Trim3	0.25939	0.289142	0.141	0.118	1
Dnajc11	0.188716	0.288898	0.181	0.15	1
Psip1	0.0503109	0.288468	0.356	0.293	1
Prkar1a	0.0105929	0.288298	0.61	0.516	1
Ripk2	0.0170676	0.28755	0.374	0.3	1
Nprl2	0.00431378	-1.1804	0.026	0.062	1
Ticam2	0.00431824	-0.960868	0.068	0.118	1
Tns1	0.00432388	-1.26827	0.042	0.084	1
Axdnd1	0.00432636	-3.27919	0	0.016	1
Gm15545	0.00432636	-3.72506	0	0.016	1
Adtrp	0.00432636	-3.82921	0	0.016	1
Krt7	0.00432636	-3.26999	0	0.016	1
Sar1a	0.0351753	0.287245	0.423	0.354	1
Ampd3	0.0043308	-0.982929	0.062	0.111	1
Dnajc4	0.12033	0.287191	0.145	0.109	1
Tmem134	0.0446306	0.287022	0.592	0.548	1
H2-Q4	0.0505584	0.286969	0.531	0.479	1
Mzt2	0.00439055	0.969624	0.083	0.041	1
Arl5c	0.386868	0.286863	0.417	0.4	1
Ssna1	0.12581	0.286129	0.312	0.27	1
0610010K14Rik	0.193764	0.286077	0.288	0.248	1
P2rx5	0.00440392	2.17328	0.034	0.009	1
Psd4	0.149524	0.285922	0.245	0.205	1
Prdx5	0.0827902	0.285791	0.678	0.654	1
Cript	0.03098	0.285568	0.517	0.45	1
Kif23	0.00449802	-1.09722	0.076	0.127	1
Aldoa	0.186629	0.285507	0.543	0.498	1
Ppdpf	0.59818	0.285388	0.362	0.362	1
Slc25a28	0.310463	0.285341	0.185	0.162	1
Atp5f1	0.0156803	0.285128	0.759	0.741	1
Plagl2	0.29076	0.284938	0.197	0.171	1
Mrps17	0.0104842	0.28479	0.258	0.186	1
Tmem205	0.249451	0.283853	0.103	0.082	1
4833439L19Rik	0.0346706	0.283499	0.266	0.204	1
Tmem256	0.00970926	0.283378	0.684	0.637	1
Srp19	0.0612502	0.283345	0.451	0.402	1
Traf6	0.0262212	0.283078	0.417	0.339	1
Tsc1	0.354129	0.282765	0.207	0.179	1
Ndufa8	0.0482535	0.282534	0.495	0.429	1
Pgs1	0.0875674	0.28187	0.372	0.321	1
Lnpk	0.0532157	0.28174	0.131	0.091	1
Hsbp1	0.0914447	0.281671	0.517	0.471	1
Psmb9	1.5234e-06	0.281608	0.897	0.811	0.0343512
Tspan13	9.17047e-06	0.281568	0.839	0.757	0.206785
Pik3r1	0.871691	0.281475	0.648	0.689	1
Gclc	0.982761	0.281166	0.173	0.177	1
Tlnrd1	0.686961	0.280627	0.133	0.125	1
Elp4	0.295192	0.280396	0.193	0.168	1
Fam149b	0.261524	0.280226	0.107	0.088	1
Zdhhc12	0.23644	0.280155	0.107	0.086	1
Mrps6	0.238612	0.279925	0.127	0.104	1
Txnl1	0.0375667	0.279721	0.457	0.396	1
Tnfrsf11a	0.441097	0.279172	0.374	0.354	1
Golga7	0.472368	0.279142	0.348	0.327	1
Rcn1	0.00495775	1.27957	0.046	0.016	1
Rab11fip1	0.309569	0.279058	0.334	0.311	1
Ikzf5	0.34891	0.278721	0.157	0.134	1
Rnf5	0.341237	0.278624	0.141	0.121	1
H2-Q6	0.129147	0.278611	0.39	0.35	1
Tagln2	0.0016245	0.278602	0.911	0.905	1
St18	0.00503072	-0.622131	0.004	0.025	1
Hip1	0.083497	0.278568	0.382	0.338	1
Tma7	0.000517049	0.278038	0.793	0.741	1
Ocstamp	0.0050812	0.727712	0.095	0.05	1
Zfp511	0.875899	0.27802	0.125	0.129	1
Bcs1l	0.00510548	1.31327	0.046	0.016	1
Trib1	0.0517322	0.277529	0.302	0.25	1
Cdkn2a	0.0051191	1.05831	0.04	0.013	1
Snhg4	0.206593	0.277036	0.117	0.093	1
Gm11465	0.00512892	3.44889	0.014	0	1
Mctp2	0.00512892	4.34961	0.014	0	1
Gm37401	0.00512892	4.13215	0.014	0	1
Gm48857	0.00512892	3.46631	0.014	0	1
Nudc	0.0358728	0.276895	0.441	0.382	1
Gpam	0.0051656	-1.24468	0.004	0.025	1
Car5b	0.0051811	1.10914	0.08	0.039	1
Nfxl1	0.0052111	-0.640455	0.087	0.143	1
Med29	0.164679	0.276482	0.217	0.18	1
Lgals1	0.0811467	0.276461	0.742	0.718	1
Ppfibp2	0.00524203	-0.832631	0.078	0.129	1
Exosc4	0.0163731	0.276423	0.237	0.171	1
Sp140	5.05211e-05	0.275357	0.763	0.686	1
Snx10	0.00848904	0.274904	0.771	0.707	1
Adcy6	0.117371	0.274825	0.201	0.164	1
Pdzd11	0.475562	0.274628	0.143	0.132	1
Il21r	5.9217e-05	0.274218	0.547	0.396	1
Thumpd1	0.128849	0.273905	0.151	0.118	1
1810055G02Rik	0.0053054	1.99826	0.03	0.007	1
Cox7b	0.00171075	0.273853	0.789	0.738	1
Gtf3c3	0.47627	0.273669	0.167	0.146	1
Fchsd1	0.00539186	-2.04258	0.01	0.036	1
Rnf115	0.0339488	0.273418	0.638	0.598	1
Cyfip2	0.0848901	0.272708	0.41	0.361	1
Zfp362	0.528115	0.272594	0.115	0.104	1
Runx3	0.00218295	0.272584	0.569	0.493	1
Jpt1	0.00175049	0.272264	0.744	0.705	1
Ift27	0.00542803	0.677431	0.087	0.045	1
Pfdn2	0.0522277	0.272083	0.499	0.454	1
Gm4841	0.00543036	1.23002	0.062	0.027	1
Arfgap2	0.29678	0.272032	0.205	0.18	1
Fcf1	0.329814	0.271997	0.396	0.368	1
Gabarapl2	0.00945374	0.271245	0.555	0.491	1
Atp5d	0.00134734	0.271058	0.75	0.705	1
Cacybp	0.000453241	0.271014	0.499	0.388	1
Gm43138	0.00547926	-2.19688	0.006	0.029	1
Gngt2	0.09324	0.270808	0.485	0.438	1
Sept2	0.00548822	0.974406	0.091	0.048	1
Stk40	0.0310925	0.270801	0.346	0.279	1
Cd63	0.24403	0.270682	0.217	0.191	1
Ppp1r3d	0.00554126	1.48857	0.048	0.018	1
Aen	0.158332	0.270184	0.121	0.095	1
Fkbp1a	0.121083	0.269463	0.447	0.414	1
9430038I01Rik	0.505377	0.26894	0.143	0.129	1
Sh3bgrl3	0.000121948	0.268853	0.948	0.925	1
Inpp5e	0.00561112	-1.76732	0.01	0.036	1
Glis2	0.00562426	-1.88369	0.01	0.036	1
H3f3b	5.01138e-09	0.2688	0.982	0.97	0.000113002
Faim	0.230239	0.268457	0.286	0.252	1
H2-T22	0.0298805	0.268236	0.559	0.509	1
Myo10	0.00564432	0.857685	0.091	0.048	1
Ndufs5	0.0128094	0.267953	0.654	0.593	1
Pomp	1.11303e-05	0.267924	0.883	0.811	0.250977
Irgm2	0.0856354	0.267836	0.354	0.305	1
E2f3	0.624722	0.267789	0.107	0.098	1
Prmt1	0.252974	0.267618	0.372	0.33	1
Rgp1	0.00578916	-0.887759	0.036	0.075	1
Atp6v1g1	0.00117812	0.267554	0.819	0.779	1
Cmtr1	0.932755	0.267518	0.453	0.461	1
Dnajc16	0.358678	0.267348	0.127	0.107	1
Acsl4	0.383443	0.267331	0.447	0.429	1
Zmym6	0.203375	0.266795	0.107	0.084	1
Cfl1	4.77507e-07	0.266738	0.942	0.923	0.0107673
Gm12940	0.00588625	-1.14191	0.083	0.132	1
Ubxn2a	0.10733	0.266431	0.314	0.273	1
3830406C13Rik	0.0906965	0.2661	0.376	0.321	1
Chaf1b	0.0059074	2.81565	0.026	0.005	1
Armc10	0.520366	0.265894	0.125	0.114	1
Mgat4b	0.576336	0.2657	0.141	0.13	1
Smu1	0.0226337	0.265585	0.344	0.277	1
Slfn2	0.000350134	0.264832	0.885	0.859	1
Utp23	0.383734	0.264752	0.129	0.112	1
Bhlhe40	0.00127947	0.264731	0.503	0.404	1
Gm9733	0.35799	0.264423	0.167	0.148	1
Txnrd1	0.0131131	0.263577	0.368	0.282	1
Lamtor3	0.546518	0.263362	0.306	0.3	1
Gm34276	0.0061515	2.22422	0.026	0.005	1
Gprc5a	0.00620387	1.36374	0.036	0.011	1
Cct2	0.0100818	0.263326	0.596	0.523	1
Mus81	0.00621623	0.817344	0.056	0.023	1
Prmt9	0.00623471	-1.02111	0.068	0.114	1
Snapc5	0.278503	0.263201	0.334	0.314	1
Mrpl34	0.052321	0.263152	0.352	0.293	1
Fam162a	0.218418	0.263059	0.183	0.154	1
Arap2	0.375271	0.262841	0.282	0.262	1
Rras	0.78138	0.262124	0.278	0.273	1
Snrpa	0.614876	0.262074	0.245	0.232	1
Maip1	0.0630696	0.261982	0.149	0.111	1
Stub1	0.130651	0.261565	0.288	0.241	1
Dnajb9	0.280186	0.261152	0.258	0.225	1
Rnf217	0.24546	0.260948	0.127	0.105	1
Mrpl54	0.0596144	0.260762	0.471	0.427	1
Sf3b2	0.00832109	0.260737	0.66	0.589	1
Pou2f3	0.00653702	2.69947	0.018	0.002	1
Dhrs1	0.20356	0.260315	0.165	0.136	1
Cebpb	0.155148	0.260206	0.469	0.425	1
Tada1	0.561031	0.260128	0.159	0.145	1
Psma4	0.00175167	0.260067	0.777	0.736	1
2600006K01Rik	0.00659714	2.56936	0.022	0.004	1
Ufm1	0.0774722	0.259719	0.459	0.411	1
Gm14207	0.00665626	3.35874	0.018	0.002	1
D830036C21Rik	0.00665798	-2.05205	0.002	0.02	1
Ywhae	0.000152947	0.259631	0.911	0.87	1
Gm16235	0.0067045	2.73742	0.018	0.002	1
Srprb	0.418653	0.259321	0.107	0.091	1
Oosp1	0.00672874	1.993	0.018	0.002	1
Lsm3	0.0861687	0.259318	0.284	0.239	1
Suv39h1	0.00676967	0.746913	0.091	0.048	1
Psmg4	0.0382231	0.2589	0.561	0.502	1
Lpl	0.0068004	-2.19909	0.022	0.054	1
F11r	0.0043466	0.258841	0.254	0.182	1
Mlx	0.186103	0.257962	0.258	0.22	1
Ttc27	0.00686888	-0.879623	0.054	0.096	1
Psma1	0.00574468	0.257878	0.686	0.636	1
Phka1	0.0069376	-0.774084	0.068	0.116	1
Zfp24	0.184	0.25751	0.157	0.125	1
Arpp19	0.00115377	0.257364	0.807	0.743	1
Hint1	0.0012572	0.256934	0.769	0.745	1
Tmco4	0.0458633	0.256542	0.169	0.123	1
Mrpl20	0.0242426	0.256176	0.616	0.555	1
Fbxo6	0.328057	0.256089	0.245	0.214	1
2210016L21Rik	0.342175	0.255866	0.177	0.157	1
Pot1a	0.613255	0.255384	0.109	0.102	1
Eif1a	0.00598662	0.255272	0.634	0.55	1
Pgrmc1	0.823246	0.255172	0.131	0.13	1
Ttc1	0.577309	0.255164	0.229	0.22	1
Rnps1	0.136105	0.25515	0.354	0.312	1
Gm45014	0.00717087	-3.0946	0	0.014	1
Aup1	0.147051	0.254698	0.427	0.38	1
Samsn1	0.364541	0.254655	0.59	0.591	1
Tnip2	0.0631709	0.254602	0.358	0.296	1
Mthfs	0.0845466	0.254397	0.366	0.318	1
Irs2	0.148531	0.254028	0.179	0.143	1
Higd1a	0.0388741	0.253846	0.499	0.423	1
Nlrc4	0.314464	0.253768	0.123	0.104	1
Rgs1	0.00104084	0.253373	0.372	0.277	1
Vps18	0.446871	0.253355	0.131	0.116	1
Med7	0.243521	0.252735	0.201	0.175	1
Zfp574	0.00743015	0.841071	0.087	0.046	1
Mapk6	0.0132635	0.252705	0.382	0.309	1
Mtm1	0.138558	0.252538	0.262	0.225	1
Cct5	0.0276962	0.252464	0.529	0.466	1
Ssr2	0.0595263	0.252347	0.439	0.382	1
H1f0	0.175708	0.252078	0.268	0.225	1
Smad3	0.00749497	-1.00397	0.083	0.132	1
Rnf19a	0.0446302	0.251885	0.249	0.198	1
Adgra2	0.00752487	-1.19097	0.028	0.062	1
Ccdc107	0.1366	0.251545	0.123	0.093	1
Timm17a	0.0256306	0.2513	0.288	0.223	1
Lsm10	0.189204	0.251165	0.221	0.184	1
Mical1	0.461582	0.251071	0.219	0.196	1
Arpc1a	0.0589647	0.250845	0.559	0.502	1
Abca6	0.00760234	-1.33755	0.036	0.073	1
Nol12	0.046371	0.250717	0.181	0.132	1
Ifit2	0.218819	0.250537	0.417	0.379	1
Gins4	0.13594	0.25029	0.119	0.091	1
Igsf8	0.83744	0.250089	0.123	0.121	1
Cmc2	0.316931	0.250087	0.179	0.154	1
Ppp2r2d	0.075738	0.249958	0.298	0.245	1
Hat1	0.00155291	0.249727	0.583	0.489	1
Ttc33	0.607719	0.249697	0.141	0.13	1
Mrps23	0.18651	0.249042	0.233	0.196	1
Prkaca	0.00777616	-0.76001	0.099	0.152	1
Iqce	0.00778582	-0.567856	0.097	0.152	1
Rnf8	0.363728	0.248452	0.165	0.146	1
Chst11	0.0330411	0.248073	0.247	0.188	1
Ube2l6	0.0585663	0.248062	0.517	0.457	1
Gm38843	0.00783375	-2.45189	0.004	0.023	1
Map2k3	0.668155	0.247741	0.29	0.282	1
Hint2	0.153612	0.247715	0.235	0.196	1
Prcc	0.231402	0.246761	0.141	0.116	1
Mybpc3	0.00785655	-2.7179	0.004	0.023	1
Zfp655	0.525254	0.246573	0.151	0.138	1
Uqcrq	0.00209032	0.246463	0.797	0.759	1
Gpr160	0.00786963	-0.852734	0.066	0.112	1
Gm19412	0.00792532	-2.21595	0.004	0.023	1
Commd4	0.0571739	0.246303	0.417	0.357	1
Hadhb	0.15733	0.246251	0.306	0.266	1
Wdr76	0.00797191	-0.903805	0.032	0.068	1
Pfdn1	0.0841582	0.245926	0.294	0.239	1
Gapdh	0.00741642	0.24586	0.869	0.848	1
Alyref	0.17368	0.245681	0.525	0.504	1
Elob	0.000141226	0.245279	0.881	0.859	1
Mrps27	0.0809641	0.245255	0.181	0.138	1
Art3	0.00806852	0.881071	0.08	0.041	1
1110032A03Rik	0.28642	0.24521	0.153	0.134	1
Gm13091	0.00810565	1.42227	0.038	0.013	1
Trafd1	0.00839375	0.245034	0.777	0.725	1
Ufc1	0.28103	0.245015	0.463	0.445	1
Pabpc4	0.11899	0.244994	0.179	0.139	1
Zfp810	0.447555	0.244665	0.119	0.104	1
Atox1	0.000102416	0.244577	0.92	0.914	1
Slc50a1	0.125004	0.24427	0.225	0.186	1
Gm42477	0.46581	0.244175	0.145	0.129	1
Rabggta	0.00831507	-1.19988	0.026	0.059	1
Snrpd3	0.0384572	0.244136	0.626	0.564	1
Vmp1	0.0482578	0.243676	0.602	0.548	1
P2ry14	0.074712	0.2435	0.149	0.111	1
Anapc11	0.319212	0.243388	0.35	0.332	1
Gm12216	0.00137281	0.243367	0.368	0.268	1
Ubxn1	0.0481289	0.24312	0.622	0.604	1
Tbc1d15	0.320025	0.243083	0.429	0.402	1
Pus10	0.401203	0.242616	0.233	0.216	1
Hax1	0.0352236	0.242087	0.318	0.259	1
Ptges3	0.00707987	0.242005	0.676	0.621	1
Mvp	0.0383011	0.241972	0.586	0.53	1
Impa1	0.636973	0.241942	0.26	0.252	1
Nsfl1c	0.480493	0.241408	0.227	0.211	1
Trpm4	0.00862355	1.09717	0.062	0.029	1
Gapt	0.00864331	-1.05891	0.056	0.098	1
Pik3r5	0.550788	0.241278	0.577	0.586	1
Psmg3	0.406103	0.241206	0.149	0.132	1
Cacng8	0.0086813	0.743688	0.052	0.021	1
Tmem131	0.00139729	0.241055	0.865	0.834	1
Snrnp27	0.0445556	0.240965	0.535	0.475	1
Arhgef37	0.00869664	-0.893629	0.085	0.134	1
Stat4	0.221845	0.240472	0.421	0.388	1
Tmem63b	0.319348	0.240459	0.161	0.138	1
Eif1ad	0.338833	0.24042	0.189	0.164	1
Cox5a	0.000733219	0.240249	0.837	0.786	1
Mdm1	0.00883936	-1.64115	0.008	0.03	1
Aph1b	0.00886661	-1.05139	0.044	0.082	1
C1galt1	0.506805	0.240182	0.187	0.17	1
Cyb5a	0.00286892	0.239946	0.581	0.48	1
0610012G03Rik	0.0198241	0.239906	0.423	0.33	1
Ttf2	0.00890587	-0.426889	0.02	0.05	1
Nme4	0.00897076	-1.46718	0.01	0.034	1
Fgfr2	0.00866303	0.239755	0.469	0.377	1
Tmsb4x	0.0200969	0.2397	0.996	0.989	1
C1d	0.0106614	0.239601	0.467	0.391	1
Prps1l3	0.00905396	1.82333	0.04	0.014	1
Coa6	0.361175	0.239582	0.141	0.121	1
Mettl23	0.283044	0.239222	0.437	0.395	1
Gng5	9.0136e-05	0.238935	0.905	0.864	1
Lyrm2	0.195818	0.23849	0.187	0.154	1
Sept3	0.00915658	0.740765	0.099	0.057	1
Exosc3	0.172774	0.238467	0.276	0.236	1
Adora3	0.00922282	1.22911	0.046	0.018	1
Relb	0.0156696	0.237999	0.594	0.523	1
Ube2v1	0.254794	0.237919	0.39	0.359	1
Map4k2	0.00927853	-0.749601	0.083	0.134	1
Arrdc1	0.169985	0.237906	0.326	0.288	1
Alkbh6	0.65566	0.237848	0.135	0.125	1
Timm8b	0.0335938	0.237475	0.402	0.336	1
Irak3	0.00937757	-0.470094	0.08	0.13	1
Psme1	3.0335e-05	0.237314	0.948	0.914	0.684023
Srp9	0.00591393	0.237225	0.69	0.632	1
Atxn7l3	0.157529	0.237183	0.262	0.232	1
Mrgbp	0.638883	0.237157	0.117	0.109	1
Rttn	0.0094652	-1.34028	0.06	0.102	1
Tax1bp3	0.145207	0.237094	0.354	0.314	1
Eml2	0.0094678	1.19908	0.085	0.046	1
Gm16337	0.00948275	1.59428	0.04	0.014	1
Rasal2	0.00949099	-0.84854	0.099	0.152	1
Amn1	0.606008	0.236433	0.229	0.218	1
Atp5j	0.00962648	0.236369	0.797	0.73	1
Nqo2	0.527933	0.236332	0.103	0.093	1
Park7	0.117233	0.235584	0.594	0.575	1
Nim1k	0.00953302	-2.05771	0.026	0.057	1
Efhd2	0.000322472	0.235559	0.835	0.791	1
Agap1	0.262289	0.235519	0.199	0.171	1
Tex9	0.0095532	-1.09672	0.074	0.118	1
Gm13203	0.00960107	2.91287	0.012	0	1
Myo16	0.00960107	3.07747	0.012	0	1
Plet1	0.00960107	4.35895	0.012	0	1
Itga9	0.00960107	3.51912	0.012	0	1
Hist1h2bb	0.00960107	2.94618	0.012	0	1
Slc14a2	0.00960107	3.1092	0.012	0	1
Swap70	0.829869	0.235379	0.419	0.43	1
Slamf7	0.00259568	0.235323	0.857	0.802	1
Fam32a	0.163925	0.23476	0.505	0.461	1
Sh3pxd2a	0.151635	0.234557	0.288	0.248	1
Znrd1	0.322811	0.234178	0.378	0.338	1
Gcnt2	0.0106794	0.233775	0.632	0.548	1
Klf11	0.00980254	-0.87314	0.032	0.066	1
Plek	0.0337024	0.233723	0.815	0.83	1
Hba-a1	0.00983538	2.79431	0.034	0.011	1
AA388235	0.00986276	-1.50959	0.016	0.043	1
Gnptab	0.248886	0.233688	0.521	0.516	1
Clp1	0.275953	0.233607	0.103	0.084	1
Rgcc	0.00997848	-0.535053	0.076	0.123	1
Bcl2a1d	0.00365491	0.233561	0.491	0.396	1
Nap1l1	0.0707487	0.233476	0.807	0.784	1
Mxi1	0.239629	0.233089	0.211	0.182	1
Flywch1	0.010086	1.00937	0.089	0.05	1
Slc9a8	0.257489	0.233064	0.203	0.175	1
Wdr11	0.0101525	-0.787242	0.093	0.143	1
Nop58	0.12389	0.233042	0.32	0.275	1
Rgs10	0.482329	0.232982	0.439	0.414	1
Gm50237	0.0101768	1.40072	0.048	0.02	1
Aig1	0.00327444	0.232843	0.491	0.398	1
Actb	1.24233e-06	0.232479	0.998	0.991	0.0280132
Tecpr2	0.405766	0.232375	0.159	0.139	1
Cops8	0.288998	0.232251	0.219	0.195	1
4921524J17Rik	0.249184	0.232215	0.229	0.198	1
Ubb	1.87436e-06	0.232201	0.96	0.941	0.0422649
6030468B19Rik	0.0103161	1.27886	0.056	0.025	1
Psmc3	0.0381816	0.232187	0.531	0.488	1
Rbbp4	0.0817722	0.23215	0.503	0.455	1
Hmgn1	0.61256	0.232143	0.229	0.212	1
Ctsz	0.00144104	0.231884	0.907	0.909	1
Fam110a	0.198561	0.231826	0.145	0.116	1
Apaf1	0.217749	0.231724	0.626	0.607	1
Ccdc122	0.286438	0.231653	0.141	0.118	1
Cox6c	0.000164967	0.231407	0.911	0.863	1
Cfdp1	0.178097	0.231235	0.465	0.43	1
Cnih1	0.114492	0.231057	0.227	0.18	1
Nrbf2	0.05203	0.230921	0.27	0.216	1
Ifitm2	0.0142627	0.230758	0.863	0.852	1
Junos	0.0106029	1.01481	0.066	0.032	1
Hspa14	0.144053	0.230648	0.28	0.243	1
Gm15056	0.0106685	2.19744	0.024	0.005	1
St3gal3	0.505618	0.23052	0.296	0.329	1
Gm26981	0.0106938	-2.59557	0.002	0.018	1
Naa10	0.537829	0.230272	0.219	0.205	1
Amd1	0.1044	0.230215	0.187	0.148	1
Mcur1	0.0820216	0.230064	0.296	0.245	1
Acpp	0.0107817	-3.35523	0.002	0.018	1
Dnd1	0.0107817	-2.53142	0.002	0.018	1
Zfp595	0.0107875	-0.977135	0.082	0.127	1
Clic1	0.00109677	0.230011	0.889	0.902	1
Chchd2	3.23615e-05	0.229953	0.887	0.859	0.72972
Ctdp1	0.0108494	-0.940069	0.091	0.138	1
Slamf1	0.0108571	0.986721	0.056	0.025	1
Lcp1	0.000130325	0.229866	0.918	0.921	1
Gpatch11	0.567578	0.229848	0.173	0.161	1
Gm29336	0.0109237	-2.02864	0.002	0.018	1
Zmat5	0.0658573	0.229827	0.294	0.245	1
Ppil2	0.235522	0.22972	0.358	0.321	1
Hnrnpk	0.0304113	0.229371	0.835	0.823	1
Ate1	0.936681	0.229256	0.143	0.141	1
Erich1	0.925761	0.229191	0.131	0.134	1
Casp8ap2	0.918648	0.229036	0.262	0.266	1
Ndufv2	0.00218183	0.228654	0.584	0.495	1
Gm47071	0.423593	0.228589	0.133	0.118	1
Brsk1	0.0111657	-1.71998	0.014	0.039	1
Zrsr2	0.114894	0.228432	0.292	0.248	1
Acot9	0.757231	0.228356	0.274	0.268	1
Sdhc	0.362815	0.228117	0.326	0.293	1
Tubb5	0.201619	0.22802	0.65	0.625	1
Gpr18	0.153297	0.227869	0.348	0.295	1
Nrbp1	0.150721	0.227866	0.457	0.411	1
Psmd2	0.419215	0.227785	0.443	0.429	1
Arpc4	0.00980568	0.22775	0.821	0.791	1
Stat1	1.79841e-05	0.227699	0.913	0.863	0.405523
Baz2a	0.580935	0.227456	0.459	0.448	1
Snip1	0.694098	0.227265	0.107	0.1	1
Nudt8	0.122729	0.22721	0.107	0.079	1
Ptpn6	0.037057	0.226913	0.71	0.682	1
Ccng2	0.0114014	-0.224393	0.093	0.146	1
Acadsb	0.485615	0.226876	0.123	0.111	1
D230025D16Rik	0.0114226	-0.677737	0.087	0.136	1
Fhad1	0.0114458	1.09125	0.042	0.016	1
Nfil3	0.112365	0.226729	0.227	0.188	1
St6galnac4	0.225434	0.226084	0.135	0.111	1
Hgs	0.311691	0.226018	0.165	0.139	1
Strip1	0.0115133	-0.765639	0.082	0.129	1
Phf6	0.112936	0.225983	0.34	0.295	1
Seh1l	0.0363209	0.225942	0.254	0.202	1
Ppp1r35	0.593282	0.225851	0.207	0.193	1
Gpsm2	0.01157	-1.66533	0.012	0.036	1
Caml	0.29775	0.225809	0.161	0.136	1
Gm35853	0.0116606	-0.564059	0.083	0.132	1
Med19	0.0932296	0.225793	0.177	0.136	1
Arpc3	0.000155823	0.225377	0.897	0.886	1
Hnrnpf	0.000228443	0.22524	0.875	0.882	1
Mrps35	0.0912308	0.225223	0.131	0.096	1
Lrwd1	0.393611	0.224736	0.123	0.105	1
Myd88	0.0396981	0.224499	0.559	0.5	1
Mrs2	0.705878	0.224078	0.157	0.15	1
Gtpbp2	0.118721	0.224021	0.296	0.246	1
St6galnac3	0.0117974	-1.03681	0.04	0.077	1
Smim24	0.0118026	1.14593	0.068	0.034	1
Nadk2	0.011829	-0.727221	0.076	0.121	1
Gm16214	0.0118474	2.54242	0.02	0.004	1
Acadm	0.338457	0.223911	0.35	0.327	1
1700123O20Rik	0.285125	0.223825	0.245	0.216	1
Gm26944	0.0118929	-0.886196	0.05	0.089	1
Mrpl18	0.0281406	0.223778	0.453	0.373	1
Yif1a	0.236064	0.22376	0.163	0.138	1
Ppp1r15a	0.144153	0.223635	0.38	0.334	1
Sox12	0.0119414	-2.82846	0	0.013	1
Gpr149	0.0119414	-3.42929	0	0.013	1
Tet1	0.0119414	-3.20847	0	0.013	1
Ak7	0.0119414	-3.12668	0	0.013	1
Gm48283	0.0119414	-2.7667	0	0.013	1
5730405O15Rik	0.0119414	-3.16944	0	0.013	1
E330020D12Rik	0.0119502	-1.14723	0.054	0.093	1
Nipsnap3b	0.136216	0.22351	0.306	0.264	1
Rala	0.0154935	0.223206	0.698	0.629	1
Gm15663	0.0120173	2.76918	0.016	0.002	1
Stip1	0.225333	0.223121	0.32	0.289	1
Gpr4	0.0120698	2.58247	0.02	0.004	1
Crnkl1	0.546923	0.2229	0.272	0.257	1
Sh3bp5	0.012135	-0.929623	0.052	0.091	1
D930028M14Rik	0.0121448	2.18846	0.02	0.004	1
Gm16175	0.0121784	-0.952161	0.022	0.052	1
3830403N18Rik	0.0121901	3.16947	0.016	0.002	1
H2-T23	0.00138197	0.22282	0.811	0.759	1
Nedd4	0.0122256	-1.09083	0.028	0.059	1
Erh	0.189072	0.222684	0.561	0.53	1
Rbx1	0.00167845	0.222562	0.859	0.854	1
Zfp646	0.243577	0.221906	0.137	0.112	1
Polr2g	0.0722532	0.22187	0.4	0.348	1
Ddit4	0.252051	0.221842	0.141	0.116	1
Oaf	0.0123346	1.00705	0.078	0.041	1
Was	0.388636	0.221168	0.396	0.375	1
Arl6ip4	0.142838	0.22116	0.332	0.286	1
Ndrg2	0.0124116	1.09936	0.036	0.013	1
Jade2	0.0124169	1.86708	0.03	0.009	1
Rab22a	0.133995	0.22086	0.435	0.4	1
Pin4	0.204515	0.220859	0.521	0.495	1
Cenpx	0.303317	0.220824	0.308	0.282	1
Trir	0.0732211	0.220611	0.66	0.621	1
Osgin2	0.199193	0.220433	0.129	0.102	1
Atp5g1	0.0212025	0.219986	0.722	0.675	1
Rrp8	0.0905681	0.219972	0.103	0.073	1
Chd7	0.079778	0.219718	0.563	0.516	1
Cyfip1	0.0110414	0.219669	0.716	0.63	1
Tjp3	0.0126736	1.10286	0.058	0.027	1
Cnn2	0.0600857	0.21961	0.712	0.666	1
Flnb	0.0193346	0.219292	0.437	0.357	1
Rest	0.305142	0.219274	0.364	0.336	1
Ndufs8	0.0360268	0.219254	0.491	0.42	1
Sh3pxd2b	0.225474	0.219209	0.199	0.17	1
Ascc1	0.0504996	0.21894	0.219	0.168	1
Nlrp3	0.238118	0.218933	0.239	0.207	1
Pold3	0.073818	0.218862	0.268	0.216	1
Dnajc8	0.0272375	0.218812	0.716	0.641	1
Arsa	0.0131293	-0.926122	0.044	0.08	1
Satb2	0.013142	-0.540625	0.03	0.062	1
Mrto4	0.385014	0.218734	0.235	0.212	1
Rpp38	0.0131771	-1.34783	0.046	0.082	1
Net1	0.435451	0.218708	0.28	0.264	1
Kcnn4	0.788311	0.218247	0.135	0.13	1
Rps17	0.00471967	0.218004	0.891	0.852	1
Tpm3	4.38993e-05	0.217799	0.962	0.955	0.989884
Uchl3	0.675871	0.217726	0.223	0.216	1
Cebpzos	0.106868	0.217708	0.155	0.116	1
Rbm12b2	0.0133231	-1.08356	0.05	0.088	1
Rps20	5.92643e-05	0.217616	0.96	0.939	1
Gm37787	0.0133399	-1.92272	0.008	0.029	1
Olfr658	0.0133399	-2.15844	0.008	0.029	1
Ankrd55	0.0133481	-1.36129	0.04	0.075	1
Gins2	0.0133582	1.01062	0.052	0.023	1
Cspp1	0.121438	0.217291	0.324	0.273	1
Lrpap1	0.523467	0.217257	0.225	0.204	1
Litaf	0.0950967	0.217208	0.614	0.55	1
Snx3	0.011707	0.217031	0.71	0.643	1
Camta1	0.0663893	0.217011	0.344	0.28	1
Mrps16	0.203996	0.216919	0.449	0.429	1
Klhl26	0.0136891	0.97951	0.06	0.029	1
Gm16576	0.013695	-1.24974	0.022	0.05	1
Syn3	0.099917	0.216758	0.169	0.132	1
Eloc	0.221603	0.216583	0.596	0.566	1
Rnf121	0.0256953	0.21633	0.173	0.121	1
Racgap1	0.0138482	-1.04619	0.097	0.143	1
Ccdc71l	0.315822	0.216091	0.209	0.189	1
Pus1	0.993204	0.2159	0.103	0.104	1
Trap1	0.259439	0.215872	0.143	0.118	1
Mthfsl	0.0376064	0.215647	0.382	0.311	1
Rassf3	0.752023	0.215445	0.539	0.566	1
Tjp2	0.12313	0.215414	0.115	0.084	1
Dgka	0.014086	-1.06838	0.048	0.086	1
Gm20513	0.68826	0.215226	0.258	0.254	1
Nxpe4	0.014167	-0.686722	0.074	0.118	1
Hmgn3	0.0253869	0.215092	0.29	0.225	1
Thap7	0.567501	0.214896	0.115	0.104	1
Acat1	0.588912	0.214783	0.282	0.273	1
Ywhah	0.0408082	0.214777	0.757	0.727	1
Kars	0.480732	0.214672	0.171	0.152	1
Trappc2l	0.183491	0.214553	0.362	0.323	1
Mrps30	0.758299	0.214521	0.149	0.145	1
Apobr	0.322988	0.214419	0.26	0.238	1
Creb3	0.306385	0.214339	0.205	0.18	1
Cd209c	0.0143822	-1.05355	0.05	0.088	1
St8sia6	0.014443	-1.19664	0.03	0.061	1
C9orf72	0.488554	0.214306	0.308	0.289	1
Drosha	0.0410584	0.21418	0.133	0.091	1
Vwa5a	0.351455	0.213992	0.642	0.636	1
Rdh10	0.0146409	-0.78668	0.036	0.07	1
Got1	0.336024	0.213521	0.332	0.307	1
Timm50	0.223239	0.213504	0.141	0.116	1
Gm6377	0.140362	0.213481	0.147	0.114	1
Cyba	8.28509e-05	0.213477	0.962	0.948	1
Nbn	0.148035	0.213467	0.135	0.104	1
Tnfaip8l2	0.626293	0.213325	0.435	0.432	1
Psmb5	0.114967	0.213218	0.608	0.559	1
Sap18	0.0469492	0.213186	0.604	0.554	1
Trak1	0.375482	0.213101	0.471	0.45	1
Psma6	0.0357293	0.21291	0.584	0.521	1
Gm17018	0.361668	0.212508	0.175	0.152	1
Wfdc17	0.123863	0.212332	0.73	0.73	1
Sra1	0.0330397	0.212062	0.427	0.361	1
Nde1	0.395816	0.211973	0.135	0.116	1
St6gal1	0.0153212	-0.770978	0.066	0.107	1
Fbxo31	0.0153263	-1.2677	0.03	0.061	1
Mrpl21	0.289089	0.211789	0.35	0.32	1
Adap1	0.50874	0.211732	0.491	0.477	1
Ccr6	0.0153496	-1.3399	0.03	0.061	1
Inka1	0.0153545	1.46823	0.038	0.014	1
Gosr1	0.341206	0.211289	0.167	0.145	1
Frg1	0.0941682	0.211161	0.539	0.495	1
Oser1	0.749063	0.210964	0.177	0.168	1
Prps2	0.0154751	-0.909641	0.052	0.089	1
Atp5h	0.00890308	0.210883	0.867	0.836	1
Cct8	0.348329	0.210812	0.553	0.543	1
Fgl2	0.062401	0.210731	0.702	0.704	1
Gpr152	0.0155418	1.1759	0.038	0.014	1
Usp39	0.545052	0.210704	0.155	0.139	1
Ndufb5	0.0411402	0.21038	0.59	0.53	1
Samd1	0.015619	-1.01194	0.048	0.084	1
Ubl4a	0.558557	0.209819	0.169	0.157	1
Nol7	0.0220547	0.209769	0.678	0.618	1
Kif9	0.0156963	-0.656393	0.087	0.132	1
Gpatch1	0.44941	0.209721	0.101	0.088	1
Zcchc17	0.083632	0.209561	0.276	0.227	1
AW549877	0.275383	0.209404	0.187	0.157	1
Ssx2ip	0.0158676	1.2756	0.032	0.011	1
Larp7	0.14218	0.209402	0.266	0.22	1
Mtmr1	0.510008	0.209385	0.189	0.212	1
Kctd13	0.899561	0.20935	0.109	0.112	1
B3gat2	0.0159029	1.40333	0.032	0.011	1
Sult1a1	0.0159433	-1.73891	0.014	0.038	1
Gatd3a	0.495659	0.209323	0.121	0.109	1
Zbtb8os	0.938439	0.209082	0.229	0.225	1
Rab11fip2	0.430294	0.209073	0.133	0.116	1
Osgep	0.490776	0.209001	0.368	0.346	1
Rp9	0.147078	0.208941	0.471	0.425	1
Cox7a2	0.0009837	0.208855	0.841	0.825	1
Slc9a1	0.513621	0.208851	0.28	0.259	1
Scand1	0.0022183	0.208816	0.853	0.832	1
Ly75	0.0107708	0.208696	0.294	0.22	1
Slc2a1	0.405261	0.208647	0.185	0.164	1
Epb41l2	0.147998	0.208639	0.63	0.58	1
Uap1l1	0.41722	0.208547	0.115	0.1	1
Psma2	0.00052358	0.208539	0.807	0.762	1
Rabgap1l	0.48024	0.208445	0.503	0.5	1
Sash1	0.0163567	-0.79622	0.087	0.132	1
Dhx38	0.442954	0.208255	0.209	0.189	1
Smad7	0.255181	0.208204	0.27	0.236	1
Mrpl44	0.491799	0.208176	0.117	0.102	1
Pa2g4	0.386022	0.207947	0.338	0.311	1
Prpf31	0.638432	0.207897	0.193	0.179	1
Mrpl16	0.952593	0.207832	0.161	0.162	1
Nek6	0.40638	0.207765	0.171	0.154	1
Il4ra	0.230164	0.207063	0.537	0.507	1
Kif5c	0.0165908	1.06507	0.046	0.02	1
Slamf8	0.221387	0.206983	0.388	0.357	1
Gm11944	0.0167029	-0.683826	0.03	0.061	1
Acod1	0.016774	1.33135	0.074	0.039	1
Rrbp1	0.0380453	0.206811	0.861	0.85	1
Pdcd5	0.0617498	0.206791	0.539	0.477	1
Mrpl3	0.229844	0.206575	0.175	0.146	1
Cfap36	0.127322	0.206391	0.159	0.125	1
Zbtb1	0.457968	0.206071	0.171	0.152	1
Dtd2	0.0171311	0.703549	0.091	0.054	1
4930402H24Rik	0.207435	0.206063	0.247	0.214	1
Eif4a3	0.261924	0.205709	0.364	0.332	1
Rwdd1	0.0649266	0.205641	0.541	0.489	1
Ucp2	0.00466686	0.205592	0.837	0.852	1
Zdhhc4	0.0172299	-0.600465	0.074	0.116	1
Mxd1	0.00555108	0.205445	0.543	0.439	1
Eps8l1	0.017287	-1.74726	0.012	0.034	1
Plcb1	0.0173009	-1.22716	0.095	0.139	1
Adgrg6	0.9525	0.205351	0.276	0.282	1
Ap5s1	0.0173228	-1.6827	0.012	0.034	1
Igsf9	0.0173743	-1.41867	0.024	0.052	1
Mrpl58	0.169299	0.205173	0.274	0.236	1
Gm19696	0.0173838	-3.08723	0.002	0.016	1
Abce1	0.466576	0.205128	0.239	0.218	1
2810468N07Rik	0.0174404	-2.47149	0.002	0.016	1
Tesk2	0.0174469	-1.10954	0.036	0.068	1
Pnrc1	0.13497	0.204965	0.59	0.541	1
Tmem160	0.107591	0.20475	0.59	0.539	1
Mtmr9	0.812265	0.204628	0.103	0.109	1
Insig2	0.248757	0.204455	0.123	0.1	1
Mrps7	0.30977	0.204302	0.225	0.202	1
Ap3m2	0.459883	0.204273	0.145	0.129	1
Exosc9	0.872421	0.204251	0.117	0.12	1
Gnpda1	0.41993	0.204209	0.175	0.155	1
Zfp874a	0.0177599	-1.48901	0.018	0.043	1
Sec24d	0.342335	0.20416	0.113	0.095	1
Bmf	0.0178082	-0.751733	0.076	0.118	1
Lratd2	0.0178515	1.32445	0.048	0.021	1
Ap1s1	0.140411	0.203878	0.189	0.15	1
Itm2c	0.271369	0.203441	0.594	0.568	1
Naxd	0.196259	0.202916	0.171	0.139	1
Cct7	0.240947	0.202727	0.461	0.423	1
Srrm1	0.0726712	0.20267	0.734	0.695	1
Gtpbp1	0.585602	0.20258	0.292	0.279	1
Nfia	0.0180146	-0.660375	0.074	0.116	1
Nabp2	0.485416	0.202229	0.229	0.209	1
Dlgap3	0.0181293	3.61983	0.01	0	1
Zswim9	0.0181293	3.44321	0.01	0	1
Hamp	0.0181293	3.8242	0.01	0	1
Tomt	0.0181293	3.22066	0.01	0	1
C78334	0.0181293	2.82955	0.01	0	1
Pald1	0.0181293	3.03094	0.01	0	1
Edn1	0.0181293	3.07505	0.01	0	1
3830408C21Rik	0.0181293	2.66176	0.01	0	1
Hhla1	0.0181293	2.76578	0.01	0	1
Btnl2	0.0181293	2.92459	0.01	0	1
Rhod	0.0181293	3.67731	0.01	0	1
Cntf	0.0181293	3.21578	0.01	0	1
Rbmx2	0.0181361	0.707431	0.091	0.054	1
Sestd1	0.813744	0.202021	0.215	0.205	1
Arfrp1	0.30693	0.201558	0.229	0.204	1
Ccdc15	0.0182456	-1.50215	0.018	0.043	1
Ifi211	0.030873	0.201547	0.698	0.67	1
Olfr1033	0.018348	1.97283	0.022	0.005	1
Clasrp	0.0183499	-0.631917	0.087	0.132	1
Eif1	0.000429869	0.201369	0.956	0.932	1
Tbc1d9b	0.516469	0.201288	0.243	0.223	1
Smim3	0.164331	0.200993	0.292	0.252	1
Klf12	0.0183949	0.615016	0.076	0.041	1
Cxcl10	1.311e-05	0.200848	0.35	0.218	0.295618
Nos2	0.0184988	2.52101	0.022	0.005	1
Wbp11	0.48794	0.200683	0.417	0.396	1
Rpl22l1	0.016302	0.200431	0.807	0.771	1
Gm43569	0.0185641	0.704772	0.04	0.016	1
Tmem242	0.0185676	-0.521279	0.097	0.143	1
Elovl7	0.0186	2.08947	0.022	0.005	1
Pnrc2	0.0613756	0.200133	0.376	0.311	1
Igtp	0.00382157	0.200069	0.461	0.379	1
Cep85	0.464647	0.199952	0.157	0.177	1
Sephs1	0.135859	0.19938	0.139	0.107	1
Mrpl55	0.367919	0.199009	0.179	0.155	1
Tnfaip3	0.0838573	0.198888	0.451	0.386	1
Gm7967	0.0188037	1.336	0.022	0.005	1
Prkra	0.0723037	0.198859	0.149	0.109	1
Slc22a14	0.0188391	-1.04212	0.024	0.052	1
Tmsb15b2	0.0188476	-1.16991	0.012	0.034	1
Sirpb1c	0.48606	0.198361	0.221	0.202	1
Mrpl42	0.438873	0.198224	0.302	0.279	1
Pttg1ip	0.269741	0.197728	0.195	0.168	1
Ell2	0.145086	0.197613	0.3	0.254	1
Dus4l	0.0191243	0.627196	0.056	0.027	1
Pdcd10	0.0960643	0.197497	0.734	0.718	1
Dut	0.670904	0.197399	0.107	0.1	1
2700062C07Rik	0.0192261	-0.917306	0.064	0.102	1
Phyh	0.241676	0.197212	0.28	0.245	1
Ube2c	0.019281	1.36689	0.05	0.023	1
Jaml	0.145947	0.197114	0.374	0.329	1
Commd7	0.0910374	0.19683	0.437	0.388	1
Haus6	0.0193429	-0.730717	0.072	0.112	1
Brms1	0.344059	0.196709	0.25	0.229	1
Yipf5	0.958248	0.19625	0.235	0.248	1
Phf23	0.872638	0.19583	0.201	0.196	1
Copb2	0.225092	0.19581	0.39	0.35	1
Zfp330	0.281181	0.195635	0.233	0.207	1
Hnrnpd	0.00807418	0.195486	0.793	0.745	1
Ogfrl1	0.621506	0.195264	0.525	0.518	1
Ezh1	0.278049	0.195066	0.181	0.152	1
Xkr8	0.019684	2.01488	0.028	0.009	1
Abi2	0.0197112	-0.500102	0.091	0.136	1
Ddx41	0.185722	0.194883	0.229	0.193	1
Smdt1	0.0633343	0.194792	0.799	0.789	1
Marveld2	0.019759	1.6232	0.034	0.013	1
Trp53cor1	0.01978	-1.7974	0.026	0.054	1
Traf3ip1	0.0197865	0.653067	0.048	0.021	1
Bsg	0.275803	0.194634	0.509	0.462	1
Crip2	0.493672	0.19451	0.107	0.095	1
Dlg4	0.0197967	-1.12615	0.048	0.082	1
Cnot3	0.0883687	0.194502	0.412	0.357	1
Guca1a	0.490836	0.194471	0.123	0.109	1
Nmi	0.0354749	0.19444	0.569	0.495	1
Wdr82	0.0806094	0.19417	0.243	0.196	1
Rabgap1	0.0874998	0.194045	0.435	0.371	1
Alg5	0.560931	0.193785	0.249	0.23	1
Tmem203	0.997271	0.193754	0.101	0.104	1
Tmem9	0.0199601	-2.42343	0.004	0.02	1
G6pc3	0.0199756	-0.68294	0.083	0.127	1
Gm43727	0.0199787	-1.33489	0.01	0.03	1
2810408I11Rik	0.0200087	-2.92086	0	0.011	1
Mr1	0.0200087	-2.90742	0	0.011	1
Ephx1	0.0200087	-2.62491	0	0.011	1
Nbl1	0.0200087	-2.87441	0	0.011	1
Gm34821	0.0200087	-3.04904	0	0.011	1
Tmem25	0.0200087	-3.359	0	0.011	1
AC241534.1	0.0200087	-3.23757	0	0.011	1
Gm11273	0.0200087	-2.75876	0	0.011	1
Xkr6	0.0200087	-2.91352	0	0.011	1
T2	0.0200087	-3.07462	0	0.011	1
Mamld1	0.0200087	-2.88772	0	0.011	1
Foxred2	0.0200253	-0.674173	0.066	0.105	1
Neurl1b	0.0200425	-0.817031	0.04	0.073	1
Rpap1	0.0200472	1.50748	0.042	0.018	1
Rtcb	0.141949	0.193051	0.4	0.348	1
Gm45479	0.0200537	-2.03943	0.008	0.027	1
Gm4356	0.0200561	-0.633548	0.044	0.079	1
Pfdn5	0.000783222	0.193	0.887	0.85	1
Pin1	0.0812855	0.192788	0.278	0.225	1
Thumpd2	0.0201404	-1.2938	0.016	0.039	1
Smox	0.869921	0.19257	0.121	0.118	1
Timmdc1	0.45658	0.192569	0.189	0.17	1
Eif1ax	0.0672192	0.192378	0.435	0.361	1
Galt	0.0202158	-0.930403	0.042	0.075	1
Hmg20b	0.021372	0.192307	0.457	0.375	1
Ndufa10	0.168327	0.192305	0.382	0.338	1
Casp3	0.419365	0.192248	0.37	0.345	1
Atg4a	0.333289	0.192113	0.177	0.154	1
Atp5l	0.00121658	0.191744	0.909	0.902	1
Gm1720	0.0203821	-1.93432	0.008	0.027	1
Tnip3	0.959345	0.191535	0.376	0.386	1
Gm15563	0.588046	0.191318	0.111	0.1	1
Zfp597	0.0204762	-1.05589	0.056	0.093	1
Ifi35	0.0287158	0.19109	0.654	0.575	1
Cflar	0.312657	0.191025	0.638	0.607	1
Anapc16	0.130468	0.190878	0.368	0.32	1
Rap2c	0.270411	0.190769	0.354	0.325	1
Gm43623	0.0205084	-2.44926	0.006	0.023	1
Dot1l	0.55811	0.19074	0.153	0.139	1
Chmp1b	0.103909	0.190668	0.233	0.186	1
U2af2	0.220871	0.190653	0.384	0.346	1
Nop9	0.9518	0.190438	0.167	0.166	1
Arhgap31	0.964577	0.190136	0.425	0.445	1
Lsm4	0.0853523	0.190038	0.555	0.505	1
Gyg	0.217644	0.190017	0.491	0.459	1
4930593A02Rik	0.02069	-1.8924	0.006	0.023	1
Rnf6	0.362523	0.189881	0.298	0.268	1
Cdc14b	0.0206982	-0.52013	0.072	0.114	1
Ppp1r14a	0.0207633	0.910388	0.076	0.043	1
Gm10602	0.0208726	-1.55601	0.004	0.02	1
Kif15	0.0209077	-2.13237	0.008	0.027	1
Prxl2c	0.0209421	-0.708169	0.091	0.138	1
Spag7	0.0492335	0.189832	0.326	0.277	1
Cradd	0.357153	0.18978	0.25	0.223	1
Chl1	0.0210168	3.17076	0.018	0.004	1
Etfbkmt	0.02105	-0.288678	0.076	0.118	1
Ccl25	0.0210571	-1.00332	0.064	0.102	1
Akap1	0.0211635	-1.60011	0.006	0.023	1
Lin7c	0.14335	0.189749	0.266	0.229	1
Mrps14	0.105408	0.189742	0.543	0.491	1
Ppa1	0.00408905	0.189645	0.352	0.261	1
Hsdl1	0.940221	0.18939	0.105	0.107	1
Tmem165	0.471733	0.189373	0.439	0.42	1
Cep250	0.326986	0.189082	0.167	0.145	1
Zfp277	0.206679	0.189065	0.36	0.323	1
Mrpl27	0.934757	0.188942	0.189	0.189	1
Zfp672	0.620777	0.188864	0.151	0.139	1
Gm44702	0.0214011	1.8841	0.018	0.004	1
Sys1	0.191496	0.188761	0.535	0.496	1
Dpy30	0.678901	0.188738	0.243	0.232	1
Itgb1bp1	0.206609	0.18873	0.243	0.205	1
Gart	0.593629	0.188622	0.167	0.154	1
Dtnbp1	0.0153904	0.188552	0.354	0.279	1
Gfod1	0.787321	0.188502	0.157	0.166	1
Dph5	0.41915	0.188391	0.173	0.154	1
Gmeb1	0.388603	0.188206	0.227	0.2	1
Sec61g	0.0338221	0.188017	0.909	0.871	1
Ehf	0.0216825	-0.668902	0.022	0.048	1
Hist1h2bc	0.0751028	0.188014	0.179	0.136	1
Gm22146	0.021726	1.78929	0.018	0.004	1
Grina	0.265771	0.18788	0.29	0.254	1
9430091E24Rik	0.0218074	0.56101	0.05	0.023	1
St6galnac6	0.820839	0.187836	0.127	0.123	1
Mpnd	0.051891	0.187823	0.254	0.202	1
Snw1	0.091763	0.187797	0.525	0.462	1
Dnlz	0.324345	0.187668	0.159	0.136	1
Slc25a39	0.746803	0.187508	0.155	0.15	1
Csrp1	0.0319638	0.187286	0.328	0.262	1
Ankib1	0.481322	0.187238	0.507	0.5	1
Atp5a1	0.0380043	0.186959	0.763	0.736	1
Gm16033	0.0221498	3.34419	0.014	0.002	1
Apobec3	0.00598036	0.186659	0.823	0.791	1
Pink1	0.022212	-0.378239	0.068	0.109	1
Hacd2	0.180152	0.186565	0.231	0.196	1
Wnk1	0.302717	0.186563	0.873	0.884	1
Enkd1	0.0223061	2.59628	0.014	0.002	1
Tmppe	0.0223061	2.98235	0.014	0.002	1
Fam214b	0.09561	0.186417	0.135	0.1	1
Pak1ip1	0.331418	0.186074	0.408	0.373	1
Uqcrb	0.00507623	0.185844	0.769	0.713	1
Ndufb7	0.0161076	0.185545	0.753	0.679	1
Avpi1	0.156979	0.185193	0.461	0.421	1
Nedd8	0.0707359	0.185182	0.805	0.791	1
Ipo13	0.0224371	0.612901	0.072	0.039	1
Gm16617	0.0224633	2.11769	0.014	0.002	1
Mapk13	0.0225019	0.792996	0.07	0.038	1
Nectin1	0.39525	0.184819	0.483	0.445	1
Nln	0.628699	0.184785	0.131	0.121	1
A930007I19Rik	0.517473	0.184443	0.145	0.13	1
Sap30l	0.113622	0.184074	0.217	0.175	1
Cct4	0.311553	0.183929	0.553	0.521	1
Tlr4	0.467659	0.183643	0.119	0.104	1
Rbpms2	0.0227009	1.39275	0.014	0.002	1
Lpar3	0.0227543	-1.45791	0.032	0.061	1
Galnt6	0.865137	0.18329	0.183	0.18	1
Aurkb	0.0228389	-0.931224	0.03	0.059	1
Gstt1	0.0228463	1.28301	0.052	0.025	1
Abcb8	0.0228645	-1.54047	0.024	0.05	1
Pcbp3	0.0228722	-1.21589	0.03	0.059	1
Zscan29	0.0229115	-0.446025	0.064	0.104	1
Snrpd2	0.111491	0.183227	0.63	0.595	1
Ptgs2	0.0229938	0.644589	0.091	0.055	1
Gm20707	0.0230145	-0.682031	0.062	0.1	1
Slc41a1	0.894004	0.183226	0.113	0.111	1
Smarce1	0.0211762	0.183218	0.531	0.459	1
Ccdc130	0.0231906	1.02679	0.08	0.046	1
Ebp	0.159104	0.183029	0.356	0.321	1
Wipf2	0.543182	0.183012	0.368	0.346	1
Fbxw17	0.605632	0.182939	0.133	0.123	1
Sh3d21	0.023299	1.35934	0.036	0.014	1
Pik3r6	0.913923	0.182863	0.354	0.368	1
Pld1	0.0233863	-0.973154	0.044	0.077	1
Slc3a2	0.34845	0.182829	0.396	0.375	1
Mbd3	0.327718	0.182819	0.229	0.205	1
Gnai2	0.000375972	0.182071	0.946	0.927	1
Prss30	0.0235404	0.57805	0.064	0.034	1
Nlrx1	0.0235823	0.650375	0.087	0.052	1
Slc35a4	0.0236043	-0.584567	0.095	0.139	1
Psmd13	0.114989	0.181956	0.547	0.509	1
Hck	0.0379899	0.181939	0.738	0.732	1
4931413K12Rik	0.0237161	1.27016	0.044	0.02	1
Gm14023	0.0237649	1.22501	0.054	0.027	1
Zmat2	0.136487	0.18181	0.521	0.466	1
Snapc2	0.0237929	1.11061	0.062	0.032	1
Psmb3	0.0597674	0.181673	0.75	0.727	1
Nup54	0.206416	0.181586	0.209	0.173	1
Mfap1a	0.359414	0.181565	0.225	0.198	1
Pih1d1	0.499625	0.181558	0.187	0.17	1
Dubr	0.0239208	0.842943	0.091	0.055	1
Tmx1	0.978407	0.181493	0.195	0.195	1
Tlr12	0.0239643	1.23959	0.044	0.02	1
Mfhas1	0.860804	0.181384	0.308	0.309	1
Bbip1	0.182679	0.181338	0.439	0.409	1
Phf11a	0.45695	0.181264	0.419	0.395	1
Smarca4	0.789812	0.181177	0.427	0.414	1
Hdac3	0.115612	0.181051	0.147	0.109	1
Fip1l1	0.164997	0.180863	0.429	0.38	1
Pycard	0.20817	0.180705	0.648	0.648	1
Zswim3	0.0242562	-1.34855	0.028	0.055	1
Bnip2	0.112873	0.180562	0.598	0.58	1
Ncf4	0.0636677	0.180538	0.332	0.271	1
Tnfrsf4	0.965128	0.180273	0.119	0.121	1
Gm3417	0.0245016	-1.30165	0.014	0.036	1
Amz2	0.419362	0.179972	0.113	0.098	1
Wdr74	0.282272	0.179932	0.163	0.138	1
Prdx1	0.0511582	0.179905	0.825	0.795	1
Cnot9	0.0246588	-0.671789	0.099	0.145	1
Rbmxl1	0.354105	0.179817	0.356	0.327	1
Ndufs3	0.095852	0.179765	0.382	0.329	1
Ccnd3	0.357026	0.179299	0.702	0.736	1
Cnr2	0.024726	-0.837303	0.068	0.105	1
Socs5	0.0247865	-0.318042	0.085	0.129	1
Rgs14	0.0248011	-0.526397	0.091	0.136	1
Slamf6	0.0248173	1.7465	0.03	0.011	1
Gtf2h2	0.197157	0.179032	0.107	0.084	1
Hook2	0.194604	0.178974	0.123	0.096	1
Parp4	0.556307	0.178943	0.384	0.379	1
Etv3	0.106038	0.178791	0.612	0.555	1
Themis2	0.852281	0.178502	0.543	0.575	1
Psmb4	0.0204902	0.178477	0.726	0.68	1
Taf10	0.0400011	0.178153	0.676	0.62	1
Atraid	0.845551	0.178018	0.274	0.277	1
Sinhcaf	0.040712	0.177793	0.414	0.343	1
Ralgps1	0.19096	0.17757	0.183	0.15	1
Trappc6a	0.131172	0.177493	0.219	0.177	1
Hivep1	0.247963	0.177298	0.565	0.537	1
Gpsm3	0.0968305	0.177201	0.579	0.536	1
Abca2	0.0254877	-0.419512	0.046	0.079	1
Mthfd2	0.216497	0.177066	0.406	0.359	1
Cd209d	0.0255425	-0.847119	0.056	0.091	1
Dpysl5	0.0255524	1.66801	0.024	0.007	1
Gstm1	0.0255616	-1.03891	0.032	0.061	1
Por	0.549847	0.177042	0.177	0.159	1
Nmnat1	0.0256018	1.46637	0.046	0.021	1
Mrps15	0.407912	0.176992	0.36	0.338	1
Sh3bp4	0.0569571	0.176673	0.225	0.177	1
Atp2a3	0.0256369	-0.665989	0.082	0.121	1
Spen	0.572445	0.176633	0.274	0.259	1
Ccr5	0.0331615	0.176478	0.435	0.361	1
Hadha	0.246818	0.176212	0.322	0.286	1
Syap1	0.184714	0.17608	0.326	0.288	1
Lnx2	0.478098	0.175741	0.185	0.168	1
Ubr4	0.433535	0.175666	0.394	0.366	1
Itprip	0.0258294	-0.774162	0.072	0.109	1
Cmklr1	0.0259937	1.43141	0.024	0.007	1
Gmnn	0.0598316	0.175411	0.113	0.079	1
Snu13	0.230399	0.175408	0.551	0.521	1
Phrf1	0.252203	0.175366	0.288	0.245	1
Eif3i	0.0982864	0.174986	0.579	0.525	1
Isg20	0.533167	0.174848	0.256	0.25	1
Pira2	0.221362	0.174585	0.394	0.357	1
Gm13708	0.705585	0.174292	0.171	0.162	1
Matn2	0.0261848	1.50444	0.024	0.007	1
Esr1	0.0262056	-0.809757	0.04	0.071	1
Map1lc3b	0.0533337	0.174131	0.662	0.63	1
1700087M22Rik	0.0263129	1.49125	0.024	0.007	1
Skp1a	0.218217	0.173878	0.384	0.348	1
Zfp467	0.0263838	-0.827997	0.097	0.139	1
Ash2l	0.350613	0.173775	0.147	0.127	1
Tmem265	0.0264569	-0.577387	0.052	0.086	1
Pmm2	0.341911	0.1737	0.229	0.198	1
Hvcn1	0.0264706	0.792451	0.093	0.057	1
Eif2b2	0.631282	0.173582	0.197	0.211	1
Morrbid	0.210099	0.173327	0.404	0.375	1
Thbd	0.0265337	-1.70156	0.034	0.062	1
Gm12703	0.0265659	-1.10871	0.022	0.046	1
Gm6209	0.0265707	0.307352	0.024	0.007	1
Bloc1s6	0.0909355	0.173274	0.197	0.155	1
Hspa9	0.0943077	0.173159	0.304	0.248	1
Opn3	0.0267864	-0.9075	0.028	0.055	1
Casz1	0.0267919	0.818835	0.068	0.038	1
Cdc37l1	0.109766	0.173112	0.247	0.202	1
Fuca1	0.0487153	0.173065	0.483	0.416	1
Hnrnpab	0.365617	0.172641	0.567	0.559	1
Midn	0.106693	0.172588	0.376	0.32	1
Fam102a	0.0269537	-1.25821	0.018	0.041	1
Dera	0.289318	0.172508	0.225	0.198	1
Coq2	0.393991	0.172476	0.185	0.164	1
Smim11	0.0290396	0.172449	0.239	0.182	1
Cabp4	0.0271252	0.250939	0.089	0.054	1
Ntan1	0.173158	0.172416	0.406	0.352	1
Ebpl	0.478928	0.17236	0.113	0.1	1
Stk38l	0.411128	0.172244	0.247	0.225	1
1700019L13Rik	0.664817	0.172195	0.103	0.095	1
Polr2f	0.464253	0.172066	0.372	0.352	1
Orai3	0.255003	0.172018	0.209	0.177	1
Map7d1	0.514614	0.171831	0.328	0.309	1
Slc44a5	0.00557824	0.1717	0.217	0.15	1
Snx14	0.0274855	-0.472159	0.093	0.136	1
Eif3k	0.0470157	0.171623	0.777	0.762	1
Gm36992	0.02753	0.996986	0.038	0.016	1
Alkbh1	0.372158	0.171579	0.312	0.284	1
Nmt1	0.0760229	0.171503	0.606	0.543	1
Hp	0.532042	0.171485	0.163	0.148	1
Usp49	0.0275918	-1.06562	0.044	0.075	1
Bet1l	0.286298	0.171372	0.243	0.211	1
Fzd5	0.0276812	1.02116	0.046	0.021	1
Lysmd4	0.194387	0.170874	0.237	0.204	1
Acot8	0.0883106	0.17072	0.193	0.15	1
Zfp865	0.0277917	-0.928731	0.054	0.088	1
Rabggtb	0.494715	0.170639	0.161	0.148	1
Ankra2	0.392055	0.170563	0.153	0.132	1
Cnnm3	0.0279404	-0.836902	0.052	0.086	1
Gch1	0.356193	0.17051	0.332	0.312	1
Trappc10	0.621468	0.170465	0.249	0.238	1
Sufu	0.343	0.170168	0.141	0.118	1
Iws1	0.649795	0.170134	0.276	0.268	1
Rpl31	0.00658511	0.169797	0.905	0.87	1
Gm10552	0.129134	0.169591	0.183	0.146	1
Slc31a2	0.121826	0.169332	0.266	0.229	1
Limd2	0.389699	0.169252	0.569	0.546	1
Reep5	0.154033	0.169044	0.791	0.777	1
Mrm1	0.0284239	0.439766	0.091	0.055	1
Gatad1	0.687541	0.168913	0.326	0.314	1
Dxo	0.028518	0.703759	0.095	0.059	1
Zfp703	0.473825	0.168846	0.109	0.096	1
Tmsb10	0.127894	0.168824	0.976	0.966	1
Klrk1	0.156412	0.16865	0.761	0.721	1
Dmkn	0.0286134	0.710426	0.038	0.016	1
Mafg	0.963048	0.16859	0.209	0.209	1
Cacnb2	0.0286846	-1.70721	0.034	0.062	1
Plag1	0.0286851	-1.38672	0.01	0.029	1
Rbm42	0.398419	0.168469	0.457	0.439	1
Ppp1r14b	0.246513	0.168467	0.416	0.384	1
Rabac1	0.248651	0.168381	0.577	0.527	1
Mak16	0.0693884	0.168301	0.26	0.209	1
Dcaf11	0.760976	0.1683	0.209	0.202	1
Card9	0.855855	0.16825	0.133	0.13	1
Ing3	0.174374	0.167722	0.187	0.15	1
Clns1a	0.224397	0.167695	0.237	0.204	1
Fancb	0.0290224	-2.36955	0.002	0.014	1
Ints3	0.475483	0.167676	0.185	0.168	1
Nav2	0.0290501	-1.47578	0.01	0.029	1
Pwwp3a	0.0290726	-0.888818	0.087	0.129	1
Utp14b	0.0291155	-0.905512	0.022	0.046	1
Tanc1	0.0291726	-1.52829	0.01	0.029	1
Acrbp	0.029193	-1.04262	0.026	0.052	1
Arf5	0.0346029	0.167653	0.889	0.871	1
Pqbp1	0.567508	0.166761	0.169	0.155	1
Icos	0.0292341	-1.59779	0.01	0.029	1
Gm48678	0.45299	0.166607	0.31	0.289	1
Sp110	0.0101597	0.166509	0.797	0.748	1
Lrch4	0.880822	0.166464	0.239	0.232	1
Gm13710	0.029302	-1.70135	0.002	0.014	1
Chmp5	0.226928	0.166373	0.519	0.486	1
Car2	0.0293128	1.18581	0.058	0.03	1
Arhgdia	0.0604676	0.166282	0.809	0.759	1
Ak6	0.0923095	0.165849	0.241	0.198	1
4930453N24Rik	0.659351	0.165523	0.171	0.161	1
Ube2j1	0.372375	0.165245	0.344	0.318	1
Sharpin	0.637499	0.165106	0.239	0.22	1
Spcs1	0.136255	0.165064	0.497	0.459	1
Ndufb3	0.206028	0.164946	0.62	0.575	1
[truncated: 7,792 more rows]
