# Supplementary material for: Antigen-specific CD4+ T cells promote monocyte recruitment and differentiation into glycolytic lung macrophages to control Mycobacterium tuberculosis
Source: PLoS Pathog. 2025 Jun 9;21(6):e1013208. doi: 10.1371/journal.ppat.1013208 (PMC12193047; doi:10.1371/journal.ppat.1013208)
Supplement: S3 Table — Related to Figs 4C-E. (XLSX) [file ppat.1013208.s007.xlsx]

## Sheet: S3A. CM_OR_CCR2WTvsCCR2ΔMHCII
Table S3A. Pathway over-representation analysis of CCR2WT CMs versus CCR2ΔMHCII CMs. Related to Fig. 4C.
ID	Description	GeneRatio	BgRatio	pvalue	p.adjust	qvalue	geneID	Count
HALLMARK_INTERFERON_GAMMA_RESPONSE	HALLMARK_INTERFERON_GAMMA_RESPONSE	10/50	188/4289	4.57827e-05	0.00173974	0.00139758	Cd274/Cd69/Cxcl10/Gbp3/Il18bp/Lap3/Plscr1/Socs1/Socs3/Tnfaip6	10
HALLMARK_MTORC1_SIGNALING	HALLMARK_MTORC1_SIGNALING	8/50	199/4289	0.00186333	0.0354032	0.0284402	Calr/Ebp/Fkbp2/Glrx/Hmbs/Ppa1/Sdf2l1/Slc2a1	8
HALLMARK_IL6_JAK_STAT3_SIGNALING	HALLMARK_IL6_JAK_STAT3_SIGNALING	5/50	85/4289	0.00285607	0.0361769	0.0290617	Ccr1/Cxcl10/Il1r2/Socs1/Socs3	5
HALLMARK_INTERFERON_ALPHA_RESPONSE	HALLMARK_INTERFERON_ALPHA_RESPONSE	5/50	94/4289	0.00441819	0.0419728	0.0337178	Cxcl10/Gbp3/Ifitm1/Lap3/Plscr1	5
HALLMARK_TNFA_SIGNALING_VIA_NFKB	HALLMARK_TNFA_SIGNALING_VIA_NFKB	7/50	196/4289	0.00701942	0.0456865	0.0367011	Cd69/Cxcl10/Egr1/Gadd45a/Ier3/Socs3/Tnfaip6	7
HALLMARK_INFLAMMATORY_RESPONSE	HALLMARK_INFLAMMATORY_RESPONSE	7/50	197/4289	0.00721366	0.0456865	0.0367011	Cd69/Clec5a/Cxcl10/Ifitm1/Osm/Slc28a2/Tnfaip6	7
HALLMARK_CHOLESTEROL_HOMEOSTASIS	HALLMARK_CHOLESTEROL_HOMEOSTASIS	4/50	71/4289	0.0089492	0.0485814	0.0390266	Ebp/Fdps/Plscr1/Pmvk	4
HALLMARK_APOPTOSIS	HALLMARK_APOPTOSIS	6/50	161/4289	0.0103136	0.0489894	0.0393544	Cd69/Ebp/Gadd45a/Ier3/Igfbp6/Tspo	6
HALLMARK_IL2_STAT5_SIGNALING	HALLMARK_IL2_STAT5_SIGNALING	6/50	199/4289	0.0267989	0.113151	0.0908969	Cxcl10/Gbp3/Il1r2/Plscr1/Socs1/Uck2	6
HALLMARK_GLYCOLYSIS	HALLMARK_GLYCOLYSIS	5/50	200/4289	0.0814998	0.309699	0.248789	Glrx/Gmppb/Ier3/Txn1/Vcan	5
HALLMARK_REACTIVE_OXIGEN_SPECIES_PATHWAY	HALLMARK_REACTIVE_OXIGEN_SPECIES_PATHWAY	2/50	48/4289	0.107121	0.370056	0.297275	Glrx/Txn1	2
HALLMARK_COMPLEMENT	HALLMARK_COMPLEMENT	4/50	185/4289	0.167509	0.530447	0.426121	Ctsl/Lap3/Mmp8/Plscr1	4
HALLMARK_KRAS_SIGNALING_UP	HALLMARK_KRAS_SIGNALING_UP	4/50	198/4289	0.198015	0.544032	0.437034	Cxcl10/Gadd45g/Glrx/Slpi	4
HALLMARK_HYPOXIA	HALLMARK_HYPOXIA	4/50	199/4289	0.200433	0.544032	0.437034	Glrx/Ier3/Mt1/Slc2a1	4
HALLMARK_PEROXISOME	HALLMARK_PEROXISOME	2/50	102/4289	0.334592	0.750646	0.603012	Fdps/Tspo	2
HALLMARK_ANGIOGENESIS	HALLMARK_ANGIOGENESIS	1/50	36/4289	0.345501	0.750646	0.603012	Vcan	1
HALLMARK_PI3K_AKT_MTOR_SIGNALING	HALLMARK_PI3K_AKT_MTOR_SIGNALING	2/50	105/4289	0.347466	0.750646	0.603012	Calr/Slc2a1	2
HALLMARK_UNFOLDED_PROTEIN_RESPONSE	HALLMARK_UNFOLDED_PROTEIN_RESPONSE	2/50	111/4289	0.372977	0.750646	0.603012	Calr/Pdia6	2
HALLMARK_HEME_METABOLISM	HALLMARK_HEME_METABOLISM	3/50	188/4289	0.376408	0.750646	0.603012	Hmbs/Mgst3/Slc2a1	3
HALLMARK_ESTROGEN_RESPONSE_EARLY	HALLMARK_ESTROGEN_RESPONSE_EARLY	3/50	197/4289	0.405278	0.750646	0.603012	Fkbp5/Plaat3/Slc2a1	3
HALLMARK_P53_PATHWAY	HALLMARK_P53_PATHWAY	3/50	200/4289	0.414831	0.750646	0.603012	Gadd45a/Ier3/Socs1	3
HALLMARK_TGF_BETA_SIGNALING	HALLMARK_TGF_BETA_SIGNALING	1/50	53/4289	0.464905	0.771087	0.619432	Id1	1
HALLMARK_COAGULATION	HALLMARK_COAGULATION	2/50	134/4289	0.46671	0.771087	0.619432	Ctsl/Mmp8	2
HALLMARK_UV_RESPONSE_DN	HALLMARK_UV_RESPONSE_DN	2/50	144/4289	0.504954	0.79951	0.642266	Id1/Mt1	2
HALLMARK_UV_RESPONSE_UP	HALLMARK_UV_RESPONSE_UP	2/50	156/4289	0.548533	0.83377	0.669788	Ctsl/Htr7	2
HALLMARK_ALLOGRAFT_REJECTION	HALLMARK_ALLOGRAFT_REJECTION	2/50	192/4289	0.663128	0.840021	0.674809	Ccr1/Socs1	2
HALLMARK_EPITHELIAL_MESENCHYMAL_TRANSITION	HALLMARK_EPITHELIAL_MESENCHYMAL_TRANSITION	2/50	194/4289	0.668777	0.840021	0.674809	Gadd45a/Vcan	2
HALLMARK_ESTROGEN_RESPONSE_LATE	HALLMARK_ESTROGEN_RESPONSE_LATE	2/50	194/4289	0.668777	0.840021	0.674809	Fkbp5/Plaat3	2
HALLMARK_ANDROGEN_RESPONSE	HALLMARK_ANDROGEN_RESPONSE	1/50	96/4289	0.679684	0.840021	0.674809	Fkbp5	1
HALLMARK_APICAL_JUNCTION	HALLMARK_APICAL_JUNCTION	2/50	199/4289	0.682576	0.840021	0.674809	Cd274/Vcan	2
HALLMARK_ADIPOGENESIS	HALLMARK_ADIPOGENESIS	2/50	200/4289	0.68528	0.840021	0.674809	Gadd45a/Mgst3	2
HALLMARK_SPERMATOGENESIS	HALLMARK_SPERMATOGENESIS	1/50	135/4289	0.799802	0.908319	0.729674	Art3	1
HALLMARK_G2M_CHECKPOINT	HALLMARK_G2M_CHECKPOINT	1/50	195/4289	0.903698	0.908319	0.729674	Uck2	1
HALLMARK_OXIDATIVE_PHOSPHORYLATION	HALLMARK_OXIDATIVE_PHOSPHORYLATION	1/50	195/4289	0.903698	0.908319	0.729674	Mgst3	1
HALLMARK_XENOBIOTIC_METABOLISM	HALLMARK_XENOBIOTIC_METABOLISM	1/50	196/4289	0.904874	0.908319	0.729674	Ptgr1	1
HALLMARK_MYC_TARGETS_V1	HALLMARK_MYC_TARGETS_V1	1/50	197/4289	0.906036	0.908319	0.729674	Prpf31	1
HALLMARK_MITOTIC_SPINDLE	HALLMARK_MITOTIC_SPINDLE	1/50	199/4289	0.908319	0.908319	0.729674	Fgd6	1
HALLMARK_MYOGENESIS	HALLMARK_MYOGENESIS	1/50	199/4289	0.908319	0.908319	0.729674	Fdps	1

## Sheet: S3B. NCM_OR_CCR2WTvsCCR2ΔMHCII
Table S3B. Pathway over-representation analysis of CCR2WT NCMs versus CCR2ΔMHCII NCMs. Related to Fig. 4C.
ID	Description	GeneRatio	BgRatio	pvalue	p.adjust	qvalue	geneID	Count
HALLMARK_INTERFERON_GAMMA_RESPONSE	HALLMARK_INTERFERON_GAMMA_RESPONSE	25/56	188/4289	3.89895e-20	1.28665e-18	8.20831e-19	Arid5b/Batf2/Ccl5/Cd274/Cd40/Cd86/Cfb/Ciita/Cmklr1/Cxcl10/Cxcl9/Fpr1/Gbp3/H2-DMa/Icam1/Il18bp/Isg15/Lap3/Pla2g4a/Psmb8/Psme2/Slamf7/Socs1/Sod2/Tnfaip2	25
HALLMARK_INTERFERON_ALPHA_RESPONSE	HALLMARK_INTERFERON_ALPHA_RESPONSE	9/56	94/4289	2.57134e-06	4.24271e-05	2.70667e-05	Batf2/Ccrl2/Cxcl10/Gbp3/Isg15/Lap3/Psmb8/Psme2/Sell	9
HALLMARK_INFLAMMATORY_RESPONSE	HALLMARK_INFLAMMATORY_RESPONSE	12/56	197/4289	5.9268e-06	6.51948e-05	4.15916e-05	Ccl5/Ccrl2/Cd40/Cmklr1/Cxcl10/Cxcl9/Fpr1/Icam1/Rasgrp1/Sell/Slc28a2/Slc31a2	12
HALLMARK_ALLOGRAFT_REJECTION	HALLMARK_ALLOGRAFT_REJECTION	11/56	192/4289	2.75876e-05	0.000227598	0.000145198	Ccl5/Ccnd2/Ccnd3/Cd40/Cd86/Cxcl9/Fcgr2b/H2-DMa/Icam1/Socs1/Tnf	11
HALLMARK_TNFA_SIGNALING_VIA_NFKB	HALLMARK_TNFA_SIGNALING_VIA_NFKB	9/56	196/4289	0.000845636	0.00500361	0.0031921	Ccl5/Ccrl2/Cxcl10/Dram1/Icam1/Id2/Sod2/Tnf/Tnfaip2	9
HALLMARK_KRAS_SIGNALING_UP	HALLMARK_KRAS_SIGNALING_UP	9/56	198/4289	0.000909747	0.00500361	0.0031921	Ccnd2/Cfb/Cmklr1/Cxcl10/Glrx/Id2/Pecam1/Psmb8/Spon1	9
HALLMARK_COMPLEMENT	HALLMARK_COMPLEMENT	8/56	185/4289	0.00246975	0.0116431	0.00742783	Ccl5/Cfb/Ctsc/Dock4/Lap3/Pla2g4a/Pla2g7/Rasgrp1	8
HALLMARK_REACTIVE_OXIGEN_SPECIES_PATHWAY	HALLMARK_REACTIVE_OXIGEN_SPECIES_PATHWAY	4/56	48/4289	0.00331141	0.0136596	0.00871423	Glrx/Ipcef1/Sod2/Txn1	4
HALLMARK_IL2_STAT5_SIGNALING	HALLMARK_IL2_STAT5_SIGNALING	8/56	199/4289	0.00388448	0.0142431	0.00908649	Ccnd2/Ccnd3/Cd86/Cxcl10/Gbp3/Plpp1/Sell/Socs1	8
HALLMARK_ANDROGEN_RESPONSE	HALLMARK_ANDROGEN_RESPONSE	5/56	96/4289	0.00784564	0.0258906	0.0165171	Arid5b/Ccnd3/Fkbp5/Lifr/Plpp1	5
HALLMARK_IL6_JAK_STAT3_SIGNALING	HALLMARK_IL6_JAK_STAT3_SIGNALING	4/56	85/4289	0.024155	0.072465	0.0462297	Cxcl10/Cxcl9/Socs1/Tnf	4
HALLMARK_ESTROGEN_RESPONSE_LATE	HALLMARK_ESTROGEN_RESPONSE_LATE	6/56	194/4289	0.0392768	0.106238	0.0677757	Ass1/Blvrb/Fkbp5/Id2/Myof/Plaat3	6
HALLMARK_ESTROGEN_RESPONSE_EARLY	HALLMARK_ESTROGEN_RESPONSE_EARLY	6/56	197/4289	0.0418515	0.106238	0.0677757	Blvrb/Fkbp5/Myof/Plaat3/Rasgrp1/Slc2a1	6
HALLMARK_UV_RESPONSE_UP	HALLMARK_UV_RESPONSE_UP	5/56	156/4289	0.0514492	0.121273	0.0773672	Ccnd3/Icam1/Plcl1/Rasgrp1/Sod2	5
HALLMARK_APICAL_JUNCTION	HALLMARK_APICAL_JUNCTION	5/56	199/4289	0.116226	0.243509	0.155348	Cd274/Cd86/Icam1/Pecam1/Pik3cb	5
HALLMARK_P53_PATHWAY	HALLMARK_P53_PATHWAY	5/56	200/4289	0.118065	0.243509	0.155348	Ccnd2/Ccnd3/Ddit4/Dram1/Socs1	5
HALLMARK_HEME_METABOLISM	HALLMARK_HEME_METABOLISM	4/56	188/4289	0.229279	0.445071	0.283937	Acp5/Blvrb/Ccnd3/Slc2a1	4
HALLMARK_MTORC1_SIGNALING	HALLMARK_MTORC1_SIGNALING	4/56	199/4289	0.260818	0.478166	0.30505	Ctsc/Ddit4/Glrx/Slc2a1	4
HALLMARK_APOPTOSIS	HALLMARK_APOPTOSIS	3/56	161/4289	0.351556	0.610598	0.389536	Ccnd2/Sod2/Tnf	3
HALLMARK_ANGIOGENESIS	HALLMARK_ANGIOGENESIS	1/56	36/4289	0.37817	0.623981	0.398074	Ccnd2	1
HALLMARK_WNT_BETA_CATENIN_SIGNALING	HALLMARK_WNT_BETA_CATENIN_SIGNALING	1/56	42/4289	0.425735	0.665062	0.424282	Ccnd2	1
HALLMARK_XENOBIOTIC_METABOLISM	HALLMARK_XENOBIOTIC_METABOLISM	3/56	196/4289	0.475441	0.665062	0.424282	Blvrb/Cfb/Id2	3
HALLMARK_HYPOXIA	HALLMARK_HYPOXIA	3/56	199/4289	0.485638	0.665062	0.424282	Ddit4/Glrx/Slc2a1	3
HALLMARK_GLYCOLYSIS	HALLMARK_GLYCOLYSIS	3/56	200/4289	0.489017	0.665062	0.424282	Ddit4/Glrx/Txn1	3
HALLMARK_TGF_BETA_SIGNALING	HALLMARK_TGF_BETA_SIGNALING	1/56	53/4289	0.503835	0.665062	0.424282	Id2	1
HALLMARK_COAGULATION	HALLMARK_COAGULATION	2/56	134/4289	0.527078	0.668984	0.426784	Cfb/Pecam1	2
HALLMARK_PROTEIN_SECRETION	HALLMARK_PROTEIN_SECRETION	1/56	94/4289	0.713235	0.849096	0.541688	Ctsc	1
HALLMARK_PEROXISOME	HALLMARK_PEROXISOME	1/56	102/4289	0.74249	0.849096	0.541688	Sod2	1
HALLMARK_PI3K_AKT_MTOR_SIGNALING	HALLMARK_PI3K_AKT_MTOR_SIGNALING	1/56	105/4289	0.752687	0.849096	0.541688	Slc2a1	1
HALLMARK_UNFOLDED_PROTEIN_RESPONSE	HALLMARK_UNFOLDED_PROTEIN_RESPONSE	1/56	111/4289	0.771906	0.849096	0.541688	Ddit4	1
HALLMARK_EPITHELIAL_MESENCHYMAL_TRANSITION	HALLMARK_EPITHELIAL_MESENCHYMAL_TRANSITION	1/56	194/4289	0.926409	0.932248	0.594735	Id2	1
HALLMARK_MITOTIC_SPINDLE	HALLMARK_MITOTIC_SPINDLE	1/56	199/4289	0.931307	0.932248	0.594735	Dock4	1
HALLMARK_ADIPOGENESIS	HALLMARK_ADIPOGENESIS	1/56	200/4289	0.932248	0.932248	0.594735	Lifr	1

## Sheet: S3C. DC_OR_CCR2WTvsCCR2ΔMHCII
Table S3C. Pathway over-representation analysis of CCR2WT DCs versus CCR2ΔMHCII DCs. Related to Fig. 4C.
ID	Description	GeneRatio	BgRatio	pvalue	p.adjust	qvalue	geneID	Count
HALLMARK_TNFA_SIGNALING_VIA_NFKB	HALLMARK_TNFA_SIGNALING_VIA_NFKB	15/101	196/4289	4.2551e-05	0.00116922	0.000856177	Ccl5/Dram1/Dusp2/Ehd1/Id2/Ier3/Il15ra/Il1b/Pmepa1/Sdc4/Sod2/Spsb1/Tnfaip2/Tnfrsf9/Tnip1	15
HALLMARK_IL2_STAT5_SIGNALING	HALLMARK_IL2_STAT5_SIGNALING	15/101	199/4289	5.08355e-05	0.00116922	0.000856177	Bcl2l1/Ccnd2/Cst7/Emp1/Gbp3/Il1r2/Irf8/Myo1e/Ndrg1/Plscr1/Rnh1/Socs2/Tgm2/Tnfrsf18/Tnfrsf9	15
HALLMARK_INTERFERON_GAMMA_RESPONSE	HALLMARK_INTERFERON_GAMMA_RESPONSE	12/101	188/4289	0.00136904	0.020992	0.0153717	Batf2/Ccl5/Cd274/Cd38/Fas/Gbp3/Il15ra/Irf8/Lap3/Plscr1/Sod2/Tnfaip2	12
HALLMARK_IL6_JAK_STAT3_SIGNALING	HALLMARK_IL6_JAK_STAT3_SIGNALING	7/101	85/4289	0.00357692	0.0393709	0.02883	Ccr1/Cd38/Cd9/Fas/Il15ra/Il1b/Il1r2	7
HALLMARK_REACTIVE_OXIGEN_SPECIES_PATHWAY	HALLMARK_REACTIVE_OXIGEN_SPECIES_PATHWAY	5/101	48/4289	0.00503012	0.0393709	0.02883	Gclm/Glrx/Sod2/Stk25/Txn1	5
HALLMARK_CHOLESTEROL_HOMEOSTASIS	HALLMARK_CHOLESTEROL_HOMEOSTASIS	6/101	71/4289	0.00610889	0.0393709	0.02883	Cd9/Cxcl16/Fabp5/Nsdhl/Plscr1/Pmvk	6
HALLMARK_INFLAMMATORY_RESPONSE	HALLMARK_INFLAMMATORY_RESPONSE	11/101	197/4289	0.0061222	0.0393709	0.02883	Ccl5/Ffar2/Ifitm1/Il15ra/Il1b/Mmp14/Osm/Pvr/Rasgrp1/Rhog/Tnfrsf9	11
HALLMARK_P53_PATHWAY	HALLMARK_P53_PATHWAY	11/101	200/4289	0.00684712	0.0393709	0.02883	Ccnd2/Cdkn2b/Dram1/Fas/Ier3/Ndrg1/Nol8/Nupr1/Procr/Tprkb/Vdr	11
HALLMARK_APOPTOSIS	HALLMARK_APOPTOSIS	9/101	161/4289	0.0128309	0.0655804	0.0480223	Bcl2l1/Ccnd2/Cd38/Emp1/Fas/Ier3/Il1b/Sod2/Tspo	9
HALLMARK_ESTROGEN_RESPONSE_LATE	HALLMARK_ESTROGEN_RESPONSE_LATE	10/101	194/4289	0.0151018	0.0694683	0.0508692	Ass1/Blvrb/Cd9/Dusp2/Fabp5/Fkbp5/Id2/Large1/Pkp3/Plaat3	10
HALLMARK_INTERFERON_ALPHA_RESPONSE	HALLMARK_INTERFERON_ALPHA_RESPONSE	6/101	94/4289	0.022544	0.094275	0.0690344	Batf2/Gbp3/Ifitm1/Lap3/Plscr1/Procr	6
HALLMARK_UV_RESPONSE_UP	HALLMARK_UV_RESPONSE_UP	8/101	156/4289	0.0295525	0.113285	0.0829544	Cdkn2b/Htr7/Mmp14/Rasgrp1/Sod2/Stk25/Tuba4a/Urod	8
HALLMARK_EPITHELIAL_MESENCHYMAL_TRANSITION	HALLMARK_EPITHELIAL_MESENCHYMAL_TRANSITION	9/101	194/4289	0.0377859	0.133704	0.0979067	Fas/Id2/Mmp14/Pdlim4/Pmepa1/Pvr/Sdc4/Tgm2/Tpm1	9
HALLMARK_KRAS_SIGNALING_UP	HALLMARK_KRAS_SIGNALING_UP	9/101	198/4289	0.0422028	0.138666	0.101541	Ccnd2/Emp1/Gadd45g/Glrx/Id2/Il1b/Irf8/Prdm1/Spon1	9
HALLMARK_COMPLEMENT	HALLMARK_COMPLEMENT	8/101	185/4289	0.0684696	0.209973	0.153756	Calm1/Ccl5/Ehd1/Lap3/Mmp14/Plscr1/Rasgrp1/Rhog	8
HALLMARK_HYPOXIA	HALLMARK_HYPOXIA	8/101	199/4289	0.0951766	0.273633	0.200372	Glrx/Ier3/Large1/Mt1/Ndrg1/Pam/Sdc4/Tgm2	8
HALLMARK_ALLOGRAFT_REJECTION	HALLMARK_ALLOGRAFT_REJECTION	6/101	192/4289	0.297684	0.802024	0.587295	Ccl5/Ccnd2/Ccr1/Fas/Il1b/Irf8	6
HALLMARK_XENOBIOTIC_METABOLISM	HALLMARK_XENOBIOTIC_METABOLISM	6/101	196/4289	0.314398	0.802024	0.587295	Acp1/Blvrb/Ddt/Fas/Id2/Irf8	6
HALLMARK_GLYCOLYSIS	HALLMARK_GLYCOLYSIS	6/101	200/4289	0.331271	0.802024	0.587295	Cenpa/Glrx/Ier3/Nsdhl/Pam/Txn1	6
HALLMARK_TGF_BETA_SIGNALING	HALLMARK_TGF_BETA_SIGNALING	2/101	53/4289	0.356231	0.819331	0.599968	Id2/Pmepa1	2
HALLMARK_ANDROGEN_RESPONSE	HALLMARK_ANDROGEN_RESPONSE	3/101	96/4289	0.395044	0.865336	0.633655	Fkbp5/Ndrg1/Pmepa1	3
HALLMARK_UNFOLDED_PROTEIN_RESPONSE	HALLMARK_UNFOLDED_PROTEIN_RESPONSE	3/101	111/4289	0.488845	0.919013	0.672962	Cks1b/Nop14/Zbtb17	3
HALLMARK_ESTROGEN_RESPONSE_EARLY	HALLMARK_ESTROGEN_RESPONSE_EARLY	5/101	197/4289	0.498228	0.919013	0.672962	Blvrb/Fkbp5/Plaat3/Rasgrp1/Tgm2	5
HALLMARK_FATTY_ACID_METABOLISM	HALLMARK_FATTY_ACID_METABOLISM	4/101	155/4289	0.49946	0.919013	0.672962	Decr1/Idh3b/Nsdhl/Urod	4
HALLMARK_MTORC1_SIGNALING	HALLMARK_MTORC1_SIGNALING	5/101	199/4289	0.507302	0.919013	0.672962	Abcf2/Cd9/Glrx/Nupr1/Tuba4a	5
HALLMARK_ANGIOGENESIS	HALLMARK_ANGIOGENESIS	1/101	36/4289	0.577453	0.919013	0.672962	Ccnd2	1
HALLMARK_HEDGEHOG_SIGNALING	HALLMARK_HEDGEHOG_SIGNALING	1/101	36/4289	0.577453	0.919013	0.672962	Nrp2	1
HALLMARK_PANCREAS_BETA_CELLS	HALLMARK_PANCREAS_BETA_CELLS	1/101	39/4289	0.606854	0.919013	0.672962	Vdr	1
HALLMARK_COAGULATION	HALLMARK_COAGULATION	3/101	134/4289	0.617515	0.919013	0.672962	Cd9/Gda/Mmp14	3
HALLMARK_WNT_BETA_CATENIN_SIGNALING	HALLMARK_WNT_BETA_CATENIN_SIGNALING	1/101	42/4289	0.634228	0.919013	0.672962	Ccnd2	1
HALLMARK_HEME_METABOLISM	HALLMARK_HEME_METABOLISM	4/101	188/4289	0.653702	0.919013	0.672962	Blvrb/Gclm/Ubac1/Urod	4
HALLMARK_PROTEIN_SECRETION	HALLMARK_PROTEIN_SECRETION	2/101	94/4289	0.655445	0.919013	0.672962	Pam/Sec22b	2
HALLMARK_OXIDATIVE_PHOSPHORYLATION	HALLMARK_OXIDATIVE_PHOSPHORYLATION	4/101	195/4289	0.682115	0.919013	0.672962	Cox11/Cyb5r3/Decr1/Idh3b	4
HALLMARK_MITOTIC_SPINDLE	HALLMARK_MITOTIC_SPINDLE	4/101	199/4289	0.697618	0.919013	0.672962	Fscn1/Myo1e/Tuba4a/Uxt	4
HALLMARK_PEROXISOME	HALLMARK_PEROXISOME	2/101	102/4289	0.699249	0.919013	0.672962	Sod2/Tspo	2
HALLMARK_BILE_ACID_METABOLISM	HALLMARK_BILE_ACID_METABOLISM	2/101	111/4289	0.742973	0.934058	0.683978	Gclm/Pex16	2
HALLMARK_MYC_TARGETS_V2	HALLMARK_MYC_TARGETS_V2	1/101	58/4289	0.751307	0.934058	0.683978	Dusp2	1
HALLMARK_MYC_TARGETS_V1	HALLMARK_MYC_TARGETS_V1	3/101	197/4289	0.851066	0.969523	0.709949	Acp1/Cstf2/Txnl4a	3
HALLMARK_APICAL_JUNCTION	HALLMARK_APICAL_JUNCTION	3/101	199/4289	0.855871	0.969523	0.709949	Cd274/Fscn1/Gtf2f1	3
HALLMARK_ADIPOGENESIS	HALLMARK_ADIPOGENESIS	3/101	200/4289	0.858223	0.969523	0.709949	Ddt/Decr1/Rmdn3	3
HALLMARK_DNA_REPAIR	HALLMARK_DNA_REPAIR	2/101	148/4289	0.870249	0.969523	0.709949	Gtf2f1/Taf12	2
HALLMARK_PI3K_AKT_MTOR_SIGNALING	HALLMARK_PI3K_AKT_MTOR_SIGNALING	1/101	105/4289	0.920611	0.969523	0.709949	Ecsit	1
HALLMARK_G2M_CHECKPOINT	HALLMARK_G2M_CHECKPOINT	2/101	195/4289	0.949025	0.969523	0.709949	Cenpa/Cks1b	2
HALLMARK_E2F_TARGETS	HALLMARK_E2F_TARGETS	2/101	199/4289	0.953048	0.969523	0.709949	Cks1b/Lyar	2
HALLMARK_MYOGENESIS	HALLMARK_MYOGENESIS	2/101	199/4289	0.953048	0.969523	0.709949	Cnn3/Large1	2
HALLMARK_UV_RESPONSE_DN	HALLMARK_UV_RESPONSE_DN	1/101	144/4289	0.969523	0.969523	0.709949	Mt1	1

## Sheet: S3D. IFN-γ response module
Table S3D. Genes in the IFN-γ response module based on GSEA analysis of CMs from CCR2WT vs CCR2ΔMHCII mice. Related to Fig. 4E.
CD274
Tnfaip6
Il18bp
Lap3
Socs1
Plscr1
Socs3
Cxcl10
Cd69
Gbp3
Psmb8
Pde4b
Psme2
Psmb10
Irf1
Sod2
Batf2
Ripk2
Ccl5
Il15ra
Cd86
Pfkp
Psmb2
Cfh
Cfb
Zbp1
Psma2
Psmb9
