# Supplementary material for: Antigen-specific CD4+ T cells promote monocyte recruitment and differentiation into glycolytic lung macrophages to control Mycobacterium tuberculosis
Source: PLoS Pathog. 2025 Jun 9;21(6):e1013208. doi: 10.1371/journal.ppat.1013208 (PMC12193047; doi:10.1371/journal.ppat.1013208)
Supplement: S4 Table — (B-D) Differentially expressed genes (B), over-representation analysis (C) and GSEA core enrichment genes related to glycolysis (D) between MDM_2 cells from CCR2WT and CCR2ΔMHCII mice. Related to Fig 5. (XLSX) [file ppat.1013208.s008.xlsx]

## Sheet: S4A. MDM subcluster genes
Table S4A. Cluster-defining genes for MDM_0 through MDM_6. Related to Fig. 5B.
Column1	p_val	avg_log2FC	pct.1	pct.2	p_val_adj	cluster	gene
Lgals3	2.00468e-112	-1.17352	0.841	0.954	4.52035e-108	0	Lgals3
Cxcl9	3.65839e-93	1.29691	0.875	0.621	8.24931e-89	0	Cxcl9
Spon1	3.57538e-77	1.40439	0.767	0.522	8.06212e-73	0	Spon1
Slco3a1	9.13651e-72	1.02663	0.883	0.677	2.06019e-67	0	Slco3a1
Ciita	5.62345e-68	1.1047	0.772	0.546	1.26803e-63	0	Ciita
Rasgrp1	1.90479e-62	1.3332	0.626	0.373	4.2951e-58	0	Rasgrp1
Ppargc1b	2.60356e-47	1.88081	0.34	0.141	5.87077e-43	0	Ppargc1b
Add3	1.31941e-46	-1.42697	0.212	0.449	2.97513e-42	0	Add3
Gbp8	3.27958e-46	1.0295	0.72	0.53	7.39511e-42	0	Gbp8
Klf2	9.87223e-42	-1.31398	0.444	0.622	2.22609e-37	0	Klf2
Ifitm6	6.44714e-41	-1.3016	0.385	0.569	1.45376e-36	0	Ifitm6
Il21r	8.75922e-41	1.12594	0.516	0.304	1.97512e-36	0	Il21r
Dnase1l3	2.29202e-39	1.41661	0.433	0.236	5.16828e-35	0	Dnase1l3
Ccl6	3.24694e-38	-1.45022	0.524	0.69	7.32152e-34	0	Ccl6
Hrh2	1.39555e-36	1.30463	0.441	0.25	3.14682e-32	0	Hrh2
F10	1.11203e-34	-1.16336	0.378	0.592	2.50751e-30	0	F10
Cd14	1.70672e-33	-2.38885	0.235	0.424	3.84848e-29	0	Cd14
Frmd4b	1.27337e-32	1.08985	0.61	0.428	2.87132e-28	0	Frmd4b
Anxa1	1.09353e-30	-1.42999	0.24	0.418	2.46581e-26	0	Anxa1
F13a1	1.12065e-29	-1.65126	0.239	0.413	2.52695e-25	0	F13a1
Pdlim1	6.47857e-29	-1.63752	0.094	0.254	1.46085e-24	0	Pdlim1
Nhsl2	6.68906e-29	-1.1137	0.166	0.35	1.50832e-24	0	Nhsl2
Tsc22d3	2.06135e-28	-1.03244	0.263	0.449	4.64814e-24	0	Tsc22d3
Cd9	4.28212e-26	-2.05664	0.164	0.319	9.65574e-22	0	Cd9
Plcl1	3.13352e-25	1.17289	0.47	0.31	7.06576e-21	0	Plcl1
Tppp3	1.00274e-24	-1.47782	0.249	0.401	2.26108e-20	0	Tppp3
Stxbp6	1.05137e-24	-1.49941	0.084	0.227	2.37073e-20	0	Stxbp6
Stom	1.50014e-24	-1.02746	0.207	0.375	3.38267e-20	0	Stom
Slc7a11	1.63673e-24	-2.59705	0.146	0.289	3.69067e-20	0	Slc7a11
Vdr	1.43711e-23	1.02496	0.253	0.118	3.24055e-19	0	Vdr
Sgms2	2.01874e-23	-1.13024	0.159	0.319	4.55205e-19	0	Sgms2
Slc7a2	3.23969e-23	-2.93703	0.1	0.232	7.30518e-19	0	Slc7a2
Nos2	1.24955e-22	-3.29592	0.111	0.236	2.81762e-18	0	Nos2
Rasgrp2	2.99197e-21	-1.33561	0.133	0.272	6.74659e-17	0	Rasgrp2
Fn1	4.20322e-21	-1.27868	0.294	0.436	9.47784e-17	0	Fn1
Dgkg	1.55657e-20	-1.09255	0.13	0.267	3.50992e-16	0	Dgkg
Rnasel	2.7825e-20	-1.56373	0.094	0.22	6.27426e-16	0	Rnasel
Ceacam1	7.02396e-20	-1.39333	0.106	0.235	1.58383e-15	0	Ceacam1
Gm10134	3.38014e-19	1.03645	0.255	0.136	7.62188e-15	0	Gm10134
Ccl9	1.08959e-18	-1.03466	0.332	0.462	2.45691e-14	0	Ccl9
Cdkn2d	1.21343e-18	-1.01409	0.168	0.307	2.73617e-14	0	Cdkn2d
Idh1	7.79965e-18	-1.13702	0.185	0.315	1.75874e-13	0	Idh1
Slc25a25	2.40778e-17	1.02363	0.341	0.221	5.42931e-13	0	Slc25a25
Ndrg1	3.46756e-17	-1.44904	0.099	0.215	7.81901e-13	0	Ndrg1
Grap2	7.69005e-17	1.43218	0.226	0.122	1.73403e-12	0	Grap2
Cdc42ep3	4.91571e-16	-1.13247	0.125	0.241	1.10844e-11	0	Cdc42ep3
Hcar2	1.52165e-15	-1.98156	0.099	0.203	3.43117e-11	0	Hcar2
Endod1	1.96684e-15	1.32685	0.203	0.109	4.43502e-11	0	Endod1
Zfp398	1.12631e-14	1.03703	0.256	0.152	2.53972e-10	0	Zfp398
Flnb	1.66237e-14	1.16139	0.241	0.141	3.74849e-10	0	Flnb
St3gal3	1.91978e-14	1.24102	0.256	0.153	4.32891e-10	0	St3gal3
Clic5	4.64498e-14	1.47455	0.214	0.121	1.0474e-09	0	Clic5
Arg2	7.24966e-14	-1.44294	0.129	0.229	1.63473e-09	0	Arg2
P2ry10b	9.62454e-14	-1.01278	0.122	0.229	2.17024e-09	0	P2ry10b
Slpi	1.43092e-13	-1.5563	0.207	0.323	3.22658e-09	0	Slpi
Clec4d	2.96873e-13	-1.05942	0.296	0.401	6.6942e-09	0	Clec4d
Dpp4	3.4781e-13	1.19809	0.237	0.142	7.84277e-09	0	Dpp4
Gab1	5.07514e-13	-1.1513	0.117	0.219	1.14439e-08	0	Gab1
Vcan	9.27976e-13	-1.1535	0.252	0.354	2.09249e-08	0	Vcan
Pdcd4	1.13901e-12	-1.01504	0.112	0.21	2.56835e-08	0	Pdcd4
St3gal5	6.92699e-11	1.11883	0.285	0.198	1.56197e-06	0	St3gal5
Hectd4	1.65752e-10	1.05504	0.309	0.222	3.73755e-06	0	Hectd4
Basp1	2.10187e-10	-1.40549	0.161	0.244	4.73952e-06	0	Basp1
Trerf1	3.99887e-10	1.14625	0.26	0.176	9.01705e-06	0	Trerf1
Fabp5	4.66662e-08	-1.4162	0.213	0.295	0.00105228	0	Fabp5
Abca1	5.16903e-08	-1.54535	0.176	0.242	0.00116556	0	Abca1
Ccl3	1.50638e-06	-1.35277	0.166	0.235	0.0339674	0	Ccl3
Clec4n	6.75769e-06	-1.00535	0.379	0.434	0.152379	0	Clec4n
Gm26917	9.16603e-05	-1.09882	0.383	0.334	1	0	Gm26917
Adgre4	9.50816e-124	1.77625	0.741	0.278	2.144e-119	1	Adgre4
Gngt2	1.16319e-116	1.47436	0.929	0.69	2.62288e-112	1	Gngt2
Sat1	3.04439e-116	1.46492	0.959	0.838	6.86479e-112	1	Sat1
Cd300a	3.40877e-107	1.28158	0.904	0.614	7.68643e-103	1	Cd300a
Ace	8.83205e-104	2.37466	0.476	0.117	1.99154e-99	1	Ace
Acod1	1.71477e-99	-2.74682	0.284	0.708	3.86663e-95	1	Acod1
Treml4	3.18966e-95	1.86617	0.603	0.216	7.19237e-91	1	Treml4
Foxn3	9.01205e-95	1.12064	0.937	0.758	2.03213e-90	1	Foxn3
Cytip	1.16233e-92	1.2021	0.91	0.588	2.62094e-88	1	Cytip
Zfyve9	4.29772e-92	1.50363	0.779	0.412	9.69092e-88	1	Zfyve9
Nr4a1	2.79056e-90	1.73891	0.687	0.313	6.29243e-86	1	Nr4a1
Hif1a	1.97957e-89	-1.9314	0.611	0.838	4.46374e-85	1	Hif1a
Rrbp1	1.93248e-85	-1.00701	0.916	0.96	4.35755e-81	1	Rrbp1
Nxpe4	3.08233e-84	1.79474	0.504	0.156	6.95036e-80	1	Nxpe4
Arid5b	1.63226e-81	-1.52313	0.782	0.908	3.68058e-77	1	Arid5b
Adgre5	6.46327e-81	1.02561	0.923	0.635	1.4574e-76	1	Adgre5
Clec4a3	4.54321e-80	1.02424	0.918	0.661	1.02445e-75	1	Clec4a3
Pou2f2	1.97869e-79	1.41087	0.773	0.428	4.46175e-75	1	Pou2f2
Rgs2	7.697e-78	1.13752	0.875	0.565	1.7356e-73	1	Rgs2
Pmaip1	1.90269e-74	1.59198	0.638	0.294	4.29039e-70	1	Pmaip1
Gnaq	3.09254e-74	-1.60319	0.66	0.852	6.97338e-70	1	Gnaq
Stk10	2.84182e-72	1.35518	0.75	0.418	6.40802e-68	1	Stk10
Ifngr1	1.67474e-71	1.11573	0.861	0.597	3.77637e-67	1	Ifngr1
Hes1	6.19142e-71	2.83788	0.278	0.052	1.3961e-66	1	Hes1
Aoah	8.5391e-71	-1.57898	0.632	0.831	1.92548e-66	1	Aoah
Otulinl	5.10498e-70	1.04073	0.837	0.531	1.15112e-65	1	Otulinl
Pot1b	9.75349e-70	1.22615	0.758	0.416	2.19932e-65	1	Pot1b
Creb5	1.17235e-68	-2.15832	0.509	0.752	2.64353e-64	1	Creb5
Grk3	2.64687e-68	1.04038	0.807	0.465	5.96843e-64	1	Grk3
Cdk2ap2	3.36412e-66	1.07041	0.907	0.717	7.58576e-62	1	Cdk2ap2
Nampt	7.11062e-65	-1.10147	0.828	0.91	1.60337e-60	1	Nampt
Slco3a1.1	5.75692e-62	-1.55803	0.556	0.784	1.29813e-57	1	Slco3a1
Abi3	6.48238e-62	1.22497	0.72	0.41	1.46171e-57	1	Abi3
Ccr1	5.26417e-61	-2.38389	0.167	0.511	1.18702e-56	1	Ccr1
Cxcl9.1	2.20407e-60	-1.92761	0.488	0.749	4.96996e-56	1	Cxcl9
Aff1	7.00445e-59	-1.80668	0.542	0.755	1.57943e-54	1	Aff1
Klf2.1	2.00949e-58	1.05462	0.81	0.511	4.53119e-54	1	Klf2
Tax1bp1	8.594e-57	-1.00731	0.863	0.901	1.93786e-52	1	Tax1bp1
Cbfa2t3	2.59633e-56	1.38482	0.613	0.307	5.85447e-52	1	Cbfa2t3
AA467197	5.11675e-56	-3.98232	0.106	0.43	1.15378e-51	1	AA467197
Jak2	1.72074e-55	-1.51342	0.599	0.787	3.88009e-51	1	Jak2
Scarb1	2.46354e-54	1.28717	0.637	0.338	5.55504e-50	1	Scarb1
Gm9733	2.31998e-53	1.14111	0.684	0.368	5.23132e-49	1	Gm9733
Cfb	1.50094e-51	-1.52908	0.796	0.852	3.38446e-47	1	Cfb
BC035044	2.14136e-50	1.90998	0.336	0.107	4.82854e-46	1	BC035044
Skint3	4.37786e-50	1.86524	0.349	0.117	9.87164e-46	1	Skint3
Fmnl2	7.1165e-50	-2.51806	0.259	0.544	1.6047e-45	1	Fmnl2
Ccr5	1.8494e-49	-1.45615	0.468	0.72	4.17021e-45	1	Ccr5
Myo1e	1.41766e-48	-3.89806	0.057	0.347	3.19669e-44	1	Myo1e
Rbpj	2.29207e-48	-1.4835	0.469	0.702	5.16839e-44	1	Rbpj
Tsc22d3.1	2.95552e-48	1.08396	0.64	0.334	6.6644e-44	1	Tsc22d3
Ear2	7.62948e-48	1.78899	0.37	0.131	1.72037e-43	1	Ear2
Dipk1a	1.53978e-47	1.16747	0.607	0.317	3.47205e-43	1	Dipk1a
Nrg1	6.18869e-47	-3.66503	0.103	0.39	1.39549e-42	1	Nrg1
Cd244a	5.42492e-46	1.05381	0.638	0.347	1.22327e-41	1	Cd244a
Slc12a2	3.07923e-45	2.25973	0.231	0.056	6.94336e-41	1	Slc12a2
Gm5150	6.83662e-45	1.03946	0.64	0.36	1.54159e-40	1	Gm5150
Calhm2	7.39257e-45	1.54716	0.351	0.126	1.66695e-40	1	Calhm2
Socs1	1.01886e-44	-1.32789	0.352	0.63	2.29743e-40	1	Socs1
Rapgef2	5.51188e-44	-1.27831	0.656	0.799	1.24287e-39	1	Rapgef2
Ralgds	1.47275e-43	-2.67488	0.12	0.395	3.3209e-39	1	Ralgds
Il1rn	4.34759e-43	-2.47814	0.39	0.608	9.80337e-39	1	Il1rn
Scimp	7.42951e-43	-1.72148	0.306	0.563	1.67528e-38	1	Scimp
Cxcl16	2.94892e-42	-1.99555	0.363	0.58	6.64953e-38	1	Cxcl16
Sdc4	8.61872e-42	-1.99276	0.166	0.441	1.94344e-37	1	Sdc4
Akt3	1.91346e-41	-1.23279	0.662	0.8	4.31467e-37	1	Akt3
3110021N24Rik	1.4508e-40	1.4227	0.336	0.122	3.27142e-36	1	3110021N24Rik
Abtb2	3.30897e-40	-1.72618	0.3	0.567	7.46139e-36	1	Abtb2
Ttc39b	6.99628e-40	-1.84813	0.221	0.486	1.57759e-35	1	Ttc39b
Gna13	8.01243e-40	-1.10932	0.72	0.824	1.80672e-35	1	Gna13
Stap1	4.31727e-39	1.14974	0.498	0.239	9.73501e-35	1	Stap1
Sod2	9.22317e-39	-1.13942	0.809	0.861	2.07973e-34	1	Sod2
Abcg3	1.23527e-38	1.36748	0.367	0.147	2.78542e-34	1	Abcg3
P2ry14	4.41933e-38	-2.75824	0.115	0.367	9.96515e-34	1	P2ry14
Mdfic	5.83378e-38	-1.56486	0.483	0.689	1.31546e-33	1	Mdfic
Nos2.1	1.72051e-37	-7.40797	0.014	0.237	3.87957e-33	1	Nos2
Cd274	4.27854e-37	-1.14297	0.766	0.842	9.64768e-33	1	Cd274
Tarm1	1.10979e-36	-2.18332	0.118	0.371	2.50247e-32	1	Tarm1
Iigp1	4.59702e-36	-1.03234	0.662	0.808	1.03658e-31	1	Iigp1
Atrnl1	5.21014e-36	-1.03485	0.667	0.807	1.17483e-31	1	Atrnl1
Hfe	9.74995e-36	1.57106	0.297	0.108	2.19852e-31	1	Hfe
6430548M08Rik	1.19499e-35	1.39839	0.318	0.121	2.69459e-31	1	6430548M08Rik
Slc7a2.1	2.30336e-35	-5.38318	0.014	0.228	5.19384e-31	1	Slc7a2
Herc6	3.06171e-35	-1.04653	0.67	0.799	6.90384e-31	1	Herc6
AI504432	3.69534e-35	-2.13117	0.101	0.34	8.33263e-31	1	AI504432
Cd38	1.05562e-34	-3.0163	0.104	0.339	2.38032e-30	1	Cd38
Trem3	1.92386e-34	1.11883	0.493	0.26	4.33811e-30	1	Trem3
Fbxl5	2.269e-34	-1.30816	0.622	0.76	5.11636e-30	1	Fbxl5
Pparg	2.6135e-34	1.395	0.256	0.084	5.89317e-30	1	Pparg
Ldlrad3	2.74459e-34	1.23528	0.483	0.248	6.18879e-30	1	Ldlrad3
Cd40	2.97643e-34	-1.24126	0.524	0.7	6.71155e-30	1	Cd40
Nrp2	3.24204e-34	-2.44936	0.141	0.378	7.31047e-30	1	Nrp2
Slc46a3	3.3103e-34	1.91938	0.205	0.057	7.46439e-30	1	Slc46a3
Htr7	6.99623e-34	-2.30807	0.22	0.445	1.57758e-29	1	Htr7
Lyl1	1.15548e-33	1.23644	0.4	0.182	2.60548e-29	1	Lyl1
Ceacam1.1	4.23991e-33	1.40727	0.36	0.156	9.56057e-29	1	Ceacam1
Epb41l2	4.73401e-33	-1.28682	0.591	0.72	1.06747e-28	1	Epb41l2
Hk3	5.28129e-33	-1.3531	0.393	0.604	1.19088e-28	1	Hk3
Ldlrad4	6.20688e-33	-2.48756	0.156	0.387	1.39959e-28	1	Ldlrad4
Cflar	1.70949e-32	-1.1208	0.643	0.768	3.85473e-28	1	Cflar
Sh3pxd2b	2.64431e-32	-2.44718	0.1	0.327	5.96265e-28	1	Sh3pxd2b
Ramp1	3.2804e-32	1.11353	0.414	0.196	7.39696e-28	1	Ramp1
Rras	3.78077e-32	1.03639	0.54	0.319	8.52527e-28	1	Rras
C3	3.9976e-32	-1.00241	0.649	0.782	9.01418e-28	1	C3
Grina	6.07288e-32	-1.60241	0.466	0.649	1.36937e-27	1	Grina
Serpinb2	7.24942e-32	1.51051	0.259	0.092	1.63467e-27	1	Serpinb2
Hpgd	7.89735e-32	1.57192	0.295	0.115	1.78077e-27	1	Hpgd
Aig1	9.48474e-32	-1.39918	0.378	0.593	2.13871e-27	1	Aig1
Cx3cr1	1.0635e-31	1.09905	0.46	0.237	2.39808e-27	1	Cx3cr1
Gm15283	1.23495e-31	-2.04669	0.167	0.403	2.7847e-27	1	Gm15283
Itga5	2.68291e-31	-1.4879	0.278	0.505	6.04969e-27	1	Itga5
Rassf5	5.06372e-31	1.01225	0.499	0.274	1.14182e-26	1	Rassf5
Cdc42ep3.1	6.79784e-31	1.23305	0.368	0.167	1.53284e-26	1	Cdc42ep3
Batf2	1.16056e-30	-1.30509	0.302	0.529	2.61695e-26	1	Batf2
Hivep2	2.75339e-30	-1.51821	0.33	0.549	6.20862e-26	1	Hivep2
Mitf	7.97291e-30	-1.61156	0.417	0.607	1.79781e-25	1	Mitf
Cpd	2.48449e-29	-2.907	0.073	0.277	5.60229e-25	1	Cpd
Dusp6	2.84173e-29	1.03038	0.532	0.32	6.40782e-25	1	Dusp6
Gbp6	3.5316e-29	-1.2594	0.33	0.539	7.9634e-25	1	Gbp6
Sik3	5.12911e-29	-1.18379	0.542	0.706	1.15656e-24	1	Sik3
Cttnbp2nl	1.13568e-27	-1.55563	0.174	0.39	2.56084e-23	1	Cttnbp2nl
Il15ra	1.19721e-27	-1.65815	0.248	0.454	2.69959e-23	1	Il15ra
Morrbid	1.72464e-27	-1.09936	0.613	0.75	3.8889e-23	1	Morrbid
Arg2.1	2.11095e-27	-3.15201	0.044	0.231	4.75998e-23	1	Arg2
Spn	2.48067e-27	1.17935	0.36	0.174	5.59365e-23	1	Spn
Rgl1	3.99647e-27	-1.8901	0.148	0.363	9.01164e-23	1	Rgl1
Chd7	4.35507e-27	-1.33015	0.476	0.637	9.82025e-23	1	Chd7
Cxcl10	4.52136e-27	-1.45109	0.569	0.701	1.01952e-22	1	Cxcl10
Mmp14	4.90084e-27	-1.72956	0.355	0.514	1.10509e-22	1	Mmp14
Ier3	5.0199e-27	-2.02606	0.15	0.36	1.13194e-22	1	Ier3
Mdm2	5.56054e-27	-1.56047	0.431	0.598	1.25385e-22	1	Mdm2
Slc7a8	7.72905e-27	-1.66616	0.281	0.484	1.74282e-22	1	Slc7a8
Anpep	8.37724e-27	-3.6464	0.033	0.212	1.88898e-22	1	Anpep
Cd300lb	8.59138e-27	1.2298	0.319	0.143	1.93727e-22	1	Cd300lb
Rab20	2.67054e-26	-1.98716	0.144	0.343	6.0218e-22	1	Rab20
Cd14.1	2.83984e-26	-2.73153	0.199	0.4	6.40356e-22	1	Cd14
Cd84	3.75772e-26	-1.45615	0.33	0.517	8.47329e-22	1	Cd84
Skil	4.48895e-26	-1.11512	0.439	0.618	1.01221e-21	1	Skil
Arhgap24	6.44262e-26	-1.84619	0.218	0.421	1.45275e-21	1	Arhgap24
Clcn7	6.53466e-26	-1.13786	0.476	0.638	1.4735e-21	1	Clcn7
2010013B24Rik	8.79677e-26	1.3938	0.265	0.11	1.98358e-21	1	2010013B24Rik
Dock4	1.04783e-25	-1.15883	0.668	0.776	2.36274e-21	1	Dock4
Clec4a2	1.8292e-25	1.00271	0.49	0.296	4.12466e-21	1	Clec4a2
Clec4d.1	1.88615e-25	-1.78495	0.202	0.404	4.25309e-21	1	Clec4d
Mgat4a	2.57391e-25	-1.53382	0.253	0.448	5.80392e-21	1	Mgat4a
Lilr4b	1.34578e-24	-1.20461	0.555	0.689	3.0346e-20	1	Lilr4b
Ccl5	1.98598e-24	-2.19792	0.368	0.533	4.4782e-20	1	Ccl5
Cd300lf	2.8053e-24	-1.01245	0.616	0.731	6.32567e-20	1	Cd300lf
Adam9	2.84289e-24	-1.19244	0.397	0.569	6.41043e-20	1	Adam9
Abca1.1	4.37983e-24	-2.88228	0.076	0.253	9.87607e-20	1	Abca1
Pcmtd1	5.145e-24	-1.2371	0.371	0.55	1.16015e-19	1	Pcmtd1
Adap2	6.14209e-24	-1.17589	0.483	0.636	1.38498e-19	1	Adap2
Tlr2	6.25584e-24	-1.22455	0.371	0.548	1.41063e-19	1	Tlr2
Slfn4	6.45288e-24	-1.86042	0.202	0.397	1.45506e-19	1	Slfn4
Tmem176b	8.37015e-24	1.08206	0.42	0.231	1.88738e-19	1	Tmem176b
Ski	1.26396e-23	-1.5402	0.218	0.408	2.8501e-19	1	Ski
Il16	2.73313e-23	1.41965	0.231	0.092	6.16293e-19	1	Il16
Dmxl2	6.12497e-23	-2.57028	0.104	0.281	1.38112e-18	1	Dmxl2
Dst	8.79347e-23	-3.17124	0.068	0.238	1.98284e-18	1	Dst
Clec4e	1.30599e-22	-1.43046	0.455	0.615	2.94487e-18	1	Clec4e
Csf2rb2	2.66041e-22	-1.37167	0.262	0.449	5.99896e-18	1	Csf2rb2
Dapk1	3.18555e-22	-2.12008	0.174	0.351	7.18309e-18	1	Dapk1
Agtrap	3.81002e-22	-1.48583	0.148	0.337	8.59121e-18	1	Agtrap
Cd69	4.75328e-22	-1.37801	0.218	0.409	1.07182e-17	1	Cd69
Cd300ld	4.9094e-22	1.018	0.371	0.196	1.10702e-17	1	Cd300ld
Oasl1	5.02106e-22	-1.43267	0.299	0.468	1.1322e-17	1	Oasl1
Tmem176a	5.28939e-22	1.07604	0.357	0.185	1.1927e-17	1	Tmem176a
Txnrd1	5.90928e-22	-1.11193	0.392	0.549	1.33248e-17	1	Txnrd1
Slc2a1	8.18839e-22	-1.39239	0.28	0.459	1.8464e-17	1	Slc2a1
4930430E12Rik	1.08438e-21	-1.99017	0.07	0.234	2.44517e-17	1	4930430E12Rik
Slc23a2	1.17063e-21	-1.40487	0.352	0.513	2.63966e-17	1	Slc23a2
Slc7a11.1	1.50085e-21	-3.61466	0.107	0.273	3.38428e-17	1	Slc7a11
Tgm2	2.55512e-21	-1.20577	0.431	0.586	5.76154e-17	1	Tgm2
Il18bp	4.11113e-21	-1.19714	0.289	0.47	9.27018e-17	1	Il18bp
Pdcd4.1	1.59256e-20	1.1943	0.303	0.151	3.59107e-16	1	Pdcd4
Gatm	1.59861e-20	-2.10379	0.13	0.301	3.6047e-16	1	Gatm
Nectin1	2.40851e-20	1.24357	0.256	0.116	5.43096e-16	1	Nectin1
Gpr84	2.7988e-20	-2.11906	0.085	0.248	6.31102e-16	1	Gpr84
Mxd1	2.95298e-20	-1.36139	0.43	0.572	6.65869e-16	1	Mxd1
Rasgrp2.1	5.73741e-20	1.1843	0.36	0.198	1.29373e-15	1	Rasgrp2
F630028O10Rik	1.71129e-19	1.01885	0.232	0.101	3.8588e-15	1	F630028O10Rik
Lmnb1	1.99187e-19	-1.84728	0.188	0.353	4.49146e-15	1	Lmnb1
Aopep	3.06103e-19	-1.5222	0.237	0.41	6.90233e-15	1	Aopep
Hivep3	3.1358e-19	-1.26745	0.329	0.49	7.07092e-15	1	Hivep3
Cnn3	3.56119e-19	-1.09216	0.248	0.429	8.03014e-15	1	Cnn3
Htt	6.59122e-19	-1.08047	0.34	0.503	1.48625e-14	1	Htt
Tcf4	7.32087e-19	-1.41724	0.376	0.523	1.65078e-14	1	Tcf4
Malt1	7.64162e-19	-1.40724	0.749	0.783	1.72311e-14	1	Malt1
Clec5a	8.53773e-19	-1.25047	0.294	0.459	1.92517e-14	1	Clec5a
Zbtb18	3.25205e-18	-1.94121	0.081	0.228	7.33304e-14	1	Zbtb18
Tfec	4.53873e-18	-1.54092	0.12	0.281	1.02344e-13	1	Tfec
Lpar6	6.78699e-18	1.00168	0.365	0.21	1.5304e-13	1	Lpar6
Eps8	6.86153e-18	-1.3125	0.261	0.42	1.54721e-13	1	Eps8
Basp1.1	9.12011e-18	-2.24324	0.096	0.245	2.05649e-13	1	Basp1
Parp10	9.65632e-18	-1.40098	0.251	0.411	2.1774e-13	1	Parp10
Rgs3	1.30718e-17	1.12155	0.259	0.127	2.94757e-13	1	Rgs3
Fam129b	1.60552e-17	-1.47741	0.163	0.328	3.62029e-13	1	Fam129b
Tbc1d9	1.85244e-17	-1.44019	0.455	0.57	4.17707e-13	1	Tbc1d9
Ptgs2	2.09607e-17	-2.24469	0.087	0.236	4.72644e-13	1	Ptgs2
Slc25a37	2.62653e-17	-1.49928	0.148	0.307	5.92256e-13	1	Slc25a37
Ctsd	6.41904e-17	-1.07868	0.463	0.582	1.44743e-12	1	Ctsd
Bcl2l1	7.12613e-17	-1.97881	0.13	0.276	1.60687e-12	1	Bcl2l1
AU020206	1.4057e-16	-1.24453	0.393	0.527	3.1697e-12	1	AU020206
Eepd1	1.96521e-16	-2.19072	0.074	0.212	4.43135e-12	1	Eepd1
Slamf6	2.43757e-16	-2.33337	0.068	0.2	5.49647e-12	1	Slamf6
Acsl1	3.17404e-16	-2.01012	0.294	0.422	7.15715e-12	1	Acsl1
Arhgap31	6.30191e-16	-1.19083	0.346	0.491	1.42102e-11	1	Arhgap31
Abr	7.37565e-16	-1.20987	0.694	0.723	1.66314e-11	1	Abr
Ifitm1	2.08052e-15	-2.43854	0.076	0.208	4.69137e-11	1	Ifitm1
Ass1	2.15135e-15	-1.10761	0.577	0.644	4.85108e-11	1	Ass1
Fn1.1	2.70904e-15	-1.31303	0.272	0.417	6.10862e-11	1	Fn1
Nsd2	3.20754e-15	-1.26055	0.245	0.393	7.23267e-11	1	Nsd2
Znrf1	4.6895e-15	-1.05872	0.387	0.519	1.05744e-10	1	Znrf1
Furin	5.43946e-15	-1.06558	0.458	0.576	1.22654e-10	1	Furin
Fnip2	7.306e-15	-1.57075	0.316	0.446	1.64743e-10	1	Fnip2
Tes	8.58131e-15	-1.77388	0.141	0.276	1.935e-10	1	Tes
C1rl	1.38376e-14	-1.68042	0.103	0.236	3.12024e-10	1	C1rl
Rffl	1.39397e-14	-1.27978	0.294	0.426	3.14326e-10	1	Rffl
St7	4.30398e-14	-1.53574	0.182	0.323	9.70504e-10	1	St7
Upp1	4.52286e-14	-1.27297	0.169	0.304	1.01986e-09	1	Upp1
Tent5c	9.62167e-14	-1.60743	0.111	0.238	2.16959e-09	1	Tent5c
Maff	1.17493e-13	-1.49676	0.079	0.203	2.64935e-09	1	Maff
Cfp	1.24539e-13	-1.38843	0.19	0.321	2.80823e-09	1	Cfp
Bhlhe40	1.84922e-13	-1.68903	0.148	0.276	4.1698e-09	1	Bhlhe40
Sestd1	1.99974e-13	-1.07152	0.303	0.448	4.50922e-09	1	Sestd1
Ell2	3.39871e-13	-1.43386	0.308	0.424	7.66374e-09	1	Ell2
Ccl2	7.50887e-13	-1.72592	0.261	0.394	1.69318e-08	1	Ccl2
Gas7	9.36451e-13	-1.14285	0.161	0.297	2.1116e-08	1	Gas7
Peak1	1.36098e-12	-1.61079	0.188	0.313	3.06886e-08	1	Peak1
Ccrl2	1.88071e-12	-1.09059	0.348	0.462	4.24081e-08	1	Ccrl2
Gab1.1	2.05454e-12	-2.02263	0.093	0.207	4.63277e-08	1	Gab1
Alas1	2.13129e-12	-1.04294	0.284	0.411	4.80586e-08	1	Alas1
Galnt7	2.16543e-12	-1.36423	0.253	0.377	4.88283e-08	1	Galnt7
Antxr2	2.19772e-12	-1.1759	0.321	0.453	4.95563e-08	1	Antxr2
Inpp5b	2.41812e-12	-1.48932	0.16	0.282	5.45263e-08	1	Inpp5b
F830016B08Rik	2.74168e-12	-1.54094	0.209	0.33	6.1822e-08	1	F830016B08Rik
Cyth1	2.94298e-12	-1.04291	0.423	0.536	6.63611e-08	1	Cyth1
Fam102b	4.72009e-12	-1.40414	0.22	0.338	1.06433e-07	1	Fam102b
Sash1	6.19318e-12	-1.71089	0.167	0.286	1.3965e-07	1	Sash1
Tnip3	6.85975e-12	-1.28908	0.186	0.314	1.54681e-07	1	Tnip3
Ric1	7.11739e-12	-1.21268	0.349	0.468	1.6049e-07	1	Ric1
Ifit1	7.36781e-12	-1.06396	0.4	0.516	1.66137e-07	1	Ifit1
Tpi1	1.009e-11	-1.05188	0.436	0.524	2.2752e-07	1	Tpi1
Ugcg	1.1009e-11	-1.2496	0.24	0.368	2.48241e-07	1	Ugcg
Hist1h2ap	1.39754e-11	1.07408	0.24	0.135	3.1513e-07	1	Hist1h2ap
Atp11a	2.05193e-11	-1.16863	0.207	0.328	4.6269e-07	1	Atp11a
Agtpbp1	3.57594e-11	-1.0815	0.31	0.427	8.06338e-07	1	Agtpbp1
Sgms2.1	3.79996e-11	-1.29838	0.171	0.289	8.56852e-07	1	Sgms2
Serpina3f	8.80619e-11	-1.13371	0.152	0.271	1.98571e-06	1	Serpina3f
Slc16a3	9.46992e-11	-1.27445	0.224	0.334	2.13537e-06	1	Slc16a3
Cemip2	1.5308e-10	-1.2415	0.193	0.305	3.45181e-06	1	Cemip2
Traf6	2.2954e-10	-1.02274	0.242	0.36	5.1759e-06	1	Traf6
Med12l	2.36396e-10	-1.5011	0.1	0.204	5.33049e-06	1	Med12l
Sipa1l1	2.65136e-10	-1.23857	0.273	0.385	5.97856e-06	1	Sipa1l1
Met	3.15836e-10	-1.58508	0.142	0.248	7.12179e-06	1	Met
Ltb4r1	3.2748e-10	-1.11479	0.156	0.27	7.38435e-06	1	Ltb4r1
Kynu	3.79921e-10	-1.62081	0.185	0.291	8.56684e-06	1	Kynu
Stx2	3.91375e-10	-1.1822	0.128	0.237	8.82512e-06	1	Stx2
Abl2	5.03363e-10	-1.01486	0.306	0.415	1.13503e-05	1	Abl2
Rgs1	6.82327e-10	-2.22322	0.109	0.207	1.53858e-05	1	Rgs1
Tnf	1.95218e-09	-1.19892	0.201	0.311	4.40197e-05	1	Tnf
Hrh2.1	2.49171e-09	-1.00127	0.22	0.331	5.61855e-05	1	Hrh2
Ero1l	4.5738e-09	-1.42009	0.155	0.255	0.000103135	1	Ero1l
Cdk6	6.21482e-09	-1.13028	0.191	0.3	0.000140138	1	Cdk6
Slpi.1	7.25463e-09	-1.36097	0.204	0.304	0.000163585	1	Slpi
Trim30c	8.60309e-09	-1.0062	0.227	0.333	0.000193991	1	Trim30c
Spint1	1.02607e-08	-1.52784	0.117	0.208	0.000231369	1	Spint1
Sntb2	1.05191e-08	-1.24802	0.237	0.334	0.000237195	1	Sntb2
Rftn1	1.22016e-08	-1.07019	0.408	0.491	0.000275134	1	Rftn1
Plcb1	1.42769e-08	-1.20754	0.501	0.541	0.00032193	1	Plcb1
Slx4ip	2.22022e-08	-1.18856	0.237	0.333	0.000500638	1	Slx4ip
Ttc39c	2.25794e-08	-1.30521	0.111	0.203	0.000509143	1	Ttc39c
Scamp1	5.99535e-08	-1.0236	0.177	0.272	0.00135189	1	Scamp1
Ets2	6.61829e-08	-1.01228	0.262	0.357	0.00149236	1	Ets2
Mllt6	6.93301e-08	-1.04518	0.164	0.259	0.00156332	1	Mllt6
Rsad2	8.71725e-08	-1.36572	0.357	0.439	0.00196565	1	Rsad2
Slc38a6	1.07442e-07	-1.27044	0.158	0.245	0.00242271	1	Slc38a6
Crem	1.15943e-07	-1.15949	0.137	0.227	0.00261439	1	Crem
Papss2	1.56641e-07	-1.09084	0.145	0.236	0.00353209	1	Papss2
Pfkl	1.73091e-07	-1.06805	0.147	0.233	0.00390302	1	Pfkl
Smurf1	7.25779e-07	-1.10563	0.158	0.241	0.0163656	1	Smurf1
Tma16	8.14313e-07	-1.1243	0.137	0.219	0.018362	1	Tma16
Fth1	8.70854e-07	-1.33914	0.994	0.984	0.0196369	1	Fth1
F10.1	1.01682e-06	-1.14966	0.487	0.532	0.0229282	1	F10
Cd9.1	1.0437e-06	-1.00921	0.21	0.282	0.0235344	1	Cd9
Gm31718	1.29487e-06	-1.01676	0.142	0.224	0.0291981	1	Gm31718
Foxp4	2.06393e-06	-1.24255	0.128	0.204	0.0465396	1	Foxp4
Tmcc3	2.49466e-06	-1.15051	0.182	0.264	0.0562521	1	Tmcc3
Fgd6	2.89674e-06	-1.1123	0.13	0.204	0.0653187	1	Fgd6
Clec4n.1	3.43678e-06	-1.1983	0.36	0.429	0.077496	1	Clec4n
C1qc	1.19669e-05	-1.94621	0.141	0.206	0.269841	1	C1qc
Vcan.1	1.5986e-05	-1.18296	0.267	0.333	0.360467	1	Vcan
Gm26917.1	2.18482e-05	-2.26167	0.297	0.361	0.492655	1	Gm26917
Mif	4.83271e-05	-1.00668	0.447	0.475	1	1	Mif
Smox	6.49479e-05	-1.06259	0.325	0.373	1	1	Smox
Atxn1	0.000112883	-1.11081	0.152	0.216	1	1	Atxn1
6530409C15Rik	0.000146362	-1.02732	0.163	0.223	1	1	6530409C15Rik
F13a1.1	0.000170144	-1.15032	0.319	0.366	1	1	F13a1
C1qb	0.000926471	-1.21398	0.216	0.269	1	1	C1qb
Phlpp1	0.0040189	-1.12666	0.373	0.401	1	1	Phlpp1
Nos2.2	0	6.12281	0.812	0.06	0	2	Nos2
Slc7a2.2	0	5.2508	0.733	0.069	0	2	Slc7a2
Inhba	0	7.04349	0.597	0.027	0	2	Inhba
Slc7a11.2	2.60454e-302	4.80293	0.768	0.127	5.87299e-298	2	Slc7a11
AA467197.1	4.31781e-278	3.52284	0.905	0.253	9.73622e-274	2	AA467197
Fmnl2.1	2.79443e-216	2.45571	0.942	0.393	6.30116e-212	2	Fmnl2
Abca1.2	1.50277e-211	3.63715	0.654	0.125	3.38861e-207	2	Abca1
Creb5.1	1.41454e-204	2.21248	0.978	0.648	3.18964e-200	2	Creb5
Sh3pxd2b.1	1.60385e-204	2.78614	0.744	0.184	3.61651e-200	2	Sh3pxd2b
Myo1e.1	9.94907e-190	2.69905	0.739	0.196	2.24342e-185	2	Myo1e
Il1a	1.32953e-188	5.63561	0.382	0.022	2.99795e-184	2	Il1a
Il1rn.1	2.82517e-187	3.11647	0.886	0.499	6.37048e-183	2	Il1rn
Il7r	5.7725e-187	4.67945	0.403	0.028	1.30164e-182	2	Il7r
Nrp2.1	5.66446e-183	2.70353	0.766	0.24	1.27728e-178	2	Nrp2
Basp1.2	1.4028e-180	3.14001	0.621	0.128	3.16317e-176	2	Basp1
Procr	1.01375e-179	4.33074	0.485	0.062	2.28591e-175	2	Procr
Cxcl16.1	6.75092e-179	2.09601	0.897	0.462	1.52226e-174	2	Cxcl16
Mmp14.1	1.58085e-178	2.00488	0.897	0.394	3.56467e-174	2	Mmp14
Hif1a.1	1.27375e-175	1.82521	0.954	0.762	2.87217e-171	2	Hif1a
Malt1.1	3.39541e-175	2.24811	0.97	0.734	7.65631e-171	2	Malt1
Dab2	1.24321e-173	3.55234	0.485	0.063	2.80332e-169	2	Dab2
Dst.1	2.38527e-170	3.52101	0.594	0.121	5.37854e-166	2	Dst
Fth1.1	2.79863e-162	2.14691	0.994	0.984	6.31062e-158	2	Fth1
Carmil1	3.42574e-161	3.82319	0.392	0.036	7.7247e-157	2	Carmil1
Abr.1	9.48966e-161	1.89908	0.946	0.667	2.13982e-156	2	Abr
Arg2.2	5.00643e-160	3.09341	0.564	0.116	1.1289e-155	2	Arg2
Cd9.2	4.65113e-158	2.39259	0.665	0.182	1.04878e-153	2	Cd9
Tbc1d9.1	2.56393e-154	2.27898	0.87	0.478	5.7814e-150	2	Tbc1d9
Rnf149	4.39865e-154	1.65826	0.956	0.757	9.91851e-150	2	Rnf149
Lyz2	1.34275e-149	-1.78054	0.904	0.972	3.02777e-145	2	Lyz2
Bhlhe40.1	3.32511e-149	2.68494	0.632	0.169	7.4978e-145	2	Bhlhe40
Cd274.1	6.10163e-148	1.53992	0.972	0.796	1.37586e-143	2	Cd274
Chst11	3.19261e-144	4.01451	0.444	0.069	7.19902e-140	2	Chst11
Rai14	7.75225e-144	3.14269	0.449	0.069	1.74805e-139	2	Rai14
Itga4	6.86078e-143	-2.07596	0.442	0.882	1.54704e-138	2	Itga4
Ly86	1.53761e-142	-2.2694	0.36	0.838	3.46716e-138	2	Ly86
Acod1.1	1.66735e-141	1.93428	0.926	0.566	3.7597e-137	2	Acod1
Gpx1	5.33514e-139	-1.62068	0.755	0.918	1.20302e-134	2	Gpx1
Arhgap15	3.11669e-137	-1.89475	0.569	0.915	7.02781e-133	2	Arhgap15
Grina.1	4.30109e-134	2.32643	0.855	0.563	9.69853e-130	2	Grina
Anpep.1	7.57553e-134	2.66921	0.512	0.106	1.70821e-129	2	Anpep
Cpd.1	1.13999e-133	2.26821	0.602	0.16	2.57057e-129	2	Cpd
Cst3	1.13862e-132	-1.24216	0.836	0.952	2.56747e-128	2	Cst3
Lhfpl2	4.07509e-131	3.0877	0.348	0.036	9.18892e-127	2	Lhfpl2
Vegfa	1.91723e-129	4.53669	0.306	0.026	4.32315e-125	2	Vegfa
Bcl2l1.1	1.29867e-128	2.64676	0.599	0.172	2.92837e-124	2	Bcl2l1
Mir155hg	4.83754e-128	3.89745	0.371	0.049	1.09082e-123	2	Mir155hg
S100a4	8.37835e-127	-1.97854	0.477	0.862	1.88923e-122	2	S100a4
Fnip2.1	2.03471e-125	2.28297	0.758	0.348	4.58807e-121	2	Fnip2
Clec4d.2	8.75796e-125	2.44557	0.708	0.292	1.97483e-120	2	Clec4d
Gna13.1	1.60346e-123	1.42874	0.929	0.777	3.61565e-119	2	Gna13
F10.2	2.46805e-123	2.46315	0.806	0.462	5.56521e-119	2	F10
Ccr2	3.11994e-123	-1.88848	0.455	0.855	7.03516e-119	2	Ccr2
Coro1a	3.56472e-122	-1.43547	0.692	0.916	8.03808e-118	2	Coro1a
Ms4a6b	1.31386e-121	-1.448	0.684	0.908	2.96262e-117	2	Ms4a6b
Ralgds.1	3.91509e-121	2.23234	0.69	0.269	8.82814e-117	2	Ralgds
Cd14.2	5.89541e-121	3.36127	0.679	0.294	1.32936e-116	2	Cd14
Aff1.1	1.39761e-119	1.63965	0.924	0.67	3.15146e-115	2	Aff1
Adgre5.1	5.54714e-119	-2.23237	0.297	0.774	1.25082e-114	2	Adgre5
Epb41l2.1	3.39958e-118	1.4328	0.91	0.65	7.6657e-114	2	Epb41l2
Mdfic.1	8.44309e-118	1.75416	0.893	0.598	1.90383e-113	2	Mdfic
Clec4e.1	1.76724e-117	2.21524	0.847	0.528	3.98494e-113	2	Clec4e
Clec4a3.1	2.64884e-117	-2.04406	0.333	0.79	5.97286e-113	2	Clec4a3
Ptpn18	1.95212e-116	-1.54695	0.553	0.869	4.40183e-112	2	Ptpn18
Pdcd1lg2	2.87908e-116	3.39083	0.4	0.071	6.49204e-112	2	Pdcd1lg2
Tent5c.1	1.20566e-115	2.51189	0.536	0.144	2.71865e-111	2	Tent5c
Cd38.1	2.00622e-115	2.35285	0.63	0.223	4.52383e-111	2	Cd38
Htr7.1	1.20601e-114	1.99248	0.747	0.329	2.71942e-110	2	Htr7
Rps18	7.51086e-114	-1.11343	0.801	0.939	1.69362e-109	2	Rps18
Hvcn1	3.78467e-113	2.70104	0.425	0.081	8.53405e-109	2	Hvcn1
Acsl1.1	7.10792e-113	2.36839	0.717	0.328	1.60277e-108	2	Acsl1
Crip1	8.01117e-113	-1.71662	0.676	0.922	1.80644e-108	2	Crip1
Rplp0	1.70895e-112	-1.11849	0.81	0.937	3.85351e-108	2	Rplp0
Rpsa	7.6945e-111	-1.06763	0.826	0.948	1.73503e-106	2	Rpsa
Gpr141	8.56352e-111	-1.47708	0.678	0.918	1.93099e-106	2	Gpr141
Dmxl2.1	1.53997e-110	2.48197	0.567	0.178	3.47247e-106	2	Dmxl2
P2ry14.1	1.95873e-109	2.10262	0.662	0.246	4.41675e-105	2	P2ry14
Alox5ap	2.01882e-109	-1.54592	0.608	0.878	4.55223e-105	2	Alox5ap
Lilr4b.1	2.36876e-109	1.57637	0.877	0.618	5.34132e-105	2	Lilr4b
A930007I19Rik	5.72556e-109	2.77367	0.479	0.117	1.29106e-104	2	A930007I19Rik
Mbnl1	7.93644e-109	-1.39436	0.697	0.929	1.78959e-104	2	Mbnl1
Mdm2.1	8.5439e-109	2.05396	0.82	0.512	1.92656e-104	2	Mdm2
Ass1.1	1.04436e-108	1.73827	0.836	0.586	2.35493e-104	2	Ass1
4930430E12Rik.1	3.79247e-108	2.62479	0.504	0.138	8.55165e-104	2	4930430E12Rik
Klra2	5.65464e-108	-1.40348	0.678	0.907	1.27506e-103	2	Klra2
Mreg	4.64105e-106	4.05996	0.276	0.028	1.04651e-101	2	Mreg
Tgfbi	8.61167e-106	1.22736	0.959	0.886	1.94184e-101	2	Tgfbi
Arhgap10	8.83005e-106	2.94806	0.382	0.069	1.99109e-101	2	Arhgap10
Rassf4	1.34537e-105	-2.05819	0.327	0.755	3.03367e-101	2	Rassf4
Slc3a2	1.81624e-105	1.65234	0.826	0.488	4.09544e-101	2	Slc3a2
Plac8	4.28896e-105	-1.22075	0.853	0.952	9.67118e-101	2	Plac8
Rnase6	1.3741e-104	-2.70596	0.153	0.643	3.09847e-100	2	Rnase6
AI504432.1	1.49509e-104	1.89836	0.632	0.223	3.37128e-100	2	AI504432
Gm15056	3.1122e-103	3.42794	0.319	0.045	7.0177e-99	2	Gm15056
Tmsb10	7.99776e-102	-1.37477	0.91	0.969	1.80341e-97	2	Tmsb10
Ptgs2.1	3.68416e-101	3.02041	0.504	0.143	8.30742e-97	2	Ptgs2
Pld4	2.0702e-100	-1.6642	0.409	0.808	4.66809e-96	2	Pld4
Traf3	2.65086e-100	1.47658	0.894	0.668	5.97742e-96	2	Traf3
Clec4a1	6.49185e-100	-2.09203	0.254	0.71	1.46385e-95	2	Clec4a1
Tlr2.1	7.76838e-100	1.74491	0.795	0.454	1.75169e-95	2	Tlr2
Ier3.1	9.21678e-100	2.28697	0.633	0.253	2.07829e-95	2	Ier3
Ttc39b.1	1.6222e-99	1.62679	0.75	0.369	3.65789e-95	2	Ttc39b
Pdpn	2.28774e-99	5.18207	0.22	0.015	5.15864e-95	2	Pdpn
Ccl6.1	2.34818e-99	-2.58925	0.27	0.718	5.29491e-95	2	Ccl6
Ell2.1	4.42897e-99	2.08609	0.703	0.336	9.98687e-95	2	Ell2
Gm2a	1.22273e-98	-1.41687	0.588	0.877	2.75713e-94	2	Gm2a
Hcar2.1	2.90233e-97	3.38982	0.431	0.112	6.54446e-93	2	Hcar2
Ric1.1	4.75123e-97	1.90893	0.735	0.382	1.07135e-92	2	Ric1
Rab20.1	4.36302e-96	1.96845	0.618	0.238	9.83816e-92	2	Rab20
Bcl2a1b	1.27347e-95	1.27536	0.88	0.588	2.87154e-91	2	Bcl2a1b
Ifitm6.1	3.73616e-95	-3.14438	0.144	0.592	8.42467e-91	2	Ifitm6
Arid5b.1	8.33275e-95	1.04868	0.973	0.866	1.87895e-90	2	Arid5b
Ccl5.1	2.61673e-94	1.79948	0.793	0.439	5.90045e-90	2	Ccl5
Lilrb4a	4.02671e-94	1.12259	0.962	0.887	9.07982e-90	2	Lilrb4a
Dbi	4.28284e-94	-1.63149	0.471	0.796	9.65738e-90	2	Dbi
Rpl36al	5.92489e-94	-1.10467	0.768	0.912	1.336e-89	2	Rpl36al
Fam49a	3.09946e-93	-1.77005	0.382	0.787	6.98898e-89	2	Fam49a
Lst1	4.44178e-93	-1.18676	0.735	0.91	1.00158e-88	2	Lst1
Foxn3.1	1.16148e-92	-1.70663	0.545	0.845	2.61903e-88	2	Foxn3
Slc25a37.1	2.57078e-91	2.13141	0.569	0.214	5.79685e-87	2	Slc25a37
Tgm2.1	4.37826e-91	1.52456	0.836	0.497	9.87253e-87	2	Tgm2
Gnaq.1	2.66961e-90	1.13676	0.948	0.788	6.0197e-86	2	Gnaq
Nme2	4.06164e-90	-1.15201	0.705	0.901	9.15859e-86	2	Nme2
Lmnb1.1	2.45791e-89	2.12867	0.61	0.26	5.54235e-85	2	Lmnb1
Fam111a	3.27675e-89	-1.88641	0.333	0.727	7.38874e-85	2	Fam111a
Dennd3	6.50157e-89	3.232	0.275	0.038	1.46604e-84	2	Dennd3
Slc7a8.1	6.9755e-89	1.82928	0.724	0.386	1.57291e-84	2	Slc7a8
Rpl10a	1.46811e-87	-1.08389	0.733	0.911	3.31045e-83	2	Rpl10a
Bcl2a1d	1.98395e-87	1.47418	0.784	0.439	4.47361e-83	2	Bcl2a1d
Naip2	3.13922e-87	1.59312	0.799	0.527	7.07864e-83	2	Naip2
Tes.1	4.03158e-87	2.19016	0.534	0.189	9.09082e-83	2	Tes
Cstb	4.49047e-87	1.56053	0.852	0.807	1.01256e-82	2	Cstb
Osbpl8	6.90886e-87	1.78022	0.84	0.613	1.55788e-82	2	Osbpl8
Ndufa4	7.9506e-86	-1.37181	0.521	0.831	1.79278e-81	2	Ndufa4
Plxna1	1.59751e-85	2.7906	0.348	0.072	3.60223e-81	2	Plxna1
Ccnd3	2.79148e-85	-1.97145	0.22	0.658	6.2945e-81	2	Ccnd3
Napsa	3.49516e-85	-1.53871	0.423	0.784	7.88124e-81	2	Napsa
Clcn7.1	6.69572e-85	1.37556	0.837	0.557	1.50982e-80	2	Clcn7
Gpnmb	2.49295e-84	3.3508	0.243	0.029	5.62136e-80	2	Gpnmb
Gsap	2.63402e-83	1.13648	0.951	0.844	5.93946e-79	2	Gsap
Lsp1	2.55251e-82	-1.34723	0.483	0.829	5.75567e-78	2	Lsp1
Tmpo	7.76726e-82	-2.10961	0.264	0.659	1.75144e-77	2	Tmpo
Cflar.1	1.2725e-81	1.24208	0.896	0.712	2.86937e-77	2	Cflar
Hk2	1.62212e-81	1.63451	0.777	0.483	3.65772e-77	2	Hk2
Ldlrad4.1	1.8903e-81	1.66931	0.64	0.28	4.26244e-77	2	Ldlrad4
Dapk1.1	2.33646e-81	1.8443	0.607	0.255	5.26849e-77	2	Dapk1
S100a6	3.44285e-81	-1.12066	0.834	0.938	7.76327e-77	2	S100a6
Fnip1	4.24117e-81	1.43863	0.825	0.547	9.56341e-77	2	Fnip1
Gab1.2	4.55534e-81	2.72205	0.439	0.131	1.02718e-76	2	Gab1
Pip4k2a	5.54065e-81	-1.36597	0.624	0.872	1.24936e-76	2	Pip4k2a
Il1b	6.46604e-81	2.21019	0.831	0.649	1.45803e-76	2	Il1b
Clec4n.2	1.06701e-80	2.50659	0.662	0.362	2.40599e-76	2	Clec4n
Ptpro	1.9087e-80	-1.58858	0.401	0.763	4.30392e-76	2	Ptpro
Klf2.2	6.57776e-80	-2.34621	0.245	0.636	1.48322e-75	2	Klf2
Nrp1	2.92119e-79	-2.25687	0.16	0.589	6.58699e-75	2	Nrp1
Gpr84.1	3.81485e-79	2.17962	0.485	0.16	8.60209e-75	2	Gpr84
Tifab	4.10161e-79	-2.40041	0.13	0.549	9.24872e-75	2	Tifab
Jak2.1	5.01136e-78	1.32591	0.888	0.723	1.13001e-73	2	Jak2
Rgs1.1	1.87804e-77	2.01963	0.445	0.133	4.2348e-73	2	Rgs1
Cdk2ap2.1	3.42629e-77	-1.56834	0.507	0.805	7.72594e-73	2	Cdk2ap2
Ets2.1	3.49829e-77	1.98646	0.603	0.282	7.88829e-73	2	Ets2
Olr1	5.48929e-77	2.91037	0.278	0.047	1.23778e-72	2	Olr1
Gm9733.1	7.16158e-77	-2.99831	0.088	0.5	1.61487e-72	2	Gm9733
Epsti1	1.1891e-76	-1.13533	0.645	0.894	2.68131e-72	2	Epsti1
Pdlim7	1.64832e-76	2.44455	0.351	0.081	3.7168e-72	2	Pdlim7
Tmem189	1.87479e-76	1.73536	0.654	0.333	4.22747e-72	2	Tmem189
Alpk2	2.2134e-76	3.44016	0.246	0.035	4.99099e-72	2	Alpk2
Smox.1	3.01857e-76	2.10575	0.613	0.309	6.80657e-72	2	Smox
Jag1	3.5169e-76	3.4344	0.213	0.024	7.93025e-72	2	Jag1
Furin.1	3.6158e-76	1.82287	0.769	0.507	8.15327e-72	2	Furin
Nadk	3.66969e-76	-1.43221	0.404	0.767	8.27479e-72	2	Nadk
Mitf.1	8.09295e-76	1.59674	0.807	0.521	1.82488e-71	2	Mitf
Rftn1.1	9.24896e-76	1.63255	0.728	0.42	2.08555e-71	2	Rftn1
Sell	1.21384e-75	-2.41658	0.194	0.59	2.73709e-71	2	Sell
Tkt	1.98764e-75	-1.38421	0.463	0.786	4.48193e-71	2	Tkt
Slc23a2.1	2.63892e-75	1.79281	0.733	0.429	5.95051e-71	2	Slc23a2
Slamf7	6.65344e-75	1.31203	0.852	0.663	1.50028e-70	2	Slamf7
Dock8	2.27126e-74	-1.62712	0.318	0.715	5.12147e-70	2	Dock8
Ctsd.1	7.78857e-74	1.50571	0.776	0.513	1.75624e-69	2	Ctsd
Cyth1.1	8.79838e-74	1.59493	0.75	0.463	1.98395e-69	2	Cyth1
Gm50022	1.68527e-73	-2.38194	0.131	0.541	3.80011e-69	2	Gm50022
Celf2	9.33968e-73	-1.15071	0.578	0.864	2.106e-68	2	Celf2
Itpr1	1.00109e-71	-1.60651	0.423	0.758	2.25737e-67	2	Itpr1
Cfb.1	1.43372e-71	1.22906	0.899	0.829	3.23289e-67	2	Cfb
Sod2.1	1.99986e-71	1.11942	0.908	0.839	4.50948e-67	2	Sod2
Sdc4.1	2.76819e-71	1.48803	0.676	0.328	6.242e-67	2	Sdc4
Gas2l3	3.09772e-71	2.48952	0.351	0.088	6.98504e-67	2	Gas2l3
Tnip1	3.04466e-70	1.4644	0.735	0.417	6.8654e-66	2	Tnip1
Ifitm2	3.53402e-69	-1.08856	0.741	0.897	7.96886e-65	2	Ifitm2
Adam8	5.79401e-69	2.71571	0.267	0.049	1.30649e-64	2	Adam8
Tgif1	7.98458e-69	1.53799	0.643	0.314	1.80044e-64	2	Tgif1
Nfam1	6.85568e-68	-1.41278	0.343	0.698	1.54589e-63	2	Nfam1
Taldo1	1.39338e-67	-1.08234	0.645	0.859	3.14194e-63	2	Taldo1
Ptafr	1.86537e-67	1.27103	0.853	0.664	4.20623e-63	2	Ptafr
Gpr171	2.04343e-67	2.69706	0.275	0.055	4.60773e-63	2	Gpr171
Hint1	3.6461e-67	-1.07949	0.615	0.856	8.22158e-63	2	Hint1
Pou2f2.1	3.90875e-67	-1.80294	0.163	0.563	8.81384e-63	2	Pou2f2
Dtnbp1	1.55959e-66	1.6782	0.635	0.325	3.51672e-62	2	Dtnbp1
AU020206.1	1.5652e-66	1.23639	0.758	0.446	3.52936e-62	2	AU020206
Elmo1	2.76915e-66	-1.04542	0.698	0.916	6.24415e-62	2	Elmo1
Zmynd15	3.31282e-66	2.26303	0.265	0.05	7.47008e-62	2	Zmynd15
Stk38l	4.78914e-66	2.15563	0.397	0.122	1.0799e-61	2	Stk38l
Socs3	9.08797e-66	1.35997	0.801	0.599	2.04925e-61	2	Socs3
Atp8a1	1.92681e-65	-1.29739	0.509	0.812	4.34475e-61	2	Atp8a1
Arhgef37	1.07746e-64	-2.02736	0.204	0.577	2.42956e-60	2	Arhgef37
Chd7.1	1.1882e-64	1.30621	0.807	0.564	2.67928e-60	2	Chd7
Camk2d	1.39926e-64	-1.10539	0.722	0.895	3.15519e-60	2	Camk2d
Sgms2.2	1.69564e-64	2.0579	0.515	0.213	3.82351e-60	2	Sgms2
Hivep3.1	3.16291e-64	1.63405	0.695	0.409	7.13204e-60	2	Hivep3
Sgk1	4.70423e-64	1.8341	0.607	0.32	1.06076e-59	2	Sgk1
Rgs2.1	4.87807e-64	-1.60314	0.319	0.688	1.09996e-59	2	Rgs2
Gm5150.1	4.89955e-64	-2.58101	0.109	0.478	1.1048e-59	2	Gm5150
Iqsec1	8.42318e-64	2.79863	0.341	0.097	1.89934e-59	2	Iqsec1
Zbtb18.1	1.95179e-63	1.95799	0.433	0.15	4.40108e-59	2	Zbtb18
Mrpl33	8.3488e-63	-1.24958	0.524	0.779	1.88257e-58	2	Mrpl33
Rab11fip1	2.16998e-62	1.88687	0.583	0.292	4.89309e-58	2	Rab11fip1
Fam20c	3.1804e-62	2.78378	0.269	0.058	7.17149e-58	2	Fam20c
Prkcb	4.07297e-62	-1.90533	0.183	0.557	9.18413e-58	2	Prkcb
Tank	2.17905e-61	1.08627	0.886	0.707	4.91353e-57	2	Tank
Ankrd12	2.58288e-61	1.3975	0.731	0.452	5.82414e-57	2	Ankrd12
Map4k4	2.86573e-61	1.65558	0.779	0.617	6.46193e-57	2	Map4k4
Slc15a3	3.53911e-61	1.06315	0.891	0.788	7.98034e-57	2	Slc15a3
Pla2g7	4.39349e-61	1.1981	0.891	0.812	9.90688e-57	2	Pla2g7
Slc2a1.1	6.89197e-61	1.56237	0.654	0.376	1.55407e-56	2	Slc2a1
Slc16a3.1	9.08312e-61	1.84612	0.555	0.261	2.04815e-56	2	Slc16a3
Sntb2.1	9.77571e-61	2.05819	0.547	0.265	2.20433e-56	2	Sntb2
Cd300lf.1	1.03159e-60	1.34168	0.834	0.682	2.32613e-56	2	Cd300lf
Itgb7	1.72081e-60	-1.82056	0.231	0.589	3.88025e-56	2	Itgb7
Ikzf1	1.94128e-60	-1.24346	0.498	0.803	4.3774e-56	2	Ikzf1
Fgd4	2.0232e-60	-1.80102	0.216	0.58	4.56212e-56	2	Fgd4
Met.1	2.10711e-60	2.41233	0.452	0.18	4.75132e-56	2	Met
Rbpj.1	4.97821e-60	1.00481	0.829	0.622	1.12254e-55	2	Rbpj
Abcg1	5.50429e-60	1.33785	0.728	0.474	1.24116e-55	2	Abcg1
Rac2	6.00036e-60	-1.37479	0.425	0.71	1.35302e-55	2	Rac2
Ugcg.1	1.39136e-59	1.86054	0.575	0.294	3.13738e-55	2	Ugcg
Snx18	1.49616e-59	1.33364	0.738	0.483	3.37368e-55	2	Snx18
Rffl.1	1.77535e-59	1.71213	0.632	0.351	4.00323e-55	2	Rffl
Pik3cd	4.12122e-59	-1.33087	0.419	0.734	9.29293e-55	2	Pik3cd
Fbxl5.1	6.21764e-59	1.61072	0.869	0.706	1.40202e-54	2	Fbxl5
Gm15987	6.7378e-59	-1.99883	0.174	0.538	1.51931e-54	2	Gm15987
Cytip.1	6.89389e-59	-1.41383	0.367	0.708	1.5545e-54	2	Cytip
Smim3	7.32024e-59	1.78007	0.498	0.21	1.65064e-54	2	Smim3
Cbfa2t3.1	1.64207e-58	-2.87762	0.084	0.424	3.7027e-54	2	Cbfa2t3
Car13	1.80005e-58	3.04952	0.205	0.033	4.05893e-54	2	Car13
Maff.1	2.28483e-58	1.97043	0.397	0.132	5.15206e-54	2	Maff
Id2	2.44575e-58	1.38004	0.771	0.534	5.51491e-54	2	Id2
Eif3f	3.9314e-58	-1.03641	0.58	0.821	8.86491e-54	2	Eif3f
Ccrl2.1	6.04625e-58	1.5476	0.67	0.391	1.36337e-53	2	Ccrl2
Gm15283.1	8.92869e-58	1.5575	0.607	0.306	2.01333e-53	2	Gm15283
Sgpl1	1.12814e-57	1.27006	0.755	0.523	2.54384e-53	2	Sgpl1
Vsir	2.8647e-57	-1.87681	0.196	0.541	6.4596e-53	2	Vsir
Gla	6.04927e-57	1.861	0.425	0.158	1.36405e-52	2	Gla
Ccl9.1	1.60694e-56	-2.01811	0.134	0.484	3.62348e-52	2	Ccl9
Adgb	3.88505e-56	2.7798	0.302	0.082	8.7604e-52	2	Adgb
Cd2ap	6.2046e-56	-1.24268	0.438	0.741	1.39908e-51	2	Cd2ap
Nlrp3	1.22494e-55	1.51245	0.648	0.38	2.76211e-51	2	Nlrp3
Fam129b.1	1.30708e-55	1.71658	0.531	0.247	2.94733e-51	2	Fam129b
Tarm1.1	9.23543e-55	1.76281	0.551	0.275	2.0825e-50	2	Tarm1
Spint1.1	1.16468e-54	1.77096	0.404	0.144	2.62624e-50	2	Spint1
Bcl2a1a	1.27465e-54	1.19773	0.678	0.4	2.87421e-50	2	Bcl2a1a
Vav1	1.70131e-54	1.13259	0.793	0.584	3.83628e-50	2	Vav1
Ldlr	2.14503e-54	-1.36212	0.302	0.642	4.83684e-50	2	Ldlr
Ptges	3.39791e-54	2.92625	0.281	0.073	7.66194e-50	2	Ptges
Ccr1.1	1.42863e-53	1.34767	0.67	0.4	3.22141e-49	2	Ccr1
Parp10.1	1.74664e-53	1.62182	0.605	0.332	3.93849e-49	2	Parp10
Ifngr1.1	2.78319e-53	-1.33717	0.403	0.698	6.27582e-49	2	Ifngr1
Glud1	5.29098e-53	-1.0127	0.555	0.799	1.19306e-48	2	Glud1
Adgre4.1	1.10967e-52	-2.38384	0.096	0.421	2.50219e-48	2	Adgre4
Scimp.1	2.93313e-52	1.22325	0.731	0.469	6.61392e-48	2	Scimp
Adora2b	3.23125e-52	2.00339	0.378	0.134	7.28614e-48	2	Adora2b
Irak2	3.70705e-52	1.01296	0.85	0.682	8.35902e-48	2	Irak2
Npepps	9.01479e-52	1.40087	0.673	0.417	2.03275e-47	2	Npepps
Nhsl2.1	9.9043e-52	-3.43756	0.043	0.346	2.23332e-47	2	Nhsl2
Smpdl3a	1.08597e-51	-1.55537	0.316	0.622	2.44875e-47	2	Smpdl3a
Lrp12	1.20718e-51	2.32403	0.335	0.107	2.72207e-47	2	Lrp12
Arl6ip5	1.3872e-51	-1.22877	0.338	0.664	3.12801e-47	2	Arl6ip5
Alas1.1	1.38841e-51	1.75921	0.592	0.343	3.13072e-47	2	Alas1
Osbpl3	2.73544e-51	2.05609	0.36	0.126	6.16814e-47	2	Osbpl3
Cd244a.1	7.29347e-51	-1.93967	0.134	0.459	1.6446e-46	2	Cd244a
B4galt1	9.35213e-51	1.43205	0.695	0.467	2.10881e-46	2	B4galt1
Phlpp1.1	1.12343e-50	1.75112	0.611	0.348	2.53323e-46	2	Phlpp1
Plxnd1	1.21536e-50	2.01216	0.423	0.175	2.74051e-46	2	Plxnd1
Aoah.1	7.19556e-50	1.03086	0.897	0.773	1.62253e-45	2	Aoah
Plin2	1.26263e-49	1.12296	0.829	0.676	2.84711e-45	2	Plin2
Cpeb4	1.30435e-49	1.67176	0.615	0.356	2.94117e-45	2	Cpeb4
I830077J02Rik	2.27599e-49	-2.09454	0.147	0.463	5.13212e-45	2	I830077J02Rik
Slc9a9	2.34117e-49	-2.83527	0.046	0.344	5.27911e-45	2	Slc9a9
A330040F15Rik	7.29022e-49	-1.58994	0.262	0.58	1.64387e-44	2	A330040F15Rik
Entpd1	9.73259e-49	1.15231	0.806	0.624	2.1946e-44	2	Entpd1
Tnfrsf1b	2.0681e-48	1.08624	0.853	0.708	4.66335e-44	2	Tnfrsf1b
Add3.1	2.64332e-48	-2.44095	0.12	0.429	5.96043e-44	2	Add3
Lair1	3.29335e-48	-1.30135	0.398	0.692	7.42618e-44	2	Lair1
Stab1	3.56225e-48	2.13148	0.259	0.066	8.03253e-44	2	Stab1
Ripor2	8.11025e-48	-1.89095	0.164	0.484	1.82878e-43	2	Ripor2
Elk3	1.54724e-47	1.20424	0.681	0.436	3.48887e-43	2	Elk3
Mapk14	1.77158e-47	-1.29522	0.325	0.638	3.99473e-43	2	Mapk14
Il6ra	3.26085e-47	-1.11593	0.441	0.713	7.35289e-43	2	Il6ra
Plekhm2	4.11379e-47	1.39319	0.57	0.309	9.27619e-43	2	Plekhm2
Selenop	4.28388e-47	-2.19077	0.112	0.418	9.65972e-43	2	Selenop
Nrg1.1	5.81402e-47	1.74084	0.561	0.289	1.311e-42	2	Nrg1
Inpp5b.1	6.77878e-47	1.69354	0.463	0.214	1.52855e-42	2	Inpp5b
Gde1	7.58399e-47	1.75888	0.453	0.205	1.71011e-42	2	Gde1
Nek6	8.88243e-47	2.04021	0.27	0.075	2.0029e-42	2	Nek6
Eea1	1.02973e-46	1.52372	0.632	0.389	2.32194e-42	2	Eea1
Evi2a	1.08434e-46	-1.24445	0.336	0.639	2.44508e-42	2	Evi2a
Cd84.1	1.20367e-46	1.34624	0.675	0.441	2.71415e-42	2	Cd84
Adap2.1	1.37853e-46	1.11229	0.766	0.573	3.10845e-42	2	Adap2
Gngt2.1	2.31636e-46	-1.2271	0.54	0.776	5.22317e-42	2	Gngt2
Nsd2.1	4.98768e-46	1.30762	0.573	0.32	1.12467e-41	2	Nsd2
Flt1	1.15623e-45	-1.74581	0.185	0.497	2.60718e-41	2	Flt1
Igf2r	2.77345e-45	1.96005	0.261	0.071	6.25384e-41	2	Igf2r
Clec5a.1	3.5411e-45	1.39886	0.627	0.385	7.98484e-41	2	Clec5a
Ap1s2	4.86607e-45	-1.53433	0.21	0.515	1.09725e-40	2	Ap1s2
Mgat4a.1	8.37599e-45	1.25048	0.626	0.365	1.8887e-40	2	Mgat4a
Serp1	1.09708e-44	-1.12501	0.46	0.707	2.47381e-40	2	Serp1
Batf3	2.15462e-44	-2.88328	0.062	0.34	4.85844e-40	2	Batf3
Sqstm1	2.22352e-44	1.44685	0.698	0.497	5.01381e-40	2	Sqstm1
Phlda1	6.71696e-44	2.76336	0.227	0.057	1.51461e-39	2	Phlda1
Map4k3	1.11137e-43	1.44141	0.592	0.342	2.50603e-39	2	Map4k3
Hspa1b	1.9108e-43	-1.7076	0.185	0.481	4.30866e-39	2	Hspa1b
Ski.1	3.98377e-43	1.24962	0.583	0.328	8.983e-39	2	Ski
Ehd4	5.4638e-43	-1.18344	0.373	0.653	1.23203e-38	2	Ehd4
Otulinl.1	9.61516e-43	-1.38225	0.357	0.637	2.16812e-38	2	Otulinl
Clec4a2.1	1.15951e-42	-2.36121	0.103	0.382	2.61459e-38	2	Clec4a2
Hp	1.63462e-42	-1.28164	0.384	0.653	3.68591e-38	2	Hp
Maf	1.92319e-42	-2.08635	0.188	0.473	4.3366e-38	2	Maf
Hspa1a	2.18504e-42	-1.24012	0.272	0.571	4.92705e-38	2	Hspa1a
Hacd4	3.01123e-42	-2.32666	0.093	0.372	6.79002e-38	2	Hacd4
Tpi1.1	4.33786e-42	1.36385	0.665	0.473	9.78143e-38	2	Tpi1
B4galt5	5.97837e-42	1.16012	0.773	0.632	1.34806e-37	2	B4galt5
Stk10.1	7.65328e-42	-1.41956	0.242	0.531	1.72574e-37	2	Stk10
Txnrd1.1	8.17576e-42	1.09629	0.695	0.482	1.84355e-37	2	Txnrd1
Il15	1.01808e-41	-2.15891	0.101	0.387	2.29566e-37	2	Il15
Atf6	1.39815e-41	-1.08332	0.55	0.761	3.15268e-37	2	Atf6
Itga5.1	1.96301e-41	1.11998	0.656	0.421	4.42638e-37	2	Itga5
Zfp706	2.62357e-41	-1.32215	0.318	0.593	5.91589e-37	2	Zfp706
Lrmda	2.64181e-41	1.02097	0.943	0.894	5.95702e-37	2	Lrmda
Nop10	3.5945e-41	-1.35073	0.276	0.559	8.10523e-37	2	Nop10
Anxa4	4.11509e-41	1.08304	0.758	0.596	9.27912e-37	2	Anxa4
Vdr.1	4.5667e-41	1.7417	0.335	0.122	1.02974e-36	2	Vdr
Sirpb1a	6.51795e-41	-1.6609	0.224	0.506	1.46973e-36	2	Sirpb1a
H2-Q6	8.22658e-41	1.08129	0.76	0.583	1.85501e-36	2	H2-Q6
Atp6v1c1	8.27753e-41	1.31513	0.566	0.327	1.8665e-36	2	Atp6v1c1
Rreb1	8.42584e-41	1.14616	0.784	0.626	1.89994e-36	2	Rreb1
Aldh2	8.83135e-41	-1.52627	0.199	0.488	1.99138e-36	2	Aldh2
P2rx4	9.11848e-41	1.05556	0.746	0.545	2.05613e-36	2	P2rx4
Pde8a	1.09853e-40	1.6569	0.442	0.209	2.47707e-36	2	Pde8a
Mxd1.1	1.12489e-40	1.36621	0.711	0.51	2.53652e-36	2	Mxd1
Ptpn12	1.71944e-40	1.10166	0.769	0.586	3.87716e-36	2	Ptpn12
Itgax	1.88549e-40	1.27168	0.466	0.217	4.25158e-36	2	Itgax
Ndufb10	2.13332e-40	-1.30769	0.292	0.565	4.81042e-36	2	Ndufb10
Lpl	3.38173e-40	-3.26441	0.047	0.303	7.62547e-36	2	Lpl
Ero1l.1	4.17656e-40	1.75071	0.423	0.195	9.41772e-36	2	Ero1l
Slc39a14	4.33612e-40	2.59837	0.245	0.073	9.77751e-36	2	Slc39a14
Pot1b.1	4.44151e-40	-1.74964	0.25	0.529	1.00152e-35	2	Pot1b
Zfyve9.1	5.36315e-40	-1.35868	0.234	0.533	1.20934e-35	2	Zfyve9
Cttnbp2nl.1	5.99871e-40	1.15639	0.556	0.305	1.35265e-35	2	Cttnbp2nl
Skil.1	1.7479e-39	1.01004	0.754	0.548	3.94134e-35	2	Skil
Traf1	2.27662e-39	1.22478	0.6	0.358	5.13355e-35	2	Traf1
Plxnc1	2.43562e-39	2.03511	0.327	0.125	5.49208e-35	2	Plxnc1
Slamf6.1	2.86619e-39	1.74095	0.348	0.138	6.46297e-35	2	Slamf6
C9orf72	3.50104e-39	1.46856	0.496	0.266	7.8945e-35	2	C9orf72
Slx4ip.1	3.69884e-39	1.69962	0.507	0.273	8.34052e-35	2	Slx4ip
Dipk1a.1	3.96405e-39	-1.93126	0.144	0.42	8.93853e-35	2	Dipk1a
Tmem176b.1	4.35772e-39	-3.14179	0.058	0.311	9.82622e-35	2	Tmem176b
Bin2	5.65463e-39	-1.122	0.325	0.597	1.27506e-34	2	Bin2
Dusp16	6.30024e-39	1.16758	0.695	0.486	1.42064e-34	2	Dusp16
Gstp1	1.03548e-38	-1.77188	0.175	0.451	2.33491e-34	2	Gstp1
Fam129a	1.608e-38	-1.37302	0.235	0.522	3.62588e-34	2	Fam129a
Pde4d	1.80608e-38	2.01442	0.204	0.051	4.07253e-34	2	Pde4d
Scarb1.1	1.93094e-38	-1.67769	0.169	0.442	4.35407e-34	2	Scarb1
Zc3h12c	2.12811e-38	1.44175	0.46	0.226	4.79867e-34	2	Zc3h12c
Mllt6.1	2.26594e-38	1.43181	0.43	0.2	5.10946e-34	2	Mllt6
Sec11c	3.42116e-38	-1.32534	0.283	0.55	7.71437e-34	2	Sec11c
Cacna1d	4.6963e-38	2.34941	0.333	0.139	1.05897e-33	2	Cacna1d
Cd300a.1	4.712e-38	-1.01804	0.466	0.711	1.06251e-33	2	Cd300a
Rasa3	5.73775e-38	-1.34656	0.227	0.515	1.2938e-33	2	Rasa3
Sat1.1	7.91166e-38	-1.02986	0.763	0.882	1.784e-33	2	Sat1
Hk3.1	7.96317e-38	1.13081	0.717	0.532	1.79561e-33	2	Hk3
Pik3c2a	9.87082e-38	1.09776	0.738	0.559	2.22577e-33	2	Pik3c2a
Mfhas1	1.31413e-37	2.13585	0.234	0.069	2.96323e-33	2	Mfhas1
Blm	1.4023e-37	1.86085	0.292	0.104	3.16204e-33	2	Blm
Plcb1.1	2.29541e-37	-1.88001	0.346	0.575	5.17591e-33	2	Plcb1
Luzp1	2.52919e-37	1.30028	0.536	0.298	5.70308e-33	2	Luzp1
Cd63	2.90134e-37	1.16169	0.24	0.07	6.54223e-33	2	Cd63
Nr4a1.1	4.55882e-37	-1.6411	0.16	0.43	1.02797e-32	2	Nr4a1
Fry	5.03334e-37	-1.14586	0.215	0.507	1.13497e-32	2	Fry
Znrf1.1	6.76867e-37	1.15879	0.662	0.458	1.52627e-32	2	Znrf1
Il18	7.23531e-37	-1.4912	0.204	0.48	1.63149e-32	2	Il18
Tnfrsf21	1.30977e-36	-1.66765	0.169	0.437	2.95341e-32	2	Tnfrsf21
Cyp4v3	1.44729e-36	1.29039	0.515	0.289	3.26349e-32	2	Cyp4v3
Aopep.1	1.97798e-36	1.2382	0.577	0.335	4.46015e-32	2	Aopep
Lrrc25	2.67847e-36	-1.16949	0.318	0.592	6.03967e-32	2	Lrrc25
Plcl1.1	3.41618e-36	-1.7427	0.142	0.41	7.70315e-32	2	Plcl1
Rhbdf2	4.65607e-36	1.03868	0.64	0.413	1.0499e-31	2	Rhbdf2
Ciao2a	5.04235e-36	-1.17398	0.318	0.578	1.137e-31	2	Ciao2a
Scp2	6.67949e-36	-1.03906	0.379	0.641	1.50616e-31	2	Scp2
Cish	8.91433e-36	1.76148	0.248	0.078	2.01009e-31	2	Cish
Tsc22d3.2	1.74346e-35	-1.41535	0.169	0.439	3.93132e-31	2	Tsc22d3
Nfat5	2.23572e-35	1.10452	0.731	0.558	5.04133e-31	2	Nfat5
Sestd1.1	2.67713e-35	1.10193	0.602	0.382	6.03666e-31	2	Sestd1
Traf6.1	3.8602e-35	1.33183	0.52	0.298	8.70437e-31	2	Traf6
Cfh	5.78269e-35	-3.32477	0.049	0.276	1.30394e-30	2	Cfh
Mast2	5.86225e-35	1.65689	0.365	0.164	1.32188e-30	2	Mast2
Pgam1	6.37994e-35	1.07723	0.714	0.582	1.43861e-30	2	Pgam1
Gm36043	9.94822e-35	1.72174	0.289	0.106	2.24322e-30	2	Gm36043
Dgkg.1	1.22301e-34	-2.73035	0.038	0.264	2.75777e-30	2	Dgkg
Rnf180	1.77055e-34	1.85786	0.204	0.056	3.99241e-30	2	Rnf180
Il15ra.1	2.66941e-34	1.2388	0.583	0.38	6.01926e-30	2	Il15ra
Lmo2	5.03406e-34	-1.30431	0.231	0.489	1.13513e-29	2	Lmo2
Kif1c	6.53065e-34	1.55254	0.332	0.14	1.4726e-29	2	Kif1c
Ramp1.1	6.54985e-34	-2.88038	0.052	0.276	1.47693e-29	2	Ramp1
Gsr	9.70666e-34	-1.0115	0.524	0.725	2.18876e-29	2	Gsr
Mafg	1.07193e-33	1.18073	0.49	0.27	2.41708e-29	2	Mafg
Cd200r4	1.91997e-33	1.64236	0.302	0.122	4.32933e-29	2	Cd200r4
S100a13	2.10835e-33	-1.00613	0.419	0.655	4.75411e-29	2	S100a13
Slc38a6.1	3.20153e-33	1.64588	0.395	0.193	7.21914e-29	2	Slc38a6
Ndufb11	3.78117e-33	-1.08711	0.381	0.616	8.52616e-29	2	Ndufb11
Gng10	6.94645e-33	-1.19173	0.316	0.568	1.56636e-28	2	Gng10
Pik3cb	7.54528e-33	1.066	0.597	0.378	1.70139e-28	2	Pik3cb
Ybx3	1.26281e-32	-1.39986	0.202	0.458	2.84752e-28	2	Ybx3
Pfkfb3	1.51109e-32	1.21243	0.577	0.352	3.40736e-28	2	Pfkfb3
Treml4.1	1.51764e-32	-2.064	0.093	0.329	3.42213e-28	2	Treml4
Ipcef1	1.59377e-32	-1.7875	0.093	0.329	3.59379e-28	2	Ipcef1
Plekha1	1.88365e-32	1.20999	0.6	0.401	4.24744e-28	2	Plekha1
Pfkl.1	2.05915e-32	1.52873	0.381	0.182	4.64318e-28	2	Pfkl
Arhgap26	2.07863e-32	-1.20476	0.403	0.629	4.6871e-28	2	Arhgap26
Cpeb2	2.21683e-32	1.58345	0.434	0.227	4.99874e-28	2	Cpeb2
Mapkapk3	2.4202e-32	1.13564	0.619	0.418	5.45731e-28	2	Mapkapk3
Galnt6	3.81307e-32	1.90075	0.218	0.068	8.59809e-28	2	Galnt6
Rhoq	4.6705e-32	1.04376	0.701	0.526	1.05315e-27	2	Rhoq
Nxpe4.1	5.61878e-32	-2.59925	0.043	0.258	1.26698e-27	2	Nxpe4
Eef1d	6.55664e-32	-1.08784	0.333	0.576	1.47846e-27	2	Eef1d
P4ha1	9.34926e-32	1.29995	0.591	0.369	2.10816e-27	2	P4ha1
Camkk2	9.6199e-32	-1.38294	0.24	0.487	2.16919e-27	2	Camkk2
Grk3.1	1.69592e-31	-1.2127	0.333	0.57	3.82412e-27	2	Grk3
Arhgef6	2.24193e-31	-1.87502	0.101	0.336	5.05534e-27	2	Arhgef6
Tnf.1	4.12967e-31	1.83849	0.466	0.253	9.312e-27	2	Tnf
Frrs1	6.51462e-31	1.18695	0.578	0.383	1.46898e-26	2	Frrs1
Hps3	7.82953e-31	-1.34806	0.193	0.44	1.76548e-26	2	Hps3
Frmd4b.1	9.98675e-31	-1.12779	0.27	0.534	2.25191e-26	2	Frmd4b
Hmox1	1.30864e-30	1.4274	0.518	0.322	2.95085e-26	2	Hmox1
Lrmp	1.42777e-30	-2.37228	0.041	0.248	3.21948e-26	2	Lrmp
5031439G07Rik	1.44737e-30	-1.1213	0.278	0.53	3.26367e-26	2	5031439G07Rik
Ighm	2.19984e-30	-2.77726	0.032	0.234	4.96041e-26	2	Ighm
Rbpms	2.9164e-30	1.35897	0.506	0.306	6.57619e-26	2	Rbpms
Upp1.1	3.17427e-30	1.24316	0.457	0.241	7.15766e-26	2	Upp1
Mef2c	4.21281e-30	-1.96199	0.096	0.322	9.49948e-26	2	Mef2c
Lamtor4	4.61966e-30	-1.04914	0.401	0.608	1.04169e-25	2	Lamtor4
Magohb	4.87008e-30	-1.19058	0.3	0.534	1.09815e-25	2	Magohb
Lbh	5.82562e-30	-1.25666	0.13	0.361	1.31362e-25	2	Lbh
Osm	7.39224e-30	1.41705	0.316	0.136	1.66688e-25	2	Osm
Ifrd1	7.64609e-30	1.04268	0.747	0.592	1.72412e-25	2	Ifrd1
Wdtc1	9.97794e-30	2.05033	0.24	0.087	2.24993e-25	2	Wdtc1
Chil3	1.28778e-29	-1.3422	0.463	0.659	2.90381e-25	2	Chil3
Mylip	1.4808e-29	1.47161	0.427	0.223	3.33906e-25	2	Mylip
Ptpn22	1.65557e-29	-2.19031	0.066	0.279	3.73314e-25	2	Ptpn22
Galnt7.1	1.84898e-29	1.19601	0.52	0.318	4.16927e-25	2	Galnt7
Gatm.1	2.27057e-29	1.70433	0.43	0.234	5.1199e-25	2	Gatm
Trem1	2.97242e-29	1.69294	0.281	0.113	6.7025e-25	2	Trem1
Sash1.1	4.45415e-29	1.60679	0.42	0.23	1.00437e-24	2	Sash1
Gas7.1	4.46289e-29	-2.05554	0.095	0.312	1.00634e-24	2	Gas7
Pdlim1.1	6.834e-29	-2.95758	0.043	0.239	1.541e-24	2	Pdlim1
Fgd2	3.34704e-28	-3.08828	0.036	0.225	7.54723e-24	2	Fgd2
Idh1.1	3.75868e-28	-1.81986	0.095	0.313	8.47545e-24	2	Idh1
Fosl2	4.38206e-28	1.13094	0.555	0.36	9.88111e-24	2	Fosl2
Neat1	4.50531e-28	1.04036	0.863	0.76	1.0159e-23	2	Neat1
Abi3.1	6.49272e-28	-1.18513	0.276	0.509	1.46404e-23	2	Abi3
Grk5	7.84172e-28	-1.25641	0.239	0.478	1.76823e-23	2	Grk5
Sh2b2	8.2596e-28	1.52383	0.371	0.186	1.86246e-23	2	Sh2b2
Csnk1g3	8.56891e-28	1.05223	0.591	0.4	1.9322e-23	2	Csnk1g3
Gm27008	1.05177e-27	1.48152	0.275	0.112	2.37164e-23	2	Gm27008
Atp2b4	1.21534e-27	1.5723	0.256	0.098	2.74047e-23	2	Atp2b4
Smad7	1.27197e-27	1.58777	0.289	0.122	2.86817e-23	2	Smad7
Gpr65	1.44976e-27	-1.24475	0.258	0.487	3.26907e-23	2	Gpr65
Got1	1.94428e-27	1.4091	0.395	0.211	4.38416e-23	2	Got1
Rasgrp4	2.26824e-27	-1.43351	0.16	0.385	5.11465e-23	2	Rasgrp4
Lasp1	2.59619e-27	1.05369	0.588	0.407	5.85415e-23	2	Lasp1
Tbc1d2	2.92422e-27	1.945	0.234	0.087	6.59383e-23	2	Tbc1d2
Tspan13	2.94906e-27	-1.12809	0.392	0.602	6.64984e-23	2	Tspan13
Bnip3	4.24138e-27	1.67597	0.289	0.127	9.56389e-23	2	Bnip3
Klrk1	6.75549e-27	-1.23462	0.283	0.502	1.5233e-22	2	Klrk1
Anxa1.1	7.88422e-27	-1.43183	0.182	0.401	1.77781e-22	2	Anxa1
Npc1	8.79047e-27	1.19619	0.444	0.25	1.98216e-22	2	Npc1
Ssbp4	9.29453e-27	-1.37458	0.177	0.398	2.09582e-22	2	Ssbp4
Ceacam1.2	1.60153e-26	-2.22633	0.041	0.227	3.61128e-22	2	Ceacam1
Hdac9	2.50611e-26	-2.39922	0.055	0.248	5.65103e-22	2	Hdac9
Fdps	2.93278e-26	-2.0122	0.087	0.289	6.61313e-22	2	Fdps
Jdp2	3.11606e-26	1.96382	0.227	0.085	7.02639e-22	2	Jdp2
Vps37b	3.22821e-26	-1.05306	0.202	0.437	7.27928e-22	2	Vps37b
Tmem71	3.57445e-26	-2.15618	0.06	0.254	8.06002e-22	2	Tmem71
Nav1	3.73539e-26	-1.35865	0.131	0.349	8.42293e-22	2	Nav1
G6pdx	5.0343e-26	-1.09279	0.204	0.432	1.13518e-21	2	G6pdx
Ncapg2	5.26564e-26	1.42148	0.246	0.096	1.18735e-21	2	Ncapg2
Atxn1.1	5.296e-26	1.7913	0.348	0.172	1.1942e-21	2	Atxn1
Snx8	7.60741e-26	1.61481	0.297	0.135	1.7154e-21	2	Snx8
Vcan.2	9.5107e-26	-1.94291	0.152	0.359	2.14457e-21	2	Vcan
Krt80	1.36599e-25	-1.81775	0.096	0.296	3.08017e-21	2	Krt80
Gys1	2.6686e-25	1.95429	0.204	0.072	6.01742e-21	2	Gys1
Rybp	2.98789e-25	1.27716	0.542	0.372	6.7374e-21	2	Rybp
Ndufs8	4.27392e-25	-1.13294	0.264	0.475	9.63727e-21	2	Ndufs8
Tppp3.1	4.54079e-25	-1.85646	0.191	0.388	1.0239e-20	2	Tppp3
N4bp2l1	5.8365e-25	-1.63891	0.103	0.307	1.31607e-20	2	N4bp2l1
Higd2a	7.82876e-25	-1.03991	0.253	0.471	1.76531e-20	2	Higd2a
Vrk1	7.83007e-25	-1.30334	0.213	0.429	1.7656e-20	2	Vrk1
Retreg1	1.04062e-24	1.1872	0.468	0.281	2.3465e-20	2	Retreg1
Tiam1	1.17322e-24	-1.13185	0.276	0.49	2.64549e-20	2	Tiam1
Lyl1.1	1.63585e-24	-2.19771	0.071	0.255	3.68867e-20	2	Lyl1
Lbr	1.7044e-24	-1.52347	0.125	0.328	3.84325e-20	2	Lbr
Sh3bp1	1.75297e-24	-1.04684	0.286	0.487	3.95277e-20	2	Sh3bp1
Etfb	2.51578e-24	-1.36367	0.161	0.375	5.67283e-20	2	Etfb
Plk3	3.11411e-24	1.86201	0.246	0.103	7.02201e-20	2	Plk3
Ppfia4	3.27456e-24	-2.14021	0.06	0.242	7.38381e-20	2	Ppfia4
Elmo2	3.36314e-24	-1.44669	0.155	0.36	7.58354e-20	2	Elmo2
Tmem176a.1	3.74186e-24	-2.14846	0.068	0.249	8.43753e-20	2	Tmem176a
BC147527	3.79042e-24	-1.36167	0.153	0.362	8.54703e-20	2	BC147527
Cnn2	4.07417e-24	-1.24705	0.209	0.42	9.18684e-20	2	Cnn2
Arhgap31.1	4.87221e-24	1.14958	0.592	0.437	1.09863e-19	2	Arhgap31
Pros1	5.88158e-24	-2.64296	0.051	0.225	1.32624e-19	2	Pros1
Fam89b	7.01759e-24	-1.24502	0.204	0.413	1.5824e-19	2	Fam89b
Gpr137b	8.30392e-24	1.59072	0.333	0.171	1.87245e-19	2	Gpr137b
Cxcr4	1.00139e-23	1.14566	0.427	0.245	2.25802e-19	2	Cxcr4
Anapc13	1.02407e-23	-1.00638	0.284	0.487	2.30918e-19	2	Anapc13
Dpy19l1	1.06598e-23	-1.18409	0.205	0.414	2.40368e-19	2	Dpy19l1
Mertk	1.13028e-23	1.76507	0.242	0.102	2.54867e-19	2	Mertk
Tcof1	1.17306e-23	-1.0062	0.239	0.458	2.64514e-19	2	Tcof1
Exoc6	1.19326e-23	-1.05309	0.278	0.491	2.69068e-19	2	Exoc6
Bzw2	1.22625e-23	-2.73135	0.041	0.209	2.76508e-19	2	Bzw2
Prkag2	1.46831e-23	-1.4556	0.115	0.314	3.31089e-19	2	Prkag2
Cyp4f18	1.6335e-23	1.27971	0.626	0.483	3.68338e-19	2	Cyp4f18
1700017B05Rik	1.9903e-23	1.57813	0.204	0.076	4.48792e-19	2	1700017B05Rik
Usf1	2.0147e-23	-1.34856	0.155	0.359	4.54295e-19	2	Usf1
Egr2	2.08111e-23	1.77395	0.239	0.096	4.6927e-19	2	Egr2
Kdm3a	2.14236e-23	1.30097	0.401	0.23	4.83081e-19	2	Kdm3a
Anxa6	2.56078e-23	-1.12764	0.245	0.451	5.7743e-19	2	Anxa6
Stap1.1	2.73783e-23	-1.38244	0.12	0.323	6.17353e-19	2	Stap1
Ddit3	3.81535e-23	1.32696	0.318	0.157	8.60324e-19	2	Ddit3
Sgpp1	4.72422e-23	-2.2299	0.055	0.228	1.06527e-18	2	Sgpp1
Gtpbp2	5.24504e-23	1.0573	0.506	0.327	1.1827e-18	2	Gtpbp2
Psd4	1.23364e-22	1.18756	0.398	0.228	2.78174e-18	2	Psd4
Sipa1l1.1	1.57751e-22	1.48271	0.491	0.336	3.55714e-18	2	Sipa1l1
Sept9	1.85778e-22	-1.13112	0.194	0.4	4.18911e-18	2	Sept9
Zfp609	1.99809e-22	1.2692	0.452	0.278	4.5055e-18	2	Zfp609
Gm15832	2.73023e-22	1.65721	0.259	0.117	6.15641e-18	2	Gm15832
Rassf5.1	3.36443e-22	-1.06634	0.153	0.351	7.58646e-18	2	Rassf5
Lsm6	4.35721e-22	-1.12577	0.216	0.423	9.82508e-18	2	Lsm6
Psen2	4.69887e-22	1.04475	0.51	0.339	1.05955e-17	2	Psen2
Zc3h12a	5.02375e-22	1.38982	0.415	0.252	1.13281e-17	2	Zc3h12a
Renbp	5.55925e-22	1.39171	0.336	0.178	1.25356e-17	2	Renbp
Camta2	6.02175e-22	1.03646	0.46	0.288	1.35785e-17	2	Camta2
Cxcl2	6.15866e-22	2.11878	0.302	0.151	1.38872e-17	2	Cxcl2
Idi1	6.50628e-22	-2.23208	0.054	0.217	1.4671e-17	2	Idi1
Mpp6	7.49626e-22	-1.19001	0.107	0.296	1.69033e-17	2	Mpp6
Abcg3.1	7.61801e-22	-2.41377	0.054	0.217	1.71779e-17	2	Abcg3
Rnf24	7.88259e-22	1.55709	0.25	0.109	1.77745e-17	2	Rnf24
Cyp51	7.9034e-22	-1.6715	0.1	0.281	1.78214e-17	2	Cyp51
Sdad1	8.28559e-22	-1.23016	0.166	0.367	1.86832e-17	2	Sdad1
Tnfsf13b	8.97042e-22	1.48879	0.215	0.084	2.02274e-17	2	Tnfsf13b
Cyp27a1	1.32552e-21	-2.14048	0.06	0.225	2.98891e-17	2	Cyp27a1
Mpp5	1.82754e-21	1.55841	0.227	0.094	4.12091e-17	2	Mpp5
Fbl	2.30599e-21	-1.04214	0.207	0.403	5.19977e-17	2	Fbl
Lrrfip2	2.75459e-21	1.02721	0.592	0.458	6.21132e-17	2	Lrrfip2
St6galnac4	4.27472e-21	1.49908	0.313	0.165	9.63906e-17	2	St6galnac4
Klhl6	5.25457e-21	-1.18441	0.196	0.395	1.18485e-16	2	Klhl6
Prdx6	6.30836e-21	1.08576	0.607	0.49	1.42247e-16	2	Prdx6
Samd8	6.31164e-21	1.19145	0.384	0.225	1.42321e-16	2	Samd8
Zhx2	7.04375e-21	1.39002	0.261	0.122	1.5883e-16	2	Zhx2
Akr1b3	9.01545e-21	-1.57175	0.096	0.272	2.03289e-16	2	Akr1b3
Irs2	1.04328e-20	1.5869	0.234	0.101	2.3525e-16	2	Irs2
Foxp4.1	1.12637e-20	1.10299	0.316	0.162	2.53985e-16	2	Foxp4
Rnaseh2c	1.23112e-20	-1.31005	0.156	0.341	2.77606e-16	2	Rnaseh2c
Tmem87b	1.24156e-20	1.19036	0.395	0.235	2.79959e-16	2	Tmem87b
Txn2	1.37433e-20	-1.06305	0.234	0.431	3.09897e-16	2	Txn2
Sik1	1.4624e-20	-1.14725	0.144	0.333	3.29757e-16	2	Sik1
Adrb2	1.55901e-20	-1.76784	0.068	0.234	3.51542e-16	2	Adrb2
Fam76a	1.69934e-20	1.05896	0.419	0.252	3.83185e-16	2	Fam76a
Fmnl3	1.88282e-20	1.38744	0.248	0.11	4.24557e-16	2	Fmnl3
Ttc39c.1	1.99573e-20	1.4935	0.305	0.16	4.50017e-16	2	Ttc39c
Cyp4f16	2.05203e-20	-1.27872	0.145	0.328	4.62712e-16	2	Cyp4f16
Polr2l	2.13332e-20	-1.04581	0.272	0.458	4.81042e-16	2	Polr2l
Myo5a	2.87628e-20	1.01232	0.645	0.524	6.48571e-16	2	Myo5a
Cd80	3.28779e-20	1.37327	0.417	0.269	7.41365e-16	2	Cd80
Bclaf3	3.57803e-20	1.49664	0.341	0.188	8.06811e-16	2	Bclaf3
Rasgrp2.2	3.92862e-20	-1.66287	0.088	0.259	8.85865e-16	2	Rasgrp2
Phactr2	4.15024e-20	-1.05857	0.197	0.394	9.35839e-16	2	Phactr2
Ppdpf	6.38539e-20	-1.6261	0.074	0.239	1.43984e-15	2	Ppdpf
Fkbp5	6.88261e-20	-1.21189	0.103	0.279	1.55196e-15	2	Fkbp5
Mbp	7.45675e-20	-1.11679	0.185	0.376	1.68142e-15	2	Mbp
Mmp25	7.74391e-20	1.55475	0.204	0.083	1.74617e-15	2	Mmp25
Ndrg1.1	7.98135e-20	1.82313	0.292	0.152	1.79971e-15	2	Ndrg1
Trerf1.1	8.11185e-20	-2.02829	0.071	0.232	1.82914e-15	2	Trerf1
Hhex	8.20351e-20	-1.32365	0.111	0.28	1.84981e-15	2	Hhex
Nol4l	8.34516e-20	1.30008	0.202	0.081	1.88175e-15	2	Nol4l
Neu1	8.74481e-20	1.09558	0.423	0.266	1.97187e-15	2	Neu1
Cd300lb.1	1.1261e-19	-1.93076	0.051	0.203	2.53925e-15	2	Cd300lb
Adap2os	1.1415e-19	1.02886	0.461	0.296	2.57396e-15	2	Adap2os
Dmac1	1.34378e-19	-1.21936	0.13	0.305	3.0301e-15	2	Dmac1
Rras.1	1.41127e-19	-1.13045	0.207	0.393	3.18228e-15	2	Rras
Pkib	1.68542e-19	-1.19587	0.207	0.397	3.80046e-15	2	Pkib
Fabp5.1	2.98936e-19	1.84464	0.384	0.244	6.74071e-15	2	Fabp5
Fgd6.1	3.34194e-19	1.36256	0.308	0.164	7.53574e-15	2	Fgd6
Slc12a9	4.10948e-19	-1.08655	0.224	0.414	9.26647e-15	2	Slc12a9
Mrpl4	4.22237e-19	-1.08881	0.169	0.343	9.52101e-15	2	Mrpl4
Abcc1	4.2294e-19	1.30113	0.327	0.181	9.53688e-15	2	Abcc1
Ace.1	4.32803e-19	-1.86494	0.057	0.21	9.75928e-15	2	Ace
Mroh1	5.0092e-19	1.20215	0.346	0.197	1.12952e-14	2	Mroh1
Herpud1	7.07903e-19	-1.10186	0.145	0.325	1.59625e-14	2	Herpud1
Abcd1	9.61419e-19	-1.28328	0.128	0.301	2.1679e-14	2	Abcd1
Wdfy1	1.06834e-18	1.00657	0.351	0.196	2.40899e-14	2	Wdfy1
Dubr	1.24529e-18	1.43799	0.239	0.111	2.808e-14	2	Dubr
Tmco3	1.34508e-18	1.37272	0.218	0.096	3.03303e-14	2	Tmco3
Gm31718.1	2.04799e-18	1.29848	0.327	0.183	4.618e-14	2	Gm31718
Arrdc4	2.1095e-18	1.13073	0.393	0.241	4.7567e-14	2	Arrdc4
Cx3cr1.1	2.31672e-18	-1.49984	0.142	0.307	5.22396e-14	2	Cx3cr1
4930595D18Rik	2.98944e-18	1.33815	0.246	0.118	6.74089e-14	2	4930595D18Rik
Sash3	4.16762e-18	-1.26702	0.118	0.286	9.39756e-14	2	Sash3
C2cd5	4.19956e-18	-1.06446	0.16	0.34	9.46958e-14	2	C2cd5
Spn.1	4.34583e-18	-1.40344	0.081	0.235	9.79941e-14	2	Spn
Bri3bp	4.52545e-18	-1.56566	0.101	0.26	1.02044e-13	2	Bri3bp
Lpar6.1	4.82882e-18	-1.46409	0.107	0.267	1.08885e-13	2	Lpar6
Gadd45a	5.26436e-18	1.94686	0.205	0.091	1.18706e-13	2	Gadd45a
Insig1	5.4947e-18	-1.29357	0.126	0.291	1.239e-13	2	Insig1
Pgm1	5.75667e-18	1.45993	0.237	0.112	1.29807e-13	2	Pgm1
Zdhhc18	7.22357e-18	1.35995	0.261	0.131	1.62884e-13	2	Zdhhc18
Snx24	7.775e-18	1.36322	0.215	0.095	1.75318e-13	2	Snx24
Ssbp2	8.01818e-18	-1.18433	0.117	0.285	1.80802e-13	2	Ssbp2
Ear2.1	9.23126e-18	-1.90762	0.057	0.2	2.08156e-13	2	Ear2
Trem3.1	1.24617e-17	-1.0658	0.156	0.334	2.80998e-13	2	Trem3
Mmp19	1.62938e-17	1.48582	0.25	0.122	3.6741e-13	2	Mmp19
Stxbp6.1	1.90188e-17	-1.84333	0.063	0.207	4.28856e-13	2	Stxbp6
Ms4a4b	2.02708e-17	-1.6098	0.085	0.239	4.57086e-13	2	Ms4a4b
Ldlrad3.1	2.2312e-17	-1.0957	0.148	0.322	5.03114e-13	2	Ldlrad3
Rnd3	2.73449e-17	-1.18378	0.093	0.251	6.16599e-13	2	Rnd3
Rbfa	3.43729e-17	-1.46345	0.074	0.221	7.75075e-13	2	Rbfa
Tnfsf12	3.50613e-17	1.1718	0.31	0.172	7.90598e-13	2	Tnfsf12
Acaa2	4.04196e-17	-1.39211	0.096	0.249	9.11422e-13	2	Acaa2
Asph	4.33977e-17	-1.00186	0.161	0.332	9.78574e-13	2	Asph
Tma16.1	8.14531e-17	1.19137	0.318	0.179	1.83669e-12	2	Tma16
Raph1	8.88005e-17	1.41711	0.365	0.226	2.00236e-12	2	Raph1
Adora2a	1.41872e-16	1.37051	0.218	0.102	3.19906e-12	2	Adora2a
Spidr	1.52768e-16	1.11415	0.433	0.294	3.44476e-12	2	Spidr
Bach2	1.56598e-16	1.288	0.264	0.136	3.53112e-12	2	Bach2
Scamp1.1	2.26472e-16	1.13786	0.371	0.229	5.10673e-12	2	Scamp1
Tatdn2	2.69633e-16	1.32953	0.251	0.129	6.07995e-12	2	Tatdn2
Arhgap4	3.58176e-16	-1.47698	0.082	0.225	8.07652e-12	2	Arhgap4
Oasl1.1	4.41938e-16	1.08164	0.54	0.415	9.96527e-12	2	Oasl1
Rsad2.1	4.84029e-16	1.1276	0.537	0.399	1.09144e-11	2	Rsad2
Sh2b3	6.74205e-16	-1.03716	0.16	0.322	1.52026e-11	2	Sh2b3
Rgcc	8.34269e-16	1.79665	0.218	0.106	1.88119e-11	2	Rgcc
Trim35	9.33919e-16	1.22783	0.297	0.169	2.10589e-11	2	Trim35
Imp3	1.12429e-15	-1.09074	0.145	0.301	2.53516e-11	2	Imp3
Unc119	1.14489e-15	-1.39014	0.15	0.302	2.58161e-11	2	Unc119
Sfmbt1	1.7505e-15	1.23136	0.291	0.162	3.9472e-11	2	Sfmbt1
Frmd4a	2.04067e-15	-1.08855	0.183	0.339	4.60151e-11	2	Frmd4a
Arhgap24.1	3.09227e-15	1.05891	0.493	0.36	6.97275e-11	2	Arhgap24
Pmaip1.1	3.40774e-15	-1.05034	0.227	0.385	7.6841e-11	2	Pmaip1
Dok2	3.4886e-15	-1.60254	0.095	0.232	7.86644e-11	2	Dok2
Hspbap1	3.72109e-15	1.05219	0.276	0.15	8.39068e-11	2	Hspbap1
Fam102b.1	3.80256e-15	1.08893	0.42	0.294	8.5744e-11	2	Fam102b
Grk6	8.77784e-15	-1.42144	0.106	0.244	1.97932e-10	2	Grk6
Creb3	8.81577e-15	-1.26877	0.098	0.24	1.98787e-10	2	Creb3
Parvb	1.08505e-14	1.25965	0.308	0.183	2.44667e-10	2	Parvb
Plau	1.21398e-14	1.76674	0.227	0.118	2.7374e-10	2	Plau
Antxr2.1	1.29472e-14	1.12438	0.532	0.406	2.91945e-10	2	Antxr2
Slc35c2	2.02962e-14	-1.35502	0.107	0.245	4.57659e-10	2	Slc35c2
Relt	2.07255e-14	-1.07942	0.088	0.224	4.67339e-10	2	Relt
Susd3	2.14084e-14	-1.24425	0.098	0.238	4.82737e-10	2	Susd3
Mrps15	2.75038e-14	-1.02115	0.182	0.334	6.20183e-10	2	Mrps15
Peak1.1	2.87566e-14	1.01448	0.408	0.265	6.48432e-10	2	Peak1
Msmo1	3.08559e-14	-1.38309	0.131	0.27	6.95769e-10	2	Msmo1
Dusp22	3.11806e-14	-1.25933	0.125	0.267	7.03092e-10	2	Dusp22
Bscl2	3.33283e-14	-1.05266	0.155	0.305	7.51521e-10	2	Bscl2
Eif2ak4	3.4731e-14	1.18053	0.3	0.177	7.8315e-10	2	Eif2ak4
Ptcd2	3.61533e-14	-1.15507	0.144	0.291	8.1522e-10	2	Ptcd2
Sptssa	3.64888e-14	-1.23147	0.144	0.288	8.22786e-10	2	Sptssa
Atp1a3	3.85334e-14	-1.09277	0.107	0.246	8.68889e-10	2	Atp1a3
Nop58	4.24151e-14	-1.1414	0.118	0.259	9.56417e-10	2	Nop58
Gm15478	5.53819e-14	-1.35951	0.09	0.223	1.24881e-09	2	Gm15478
Pfkfb4	6.43292e-14	-1.03677	0.137	0.282	1.45056e-09	2	Pfkfb4
Scfd2	8.80225e-14	-1.03258	0.103	0.238	1.98482e-09	2	Scfd2
Nceh1	9.49492e-14	1.13335	0.316	0.197	2.14101e-09	2	Nceh1
Arfgef2	1.8232e-13	1.14044	0.295	0.177	4.11114e-09	2	Arfgef2
Kdm5b	1.9415e-13	1.17098	0.243	0.133	4.3779e-09	2	Kdm5b
Ell	3.23668e-13	1.1555	0.243	0.133	7.29839e-09	2	Ell
Marf1	5.30687e-13	1.10787	0.469	0.35	1.19665e-08	2	Marf1
Vps18	5.43922e-13	1.07765	0.243	0.134	1.22649e-08	2	Vps18
Mllt3	5.78006e-13	-1.38876	0.088	0.213	1.30335e-08	2	Mllt3
Lsm2	8.24248e-13	-1.32282	0.092	0.215	1.8586e-08	2	Lsm2
Glrx5	9.1735e-13	-1.28685	0.096	0.221	2.06853e-08	2	Glrx5
Uck2	9.27524e-13	1.33721	0.218	0.115	2.09147e-08	2	Uck2
Cd200r1	1.84055e-12	1.19061	0.209	0.109	4.15027e-08	2	Cd200r1
Borcs6	2.07944e-12	-1.26375	0.098	0.22	4.68893e-08	2	Borcs6
Pdha1	2.41527e-12	-1.03742	0.163	0.298	5.4462e-08	2	Pdha1
Pa2g4	2.95719e-12	-1.05689	0.15	0.281	6.66818e-08	2	Pa2g4
Rcsd1	3.11596e-12	-1.07185	0.093	0.214	7.02619e-08	2	Rcsd1
Slc30a1	3.6261e-12	-1.16785	0.098	0.22	8.17649e-08	2	Slc30a1
Npm3	5.5787e-12	-1.00264	0.122	0.25	1.25794e-07	2	Npm3
Idh3g	5.88606e-12	-1.07268	0.166	0.294	1.32725e-07	2	Idh3g
Eml6	5.96182e-12	-1.07463	0.085	0.203	1.34433e-07	2	Eml6
H2afv	1.03597e-11	-1.05231	0.118	0.244	2.33601e-07	2	H2afv
Micu1	1.09273e-11	1.01048	0.384	0.265	2.464e-07	2	Micu1
Map4k1	1.21767e-11	-1.11379	0.103	0.223	2.74573e-07	2	Map4k1
Dcun1d3	1.31151e-11	1.07396	0.24	0.138	2.95732e-07	2	Dcun1d3
A330023F24Rik	1.49475e-11	1.05867	0.224	0.124	3.37052e-07	2	A330023F24Rik
Edem2	1.74592e-11	1.11085	0.338	0.232	3.93686e-07	2	Edem2
Rgl1.1	1.90321e-11	1.0584	0.417	0.304	4.29156e-07	2	Rgl1
Fbxo30	2.14931e-11	1.32156	0.22	0.121	4.84649e-07	2	Fbxo30
2310009B15Rik	2.23298e-11	-1.30544	0.101	0.214	5.03515e-07	2	2310009B15Rik
Mxi1	2.385e-11	1.71626	0.253	0.157	5.37795e-07	2	Mxi1
Gpalpp1	2.53961e-11	1.20377	0.289	0.183	5.72657e-07	2	Gpalpp1
Vps37a	2.63123e-11	1.0018	0.335	0.225	5.93316e-07	2	Vps37a
Klf7	3.70261e-11	1.15055	0.36	0.256	8.34902e-07	2	Klf7
Clip2	4.16464e-11	1.01714	0.246	0.143	9.39084e-07	2	Clip2
Tagap1	4.68877e-11	-1.02035	0.133	0.256	1.05727e-06	2	Tagap1
Ilf3	4.71074e-11	1.06092	0.256	0.151	1.06222e-06	2	Ilf3
Zfp398.1	4.83798e-11	-1.00082	0.093	0.205	1.09092e-06	2	Zfp398
Txndc5	4.94252e-11	-1.13401	0.1	0.216	1.11449e-06	2	Txndc5
S100a1	5.14e-11	-1.18242	0.125	0.242	1.15902e-06	2	S100a1
Ids	6.21325e-11	-1.21891	0.096	0.209	1.40103e-06	2	Ids
Guca1a	6.9313e-11	-1.09699	0.134	0.251	1.56294e-06	2	Guca1a
Ccdc28b	8.6762e-11	-1.21167	0.093	0.202	1.9564e-06	2	Ccdc28b
Il3ra	9.02777e-11	1.04847	0.239	0.14	2.03567e-06	2	Il3ra
Hsd17b10	1.04517e-10	-1.08545	0.115	0.228	2.35675e-06	2	Hsd17b10
Egln1	1.45559e-10	1.21906	0.254	0.155	3.28222e-06	2	Egln1
Gramd3	2.08177e-10	-1.08384	0.111	0.224	4.69419e-06	2	Gramd3
Ppargc1b.1	2.26021e-10	-1.21072	0.114	0.225	5.09656e-06	2	Ppargc1b
Hsd3b7	2.95667e-10	1.06336	0.248	0.15	6.66699e-06	2	Hsd3b7
Pitpnc1	3.83717e-10	1.32597	0.385	0.293	8.65244e-06	2	Pitpnc1
Hgsnat	4.54888e-10	-1.11664	0.104	0.21	1.02573e-05	2	Hgsnat
Exosc5	8.14493e-10	-1.02636	0.095	0.2	1.8366e-05	2	Exosc5
Sms	1.92493e-09	-1.11459	0.103	0.204	4.34052e-05	2	Sms
Cltb	2.11148e-09	-1.11835	0.104	0.206	4.76118e-05	2	Cltb
Cerk	2.66299e-09	1.05826	0.288	0.196	6.00477e-05	2	Cerk
Mfsd12	3.80952e-09	1.03177	0.205	0.122	8.59008e-05	2	Mfsd12
Rpf2	4.75928e-09	-1.14891	0.107	0.206	0.000107317	2	Rpf2
Pias4	5.55272e-09	1.20146	0.202	0.12	0.000125208	2	Pias4
Rpl10-ps3	1.13482e-08	-1.0528	0.133	0.232	0.00025589	2	Rpl10-ps3
Slpi.2	1.59204e-08	2.12345	0.357	0.27	0.00035899	2	Slpi
Nsmaf	3.195e-08	-1.04373	0.118	0.213	0.000720441	2	Nsmaf
Lin52	1.08099e-07	1.0232	0.213	0.134	0.00243752	2	Lin52
Mpp7	1.46663e-07	1.38851	0.251	0.172	0.0033071	2	Mpp7
Metap1	3.14671e-07	1.04693	0.22	0.145	0.00709551	2	Metap1
Plekhg1	9.67734e-07	1.08532	0.439	0.381	0.0218214	2	Plekhg1
Mthfd1l	2.23569e-06	1.26509	0.201	0.133	0.0504127	2	Mthfd1l
Dusp5	3.89863e-06	1.05806	0.209	0.14	0.0879101	2	Dusp5
Tuba4a	7.69272e-06	1.06969	0.25	0.18	0.173463	2	Tuba4a
Slfn4.1	1.65135e-05	1.001	0.415	0.35	0.372363	2	Slfn4
Abcc5	0.000435921	1.11217	0.33	0.284	1	2	Abcc5
Gm26917.2	0.0010309	3.31788	0.389	0.341	1	2	Gm26917
Slfn5	2.33989e-195	1.69773	0.998	0.771	5.27623e-191	3	Slfn5
Sell.1	9.51358e-184	2.06598	0.924	0.436	2.14522e-179	3	Sell
Vcan.3	4.19864e-179	2.76143	0.766	0.23	9.46751e-175	3	Vcan
Ifi203	1.08079e-170	1.51536	0.995	0.833	2.43707e-166	3	Ifi203
Ifitm6.2	5.51835e-165	1.90042	0.915	0.428	1.24433e-160	3	Ifitm6
Mndal	3.49545e-163	1.35433	0.997	0.836	7.8819e-159	3	Mndal
Plcb1.2	2.04815e-156	1.96855	0.919	0.455	4.61837e-152	3	Plcb1
Fn1.2	9.61194e-155	2.09428	0.816	0.304	2.1674e-150	3	Fn1
F13a1.2	7.7462e-154	1.8353	0.795	0.269	1.74669e-149	3	F13a1
H2-Aa	4.78398e-150	-2.36689	0.453	0.896	1.07874e-145	3	H2-Aa
Ifi204	9.03067e-149	1.10935	1	0.884	2.03632e-144	3	Ifi204
H2-Eb1	1.02269e-148	-2.87583	0.36	0.848	2.30606e-144	3	H2-Eb1
Cd74	2.12414e-147	-1.89944	0.748	0.966	4.78973e-143	3	Cd74
Ifi207	1.25389e-133	1.19159	0.993	0.826	2.8274e-129	3	Ifi207
Arhgap26.1	2.86156e-128	1.66004	0.927	0.519	6.45253e-124	3	Arhgap26
Mgst1	3.5681e-128	1.59489	0.905	0.543	8.04572e-124	3	Mgst1
Cxcl10.1	2.51468e-127	1.79707	0.956	0.62	5.67035e-123	3	Cxcl10
Il15.1	6.52319e-118	2.18308	0.706	0.259	1.47091e-113	3	Il15
Ifi209	2.81959e-114	1.16087	0.988	0.793	6.35789e-110	3	Ifi209
Mmp14.2	1.5127e-112	-5.28812	0.047	0.574	3.411e-108	3	Mmp14
Nhsl2.2	1.39134e-111	1.89384	0.663	0.216	3.13734e-107	3	Nhsl2
Hp.1	2.37633e-111	1.32599	0.931	0.537	5.35839e-107	3	Hp
Trim30c.1	1.48281e-109	1.93146	0.677	0.24	3.34358e-105	3	Trim30c
Cers6	1.10212e-106	1.06273	1	0.925	2.48518e-102	3	Cers6
A330040F15Rik.1	2.50835e-105	1.78342	0.838	0.459	5.65607e-101	3	A330040F15Rik
Mmp8	4.73176e-103	3.15884	0.359	0.059	1.06696e-98	3	Mmp8
Atf3	4.01561e-99	1.32606	0.924	0.621	9.05479e-95	3	Atf3
Gm9733.2	3.22178e-98	1.49024	0.788	0.351	7.26479e-94	3	Gm9733
Foxp1	1.32705e-96	1.11151	0.97	0.742	2.99237e-92	3	Foxp1
Zyx	1.02392e-95	1.04815	0.981	0.757	2.30884e-91	3	Zyx
Wfdc17	2.21305e-95	1.02745	0.978	0.794	4.9902e-91	3	Wfdc17
Ahnak	1.31028e-94	1.04885	0.966	0.704	2.95455e-90	3	Ahnak
Gm50022.1	1.01828e-92	1.45171	0.794	0.4	2.29612e-88	3	Gm50022
H2-Q7	3.04805e-91	-1.44758	0.721	0.902	6.87305e-87	3	H2-Q7
Cd177	2.32239e-89	2.48697	0.391	0.086	5.23676e-85	3	Cd177
Cxcl16.2	2.32595e-89	-3.50514	0.19	0.613	5.24477e-85	3	Cxcl16
Fam241a	6.86626e-89	1.18813	0.91	0.609	1.54827e-84	3	Fam241a
Ly6i	1.54731e-84	-2.10631	0.614	0.814	3.48904e-80	3	Ly6i
Prkx	1.21752e-83	1.28105	0.824	0.464	2.74539e-79	3	Prkx
Chil3.1	1.0046e-81	1.64472	0.836	0.58	2.26527e-77	3	Chil3
Bcl2a1b.1	5.26548e-81	-2.28004	0.333	0.704	1.18731e-76	3	Bcl2a1b
Stxbp6.2	7.41678e-81	1.98883	0.453	0.126	1.67241e-76	3	Stxbp6
Daxx	2.5698e-80	1.20395	0.853	0.521	5.79465e-76	3	Daxx
Anxa1.2	3.73641e-79	1.60808	0.67	0.298	8.42522e-75	3	Anxa1
Atp8a1.1	4.20435e-79	1.03592	0.956	0.717	9.48038e-75	3	Atp8a1
Rnasel.1	6.31033e-78	2.29137	0.437	0.128	1.42292e-73	3	Rnasel
Tiam1.1	1.60252e-77	1.29143	0.758	0.388	3.61353e-73	3	Tiam1
Ifit2	1.85063e-76	1.34391	0.87	0.578	4.17299e-72	3	Ifit2
Dgkg.2	1.3265e-74	1.81178	0.501	0.167	2.99113e-70	3	Dgkg
Ly6a	2.82646e-74	-1.81943	0.562	0.805	6.3734e-70	3	Ly6a
Smpdl3a.1	8.48286e-74	1.14247	0.841	0.51	1.9128e-69	3	Smpdl3a
Itpr1.1	2.49852e-73	1.0488	0.927	0.65	5.63391e-69	3	Itpr1
I830077J02Rik.1	1.0503e-72	1.37693	0.709	0.343	2.36832e-68	3	I830077J02Rik
Tfec.1	1.56539e-69	1.82927	0.521	0.197	3.52979e-65	3	Tfec
F5	2.57661e-68	2.85716	0.25	0.042	5.81e-64	3	F5
Tle3	3.98578e-67	1.18118	0.726	0.36	8.98754e-63	3	Tle3
Ccl5.2	4.26394e-66	-3.72737	0.2	0.565	9.61475e-62	3	Ccl5
Tagap1.1	3.49981e-65	1.91448	0.492	0.181	7.89173e-61	3	Tagap1
Ifi206	5.08348e-65	1.12915	0.861	0.571	1.14627e-60	3	Ifi206
Bach1	4.09951e-64	1.11498	0.895	0.65	9.24397e-60	3	Bach1
Fth1.2	7.67411e-64	-2.15506	0.993	0.984	1.73043e-59	3	Fth1
Fam111a.1	7.99907e-63	1.01587	0.876	0.611	1.80371e-58	3	Fam111a
Arid5a	1.09706e-62	1.34956	0.64	0.304	2.47375e-58	3	Arid5a
Gyg	1.68959e-62	1.18555	0.755	0.442	3.80986e-58	3	Gyg
Setdb2	2.34687e-61	1.39689	0.599	0.277	5.29196e-57	3	Setdb2
Ciita.1	3.8237e-61	-1.84718	0.349	0.673	8.62206e-57	3	Ciita
Etnk1	6.99976e-61	1.10015	0.804	0.496	1.57838e-56	3	Etnk1
Arap2	7.66496e-61	2.45947	0.274	0.058	1.72837e-56	3	Arap2
Ifih1	1.72709e-60	1.00605	0.915	0.677	3.89442e-56	3	Ifih1
Ifit3	1.22828e-59	1.40304	0.778	0.479	2.76966e-55	3	Ifit3
Stx11	1.29598e-59	1.10132	0.816	0.491	2.9223e-55	3	Stx11
AW112010	1.4506e-59	-1.59372	0.831	0.887	3.27096e-55	3	AW112010
Bcl2a1a.1	6.42132e-59	-2.51756	0.157	0.51	1.44794e-54	3	Bcl2a1a
Nrg1.2	5.03695e-58	1.27295	0.611	0.282	1.13578e-53	3	Nrg1
H2-Ab1	7.89476e-58	-2.22658	0.563	0.733	1.78019e-53	3	H2-Ab1
Il18rap	2.09767e-57	1.47779	0.362	0.106	4.73003e-53	3	Il18rap
Aldh2.1	2.45431e-57	1.15149	0.704	0.381	5.53423e-53	3	Aldh2
Pde7b	8.49074e-57	1.07888	0.89	0.647	1.91458e-52	3	Pde7b
H2-DMb1	3.4829e-56	-1.2403	0.513	0.771	7.85359e-52	3	H2-DMb1
C1galt1c1	1.48442e-54	1.54967	0.474	0.188	3.34721e-50	3	C1galt1c1
Cd69.1	4.88701e-54	1.18815	0.636	0.321	1.10197e-49	3	Cd69
Flot2	5.10299e-54	1.38648	0.584	0.289	1.15067e-49	3	Flot2
Bbx	1.81753e-53	1.23458	0.77	0.488	4.09836e-49	3	Bbx
Bcl2a1d.1	2.50597e-53	-2.09752	0.23	0.557	5.65072e-49	3	Bcl2a1d
Ass1.2	5.29685e-53	-2.03237	0.44	0.671	1.19439e-48	3	Ass1
Ifi208	6.76522e-53	1.37611	0.582	0.277	1.52549e-48	3	Ifi208
Fmnl2.2	1.00933e-52	-2.5055	0.222	0.547	2.27593e-48	3	Fmnl2
Kdm6b	1.61548e-52	1.15734	0.778	0.495	3.64275e-48	3	Kdm6b
Tgm2.2	2.75631e-51	-1.79112	0.288	0.613	6.21521e-47	3	Tgm2
Rreb1.1	5.39052e-51	-1.77753	0.453	0.696	1.21551e-46	3	Rreb1
Aif1	1.19768e-50	-1.28933	0.706	0.794	2.70064e-46	3	Aif1
Arhgef37.1	2.53238e-50	1.02596	0.773	0.456	5.71025e-46	3	Arhgef37
Tgfbr1	2.55463e-50	-2.07103	0.288	0.597	5.76044e-46	3	Tgfbr1
Abr.2	3.69997e-50	-1.7477	0.558	0.75	8.34305e-46	3	Abr
Creb5.2	3.87766e-50	-1.75736	0.509	0.748	8.74374e-46	3	Creb5
AA467197.2	6.17538e-50	-4.12366	0.117	0.423	1.39249e-45	3	AA467197
Pi16	7.09137e-49	1.74288	0.288	0.079	1.59903e-44	3	Pi16
Cmpk2	1.06904e-48	1.80389	0.437	0.175	2.41057e-44	3	Cmpk2
H2-Q6.1	2.62374e-48	-1.55334	0.379	0.663	5.91628e-44	3	H2-Q6
Dr1	6.64364e-48	1.11104	0.707	0.436	1.49807e-43	3	Dr1
Pml	1.25432e-47	1.10949	0.658	0.361	2.82836e-43	3	Pml
Acsl1.2	2.24218e-47	-3.08458	0.151	0.449	5.05588e-43	3	Acsl1
Usp18	4.39426e-47	1.14264	0.665	0.37	9.90861e-43	3	Usp18
Chn2	2.67798e-46	1.78931	0.279	0.076	6.03858e-42	3	Chn2
Ptms	1.9613e-45	-1.59885	0.377	0.634	4.42253e-41	3	Ptms
Il1rap	1.28781e-44	1.82264	0.349	0.121	2.90388e-40	3	Il1rap
Stom.1	2.95483e-44	1.24759	0.557	0.273	6.66285e-40	3	Stom
Trim30b	3.60193e-44	1.32854	0.494	0.223	8.122e-40	3	Trim30b
Tagap	1.14727e-43	1.50321	0.447	0.19	2.58699e-39	3	Tagap
Slfn9	2.04654e-43	1.35733	0.492	0.229	4.61474e-39	3	Slfn9
C1galt1	3.67435e-42	1.25306	0.523	0.257	8.28529e-38	3	C1galt1
Pla2g7.1	5.62274e-42	-1.18342	0.745	0.843	1.26787e-37	3	Pla2g7
AU020206.2	3.96968e-41	-2.19437	0.298	0.545	8.95124e-37	3	AU020206
Itgax.1	6.53799e-41	-3.78818	0.042	0.307	1.47425e-36	3	Itgax
Pbx1	1.57557e-40	1.23497	0.599	0.327	3.55276e-36	3	Pbx1
Cfb.2	2.87959e-40	-1.43932	0.804	0.849	6.49318e-36	3	Cfb
Ifit1.1	3.61619e-40	1.28737	0.695	0.454	8.15414e-36	3	Ifit1
Bcl11a	6.82923e-40	1.23269	0.301	0.099	1.53992e-35	3	Bcl11a
Cstb.1	8.21312e-40	-1.60508	0.797	0.819	1.85198e-35	3	Cstb
Pros1.1	1.39987e-39	1.65064	0.381	0.155	3.15658e-35	3	Pros1
Cd300c2	2.0488e-39	-1.27248	0.499	0.692	4.61983e-35	3	Cd300c2
Gstm1	2.67902e-39	1.47456	0.271	0.082	6.04091e-35	3	Gstm1
Ms4a4b.1	7.78338e-39	1.39939	0.406	0.171	1.75507e-34	3	Ms4a4b
Hacd4.1	1.78764e-38	1.07299	0.538	0.277	4.03096e-34	3	Hacd4
Dnase1l3.1	6.20309e-38	-3.17537	0.085	0.342	1.39874e-33	3	Dnase1l3
Pkib.1	1.05039e-37	1.11442	0.582	0.318	2.36852e-33	3	Pkib
Slfn4.2	1.26263e-37	1.018	0.589	0.316	2.84711e-33	3	Slfn4
Plin2.1	1.42144e-37	-1.30938	0.575	0.73	3.2052e-33	3	Plin2
Myo1e.2	9.61334e-37	-3.60962	0.088	0.336	2.16771e-32	3	Myo1e
Bzw2.1	1.95954e-36	1.60601	0.352	0.143	4.41856e-32	3	Bzw2
Csrnp1	2.83707e-36	1.23368	0.482	0.242	6.39732e-32	3	Csrnp1
Dck	4.98266e-36	1.03205	0.628	0.38	1.12354e-31	3	Dck
Acp2	7.34559e-36	-2.04576	0.162	0.42	1.65636e-31	3	Acp2
Tnip3.1	7.73488e-36	1.46164	0.486	0.251	1.74414e-31	3	Tnip3
Ctsd.2	8.05282e-36	-2.06916	0.394	0.594	1.81583e-31	3	Ctsd
Cd9.3	3.68061e-35	-3.76665	0.069	0.31	8.2994e-31	3	Cd9
Vasp	3.71772e-35	-1.08182	0.511	0.694	8.38308e-31	3	Vasp
Helz2	9.84667e-35	1.17296	0.501	0.261	2.22033e-30	3	Helz2
C1qb.1	1.0174e-34	-4.87749	0.066	0.299	2.29414e-30	3	C1qb
Mitf.2	7.74306e-34	-1.75052	0.396	0.609	1.74598e-29	3	Mitf
Lair1.1	7.7721e-34	-1.28392	0.494	0.669	1.75253e-29	3	Lair1
Cfh.1	2.95253e-33	1.41289	0.411	0.199	6.65767e-29	3	Cfh
Epb41l2.2	4.81741e-33	-1.23364	0.562	0.724	1.08628e-28	3	Epb41l2
St3gal5.1	7.01571e-33	-3.69488	0.041	0.264	1.58197e-28	3	St3gal5
Mfsd6	7.02579e-33	1.43875	0.261	0.087	1.58424e-28	3	Mfsd6
Entpd1.1	1.12746e-32	-1.36692	0.499	0.689	2.5423e-28	3	Entpd1
Nos2.3	1.4934e-32	-5.7434	0.02	0.232	3.36747e-28	3	Nos2
Lgmn	7.69833e-32	-1.83948	0.362	0.563	1.7359e-27	3	Lgmn
Il21r.1	1.93117e-31	-1.76451	0.168	0.413	4.35459e-27	3	Il21r
Noc4l	2.12537e-31	1.33051	0.343	0.146	4.79251e-27	3	Noc4l
Zmiz1	2.26032e-31	-1.34619	0.45	0.635	5.09679e-27	3	Zmiz1
C1qc.1	2.71835e-31	-5.97853	0.024	0.229	6.12961e-27	3	C1qc
Insig1.1	2.83848e-31	1.113	0.448	0.223	6.40048e-27	3	Insig1
Tbc1d9.2	1.24221e-30	-1.72786	0.384	0.582	2.80107e-26	3	Tbc1d9
Rin2	1.64374e-30	1.00121	0.58	0.344	3.70646e-26	3	Rin2
9630028H03Rik	1.67322e-30	1.72891	0.225	0.072	3.77293e-26	3	9630028H03Rik
Paqr3	1.98749e-30	1.99673	0.215	0.067	4.48159e-26	3	Paqr3
Smpdl3b	2.03686e-30	-1.32789	0.389	0.594	4.59291e-26	3	Smpdl3b
Dst.2	8.9421e-30	-4.54768	0.037	0.242	2.01635e-25	3	Dst
Axl	1.18399e-29	-1.74622	0.213	0.444	2.66979e-25	3	Axl
Basp1.3	1.47011e-29	-3.33428	0.044	0.253	3.31495e-25	3	Basp1
Fbxo4	2.12714e-29	1.06814	0.467	0.244	4.79648e-25	3	Fbxo4
Ramp1.2	2.38518e-29	1.05953	0.416	0.199	5.37835e-25	3	Ramp1
Tgfbi.1	2.89814e-29	-1.14941	0.924	0.894	6.53502e-25	3	Tgfbi
Nt5c3	2.95131e-29	1.01327	0.58	0.357	6.65491e-25	3	Nt5c3
Art3	3.39597e-29	1.69469	0.213	0.067	7.65757e-25	3	Art3
Sh3pxd2b.2	6.89024e-29	-2.71788	0.107	0.322	1.55368e-24	3	Sh3pxd2b
Anpep.2	8.73497e-29	-4.6576	0.02	0.212	1.96965e-24	3	Anpep
Phf11c	1.61742e-28	1.64431	0.222	0.073	3.64713e-24	3	Phf11c
Dapk1.2	1.65081e-28	-2.52654	0.135	0.356	3.72241e-24	3	Dapk1
Havcr2	2.1688e-28	-1.57545	0.205	0.436	4.89043e-24	3	Havcr2
Tpi1.2	3.2773e-28	-1.74185	0.35	0.54	7.38999e-24	3	Tpi1
Rasgrp1.1	4.58268e-28	-1.27058	0.262	0.493	1.03335e-23	3	Rasgrp1
BC051226	5.8227e-28	1.5074	0.245	0.088	1.31296e-23	3	BC051226
Pnpt1	1.27579e-27	1.00381	0.496	0.274	2.87677e-23	3	Pnpt1
Cgas	1.54839e-27	1.1281	0.472	0.262	3.49146e-23	3	Cgas
Tcf7l2	3.33154e-27	-1.01004	0.492	0.684	7.51228e-23	3	Tcf7l2
Ahr	6.46611e-27	1.14144	0.379	0.181	1.45804e-22	3	Ahr
Treml2	1.12122e-26	1.13203	0.301	0.125	2.52823e-22	3	Treml2
Gpr84.2	1.39559e-26	-3.22549	0.058	0.251	3.14692e-22	3	Gpr84
Atp6v0a1	1.50501e-26	1.25592	0.499	0.299	3.39365e-22	3	Atp6v0a1
Nr1h3	1.51955e-26	-3.5944	0.025	0.209	3.42642e-22	3	Nr1h3
Ankrd12.1	2.0135e-26	-1.40607	0.328	0.539	4.54023e-22	3	Ankrd12
Tnfsf10	2.32636e-26	1.42069	0.25	0.094	5.24572e-22	3	Tnfsf10
Fnip2.2	4.5556e-26	-2.25722	0.255	0.456	1.02724e-21	3	Fnip2
Spint1.2	5.89747e-26	-2.99629	0.037	0.223	1.32982e-21	3	Spint1
Ndufaf7	1.85999e-25	1.30886	0.259	0.102	4.19408e-21	3	Ndufaf7
Rgs1.2	7.36001e-25	-3.20644	0.039	0.22	1.65961e-20	3	Rgs1
Mafk	1.7162e-24	1.08103	0.343	0.164	3.86986e-20	3	Mafk
Slc29a3	1.90174e-24	-1.46213	0.223	0.434	4.28824e-20	3	Slc29a3
Ttc39b.2	8.09293e-24	-1.50082	0.276	0.471	1.82487e-19	3	Ttc39b
Slc3a2.1	1.87217e-23	-1.28702	0.411	0.578	4.22156e-19	3	Slc3a2
Abcg1.1	2.84379e-23	-1.31444	0.367	0.551	6.41245e-19	3	Abcg1
Rsad2.2	6.24529e-23	1.05986	0.596	0.389	1.40825e-18	3	Rsad2
Slc7a2.3	9.56652e-23	-4.22521	0.049	0.218	2.15715e-18	3	Slc7a2
AI839979	9.79152e-23	1.28456	0.279	0.123	2.20789e-18	3	AI839979
Slc30a1.1	1.00441e-22	1.02047	0.345	0.168	2.26484e-18	3	Slc30a1
Il12rb2	2.46259e-22	1.64127	0.205	0.077	5.55289e-18	3	Il12rb2
Tubb5	2.87595e-22	-1.32523	0.325	0.494	6.48498e-18	3	Tubb5
Rab29	3.63411e-22	1.10909	0.289	0.131	8.19456e-18	3	Rab29
Rnd3.1	3.82643e-22	1.15088	0.369	0.192	8.62821e-18	3	Rnd3
Nrp2.2	4.15701e-22	-2.17152	0.183	0.366	9.37365e-18	3	Nrp2
D16Ertd472e	5.95076e-22	1.02088	0.321	0.155	1.34184e-17	3	D16Ertd472e
Ldlrad4.2	8.43961e-22	-2.01198	0.188	0.377	1.90305e-17	3	Ldlrad4
Zfp292	8.50889e-22	-1.13659	0.401	0.576	1.91867e-17	3	Zfp292
Mafb	9.21289e-22	-1.23916	0.349	0.537	2.07741e-17	3	Mafb
Cdkn2d.1	1.24715e-21	1.01333	0.411	0.232	2.81219e-17	3	Cdkn2d
Hk2.1	2.1636e-21	-1.23792	0.396	0.565	4.8787e-17	3	Hk2
Prex1	2.49935e-21	-1.06177	0.477	0.627	5.63579e-17	3	Prex1
B4galt3	3.7319e-21	1.07239	0.315	0.156	8.41506e-17	3	B4galt3
Gm10134.1	7.9293e-21	-2.67121	0.042	0.201	1.78798e-16	3	Gm10134
Abca1.3	1.13913e-20	-2.98684	0.083	0.249	2.56861e-16	3	Abca1
Spon1.1	1.698e-20	-1.20636	0.474	0.626	3.82881e-16	3	Spon1
Pid1	1.75124e-20	-1.06936	0.841	0.839	3.94888e-16	3	Pid1
P2ry6	2.03705e-20	-1.4615	0.162	0.349	4.59335e-16	3	P2ry6
Slc7a8.2	4.19026e-20	-1.61275	0.316	0.474	9.44862e-16	3	Slc7a8
Bhlhe40.2	5.51952e-20	-1.98304	0.108	0.283	1.2446e-15	3	Bhlhe40
Ano6	6.2977e-20	-1.099	0.338	0.518	1.42007e-15	3	Ano6
Gadd45g	1.16111e-19	1.02161	0.284	0.135	2.61818e-15	3	Gadd45g
Ifit3b	1.88614e-19	1.44904	0.247	0.112	4.25306e-15	3	Ifit3b
Hpgd.1	1.91281e-19	1.07818	0.269	0.123	4.3132e-15	3	Hpgd
Slfn3	1.96816e-19	1.31562	0.217	0.089	4.43801e-15	3	Slfn3
Slc16a3.2	2.17631e-19	-1.72113	0.171	0.344	4.90736e-15	3	Slc16a3
Bcl2l1.2	2.28693e-19	-2.15499	0.11	0.278	5.15681e-15	3	Bcl2l1
Numb	3.15161e-19	-1.14048	0.354	0.53	7.10657e-15	3	Numb
Fnbp1	3.24753e-19	-1.03117	0.523	0.648	7.32286e-15	3	Fnbp1
Serpinb2.1	3.36594e-19	1.0899	0.234	0.1	7.58986e-15	3	Serpinb2
Pkdcc	1.01262e-18	1.17613	0.234	0.103	2.28336e-14	3	Pkdcc
Ccnd2	1.10735e-18	-1.82096	0.139	0.313	2.49696e-14	3	Ccnd2
Taf4b	1.80177e-18	1.20555	0.24	0.108	4.0628e-14	3	Taf4b
Dnmt3a	1.8174e-18	-1.56389	0.174	0.351	4.09805e-14	3	Dnmt3a
Slc25a22	2.49893e-18	1.22801	0.234	0.105	5.63484e-14	3	Slc25a22
Cpd.2	3.17106e-18	-2.26681	0.112	0.267	7.15042e-14	3	Cpd
C5ar1	3.20605e-18	-1.629	0.159	0.327	7.22931e-14	3	C5ar1
Sdc4.2	3.59547e-18	-1.00931	0.235	0.423	8.10743e-14	3	Sdc4
Slc11a1	6.10628e-18	-1.05068	0.374	0.529	1.3769e-13	3	Slc11a1
Dgkz	6.705e-18	-1.17044	0.298	0.466	1.51191e-13	3	Dgkz
Slc25a37.2	8.04529e-18	-1.84202	0.144	0.306	1.81413e-13	3	Slc25a37
Ckap5	9.84583e-18	-1.64666	0.139	0.305	2.22014e-13	3	Ckap5
Slc15a2	1.12402e-17	1.09374	0.303	0.157	2.53456e-13	3	Slc15a2
Mif.1	1.18362e-17	-1.64135	0.364	0.491	2.66893e-13	3	Mif
4930402H24Rik	1.53459e-17	-1.6592	0.162	0.329	3.46035e-13	3	4930402H24Rik
Nfe2l1	1.58382e-17	-1.42903	0.179	0.346	3.57135e-13	3	Nfe2l1
Mob3c	1.60161e-17	1.06159	0.294	0.151	3.61148e-13	3	Mob3c
Elk3.1	1.79533e-17	-1.20862	0.35	0.507	4.0483e-13	3	Elk3
Il1b.1	2.36091e-17	-1.03786	0.569	0.705	5.32363e-13	3	Il1b
Dock5	2.53928e-17	-1.27298	0.279	0.44	5.72583e-13	3	Dock5
Tmem189.1	2.92517e-17	-1.30184	0.257	0.419	6.59596e-13	3	Tmem189
Ppargc1b.2	3.50324e-17	-2.2779	0.081	0.23	7.89945e-13	3	Ppargc1b
Plekhm3	3.59281e-17	-1.09292	0.413	0.561	8.10142e-13	3	Plekhm3
Naip2.1	1.25974e-16	-1.12615	0.486	0.594	2.84058e-12	3	Naip2
Ifit1bl1	2.01427e-16	1.39611	0.271	0.139	4.54197e-12	3	Ifit1bl1
Slc23a2.2	2.77292e-16	-1.26802	0.364	0.509	6.25265e-12	3	Slc23a2
Pde8a.1	3.70285e-16	-1.69245	0.122	0.277	8.34956e-12	3	Pde8a
Pik3cb.1	5.04715e-16	-1.15125	0.283	0.446	1.13808e-11	3	Pik3cb
Rbpms.1	5.36335e-16	-1.38935	0.208	0.37	1.20938e-11	3	Rbpms
AC149090.1	7.75099e-16	-1.2961	0.301	0.451	1.74777e-11	3	AC149090.1
Camta2.1	8.09618e-16	-1.32849	0.19	0.346	1.82561e-11	3	Camta2
Cyp4v3.1	1.12696e-15	-1.346	0.196	0.357	2.54118e-11	3	Cyp4v3
Otulinl.2	1.2413e-15	-1.03947	0.518	0.6	2.79901e-11	3	Otulinl
Tcirg1	1.43533e-15	-1.01614	0.413	0.548	3.23652e-11	3	Tcirg1
Ube2g1	2.00047e-15	-1.0447	0.308	0.469	4.51086e-11	3	Ube2g1
Blvrb	2.07404e-15	-1.02043	0.528	0.615	4.67674e-11	3	Blvrb
Nr4a2	2.51332e-15	1.14453	0.306	0.17	5.66729e-11	3	Nr4a2
Mast2.1	4.71356e-15	-2.13715	0.088	0.223	1.06286e-10	3	Mast2
Lasp1.1	6.09683e-15	-1.00594	0.313	0.465	1.37477e-10	3	Lasp1
Pot1b.2	8.27932e-15	-1.21534	0.369	0.5	1.8669e-10	3	Pot1b
Adap2os.1	1.3209e-14	-1.18416	0.198	0.352	2.9785e-10	3	Adap2os
Dock7	1.38755e-14	-1.40372	0.173	0.32	3.12878e-10	3	Dock7
Stard9	1.83397e-14	-1.29529	0.193	0.346	4.13541e-10	3	Stard9
Shtn1	1.84018e-14	-1.08704	0.36	0.492	4.14943e-10	3	Shtn1
Runx3	1.89094e-14	-1.35102	0.398	0.513	4.26388e-10	3	Runx3
Pfkl.2	2.0251e-14	-1.58894	0.103	0.241	4.5664e-10	3	Pfkl
Sbf2	2.42026e-14	-1.97266	0.086	0.219	5.45745e-10	3	Sbf2
Osbpl8.1	2.44205e-14	-1.06156	0.557	0.674	5.50657e-10	3	Osbpl8
Htr7.2	2.48522e-14	-1.5495	0.291	0.428	5.60392e-10	3	Htr7
Mgat4a.2	2.62386e-14	-1.15668	0.296	0.436	5.91654e-10	3	Mgat4a
Tbc1d8	2.78612e-14	-1.41765	0.174	0.323	6.28243e-10	3	Tbc1d8
Tfeb	2.81928e-14	-1.31527	0.174	0.322	6.3572e-10	3	Tfeb
Fchsd2	7.08677e-14	-1.3398	0.132	0.274	1.598e-09	3	Fchsd2
Retreg1.1	7.2837e-14	-1.28604	0.193	0.339	1.6424e-09	3	Retreg1
Mllt6.2	9.76494e-14	-1.42504	0.125	0.266	2.2019e-09	3	Mllt6
Cd38.2	1.17452e-13	-1.73941	0.184	0.319	2.64843e-09	3	Cd38
Pea15a	1.35196e-13	-1.39646	0.122	0.261	3.04852e-09	3	Pea15a
Cd84.2	1.88858e-13	-1.26353	0.396	0.501	4.25857e-09	3	Cd84
Arrb2	2.31211e-13	-1.0294	0.315	0.449	5.21359e-09	3	Arrb2
Cbfa2t2	2.42499e-13	-1.63676	0.102	0.233	5.46811e-09	3	Cbfa2t2
Ppm1k	3.54389e-13	1.05924	0.205	0.099	7.99113e-09	3	Ppm1k
Slc43a2	4.25025e-13	-1.16004	0.296	0.427	9.58389e-09	3	Slc43a2
Rab20.2	4.25821e-13	-1.20825	0.19	0.33	9.60184e-09	3	Rab20
Casp6	5.49415e-13	1.06018	0.215	0.107	1.23888e-08	3	Casp6
Upp1.2	6.19915e-13	-1.61346	0.171	0.302	1.39785e-08	3	Upp1
Gde1.1	7.02125e-13	-1.69535	0.144	0.272	1.58322e-08	3	Gde1
Mthfs	1.06334e-12	-1.24039	0.21	0.349	2.39772e-08	3	Mthfs
Grina.2	1.19661e-12	-1.24998	0.557	0.628	2.69824e-08	3	Grina
P2ry14.2	1.30707e-12	-1.76783	0.22	0.342	2.94732e-08	3	P2ry14
Tlr8	1.56688e-12	1.00577	0.215	0.109	3.53315e-08	3	Tlr8
Ski.2	1.68653e-12	-1.20216	0.269	0.395	3.80296e-08	3	Ski
Nr2c2	2.42863e-12	-1.18353	0.228	0.366	5.47631e-08	3	Nr2c2
Mafg.1	2.77603e-12	-1.17432	0.2	0.332	6.25967e-08	3	Mafg
Ppt2	3.81001e-12	-1.12926	0.266	0.391	8.59119e-08	3	Ppt2
Ccdc88b	3.97378e-12	-1.21949	0.2	0.332	8.96049e-08	3	Ccdc88b
Tmcc3.1	4.68126e-12	-1.86585	0.147	0.27	1.05558e-07	3	Tmcc3
Dnase2a	5.04729e-12	-1.46582	0.108	0.231	1.13811e-07	3	Dnase2a
Stx2.1	5.24756e-12	-1.53811	0.117	0.238	1.18327e-07	3	Stx2
A930007I19Rik.1	5.89524e-12	-2.08511	0.086	0.202	1.32932e-07	3	A930007I19Rik
Dtnbp1.1	6.80884e-12	-1.17181	0.279	0.402	1.53533e-07	3	Dtnbp1
Ppp1r14b	7.77919e-12	-1.06102	0.276	0.405	1.75413e-07	3	Ppp1r14b
Rftn1.2	9.65264e-12	-1.28933	0.398	0.491	2.17657e-07	3	Rftn1
St3gal3.1	1.2545e-11	-1.83942	0.09	0.206	2.82876e-07	3	St3gal3
Luzp1.1	1.81499e-11	-1.21211	0.234	0.363	4.09261e-07	3	Luzp1
Renbp.1	1.99346e-11	-1.62168	0.11	0.227	4.49505e-07	3	Renbp
Atxn2	2.2307e-11	-1.13905	0.23	0.355	5.03001e-07	3	Atxn2
Extl3	2.59341e-11	-1.4767	0.181	0.303	5.84788e-07	3	Extl3
Fhod1	3.79192e-11	-1.3711	0.168	0.289	8.55041e-07	3	Fhod1
Npc1.1	3.94893e-11	-1.28713	0.183	0.306	8.90444e-07	3	Npc1
Kdm3a.1	4.41008e-11	-1.3633	0.159	0.281	9.94429e-07	3	Kdm3a
Pltp	4.41492e-11	-1.68032	0.124	0.241	9.95521e-07	3	Pltp
Tulp4	4.60339e-11	-1.21874	0.176	0.304	1.03802e-06	3	Tulp4
Cdk17	6.56172e-11	-1.11067	0.276	0.4	1.4796e-06	3	Cdk17
Rps6ka5	7.84889e-11	-1.27675	0.164	0.287	1.76985e-06	3	Rps6ka5
Supt20	8.97379e-11	-1.39117	0.156	0.27	2.0235e-06	3	Supt20
Adgre4.2	9.46351e-11	-1.2575	0.269	0.381	2.13393e-06	3	Adgre4
Marf1.1	2.17281e-10	-1.11805	0.269	0.393	4.89947e-06	3	Marf1
Ptpn9	2.77635e-10	-1.06285	0.188	0.308	6.26039e-06	3	Ptpn9
Clec4n.3	2.8354e-10	-1.37453	0.327	0.435	6.39353e-06	3	Clec4n
Ddit3.1	2.93441e-10	-1.72771	0.098	0.204	6.61681e-06	3	Ddit3
Mylip.1	3.82158e-10	-1.52933	0.169	0.279	8.61728e-06	3	Mylip
Cep120	3.86546e-10	-1.14038	0.186	0.306	8.71623e-06	3	Cep120
Ptgs2.2	4.86507e-10	-1.83658	0.118	0.227	1.09703e-05	3	Ptgs2
Tbc1d22a	5.85601e-10	-1.06633	0.228	0.353	1.32047e-05	3	Tbc1d22a
Itgb5	6.95988e-10	-1.31364	0.149	0.265	1.56938e-05	3	Itgb5
Eea1.1	7.36958e-10	-1.03333	0.343	0.452	1.66177e-05	3	Eea1
Xpo1	9.25849e-10	-1.17803	0.227	0.335	2.0877e-05	3	Xpo1
Gtpbp2.1	1.00963e-09	-1.04997	0.264	0.379	2.27662e-05	3	Gtpbp2
Smurf1.1	1.20615e-09	-1.35872	0.135	0.245	2.71975e-05	3	Smurf1
Il1rn.2	1.22352e-09	-1.59383	0.53	0.577	2.75892e-05	3	Il1rn
Tnfrsf11a	1.27069e-09	-1.28036	0.144	0.254	2.86528e-05	3	Tnfrsf11a
Gatm.2	1.42822e-09	-1.49352	0.179	0.288	3.22049e-05	3	Gatm
F11r	1.84164e-09	-1.13493	0.255	0.362	4.1527e-05	3	F11r
Slc7a11.3	2.0792e-09	-2.60957	0.164	0.259	4.68838e-05	3	Slc7a11
Pilrb2	2.33843e-09	-1.18376	0.162	0.272	5.27293e-05	3	Pilrb2
Ric1.2	2.50889e-09	-1.14067	0.365	0.463	5.65731e-05	3	Ric1
Cd36	2.80297e-09	-1.51722	0.102	0.202	6.32042e-05	3	Cd36
Antxr2.2	2.96187e-09	-1.12662	0.34	0.447	6.67871e-05	3	Antxr2
Plekhm2.1	6.25167e-09	-1.02508	0.269	0.374	0.000140969	3	Plekhm2
4930430E12Rik.2	6.87763e-09	-1.61898	0.124	0.221	0.000155084	3	4930430E12Rik
Rasa2	8.26019e-09	-1.08965	0.156	0.265	0.000186259	3	Rasa2
Clec5a.2	9.24259e-09	-1.03321	0.352	0.444	0.000208411	3	Clec5a
Dmxl2.2	1.14117e-08	-1.63134	0.169	0.265	0.000257323	3	Dmxl2
Scaper	1.37719e-08	-1.06363	0.179	0.286	0.000310542	3	Scaper
Pgp	1.83876e-08	-1.08192	0.14	0.241	0.000414622	3	Pgp
Phtf2	2.10556e-08	-1.13593	0.124	0.224	0.000474783	3	Phtf2
Odf2	2.20301e-08	-1.11474	0.166	0.269	0.000496756	3	Odf2
Ctdspl2	2.27158e-08	-1.05574	0.195	0.299	0.000512218	3	Ctdspl2
Slc38a6.2	2.54553e-08	-1.50108	0.151	0.246	0.000573993	3	Slc38a6
Parvb.1	2.72179e-08	-1.23502	0.125	0.222	0.000613736	3	Parvb
Kif16b	2.75078e-08	-1.14145	0.134	0.235	0.000620273	3	Kif16b
Mphosph8	3.35586e-08	-1.03432	0.144	0.245	0.000756713	3	Mphosph8
Sash1.2	4.22962e-08	-1.40657	0.184	0.281	0.000953737	3	Sash1
Haus8	6.63069e-08	-1.01769	0.132	0.23	0.00149515	3	Haus8
Dexi	6.74478e-08	-1.16585	0.135	0.23	0.00152088	3	Dexi
Pilrb1	7.64012e-08	-1.20051	0.144	0.238	0.00172277	3	Pilrb1
Rmnd5a	8.59179e-08	-1.03559	0.184	0.282	0.00193736	3	Rmnd5a
Hmox1.1	9.71503e-08	-1.33351	0.281	0.373	0.00219064	3	Hmox1
Tent5c.2	9.72021e-08	-1.43699	0.14	0.23	0.00219181	3	Tent5c
Abl1	1.16372e-07	-1.03757	0.168	0.266	0.00262406	3	Abl1
Runx2	1.51464e-07	-1.08063	0.293	0.388	0.00341537	3	Runx2
Cd300ld.1	1.56347e-07	-1.02307	0.151	0.243	0.00352546	3	Cd300ld
Ero1l.2	1.90243e-07	-1.32294	0.161	0.252	0.00428979	3	Ero1l
Retreg3	2.12279e-07	-1.09336	0.139	0.226	0.00478669	3	Retreg3
Gpr137b.1	2.28605e-07	-1.3304	0.127	0.216	0.00515481	3	Gpr137b
Gramd1b	3.76054e-07	-1.08543	0.162	0.253	0.00847963	3	Gramd1b
Rab7b	5.07623e-07	-1.0006	0.146	0.236	0.0114464	3	Rab7b
Phlpp1.2	6.26089e-07	-1.19461	0.33	0.409	0.0141177	3	Phlpp1
Sec14l1	7.57916e-07	-1.05162	0.147	0.235	0.0170902	3	Sec14l1
Msi2	8.56083e-07	-1.02809	0.188	0.279	0.0193038	3	Msi2
Tex2	1.00397e-06	-1.2574	0.139	0.224	0.0226385	3	Tex2
Arfgef2.1	1.09973e-06	-1.11433	0.13	0.212	0.0247978	3	Arfgef2
Ppp1r12b	1.27059e-06	-1.09572	0.161	0.247	0.0286504	3	Ppp1r12b
Akap7	1.46705e-06	-1.27209	0.124	0.202	0.0330805	3	Akap7
Bcl2	1.81281e-06	-1.41316	0.139	0.216	0.0408771	3	Bcl2
Cpeb2.1	2.8194e-06	-1.08731	0.196	0.279	0.0635745	3	Cpeb2
Pitpnc1.1	3.13463e-06	-1.16289	0.242	0.323	0.0706828	3	Pitpnc1
Tnfsf12.1	4.41895e-06	-1.18543	0.135	0.21	0.099643	3	Tnfsf12
Ccdc82	4.4891e-06	-1.0037	0.139	0.218	0.101225	3	Ccdc82
Fam219a	4.80236e-06	-1.11398	0.14	0.22	0.108288	3	Fam219a
Foxp4.2	4.99154e-06	-1.01897	0.125	0.203	0.112554	3	Foxp4
Mink1	5.33605e-06	-1.10393	0.184	0.259	0.120323	3	Mink1
Cerk.1	5.60621e-06	-1.33932	0.154	0.224	0.126414	3	Cerk
Phactr2.1	6.47045e-06	-1.02529	0.299	0.37	0.145902	3	Phactr2
Eif2ak4.1	1.4617e-05	-1.03349	0.139	0.211	0.329599	3	Eif2ak4
Trim35.1	2.0648e-05	-1.07984	0.135	0.204	0.465591	3	Trim35
Vezt	2.46077e-05	-1.00899	0.154	0.224	0.554879	3	Vezt
Zbtb18.2	3.86662e-05	-1.29137	0.149	0.212	0.871885	3	Zbtb18
Plxnd1.1	5.96713e-05	-1.22719	0.168	0.23	1	3	Plxnd1
Trerf1.2	0.000466299	-1.32041	0.157	0.212	1	3	Trerf1
Atxn1.2	0.00235097	-1.21771	0.164	0.212	1	3	Atxn1
Gbp2b	5.2863e-178	3.50673	0.646	0.088	1.19201e-173	4	Gbp2b
Ccl6.2	1.92807e-124	2.28038	0.984	0.602	4.34761e-120	4	Ccl6
Tppp3.2	5.54818e-118	2.54332	0.834	0.304	1.25106e-113	4	Tppp3
Ltc4s	8.00314e-110	2.83145	0.276	0.017	1.80463e-105	4	Ltc4s
Add3.2	4.42949e-100	2.11093	0.837	0.327	9.98807e-96	4	Add3
Gpx1.1	6.63176e-100	1.20876	1	0.877	1.49539e-95	4	Gpx1
Tmsb10.1	4.44874e-99	1.32638	1	0.954	1.00315e-94	4	Tmsb10
Klf2.3	1.97041e-97	1.78069	0.959	0.526	4.44309e-93	4	Klf2
Tagln2	3.12654e-89	1.60447	0.978	0.727	7.05003e-85	4	Tagln2
Unc119.1	8.15975e-89	2.137	0.715	0.23	1.83994e-84	4	Unc119
Maf.1	3.93939e-86	2.07715	0.865	0.376	8.88294e-82	4	Maf
Ms4a8a	1.40391e-82	1.80246	0.771	0.282	3.16567e-78	4	Ms4a8a
S100a6.1	3.91796e-77	1.05798	0.997	0.911	8.83462e-73	4	S100a6
Itgb7.1	5.69904e-77	1.55168	0.9	0.486	1.28508e-72	4	Itgb7
Crip1.1	2.05544e-76	1.36488	0.994	0.865	4.63481e-72	4	Crip1
Pdlim1.2	6.65302e-73	2.15623	0.577	0.166	1.50019e-68	4	Pdlim1
Gas7.2	9.50356e-73	1.74187	0.68	0.232	2.14296e-68	4	Gas7
Scnn1a	3.77072e-70	2.90017	0.392	0.078	8.50259e-66	4	Scnn1a
AI467606	2.05197e-69	2.32442	0.451	0.105	4.62699e-65	4	AI467606
Plcb1.3	1.26421e-64	1.31401	0.918	0.495	2.85066e-60	4	Plcb1
Flt1.1	4.17558e-61	1.44932	0.834	0.4	9.41551e-57	4	Flt1
Krt80.1	8.45941e-60	1.74369	0.624	0.223	1.90751e-55	4	Krt80
Fgd4.1	1.21454e-59	1.30763	0.893	0.476	2.73866e-55	4	Fgd4
Dok2.1	3.25794e-57	1.68275	0.549	0.173	7.34633e-53	4	Dok2
S100a10	1.64647e-56	1.1274	0.962	0.697	3.71264e-52	4	S100a10
Metrnl	3.60196e-55	1.31521	0.881	0.511	8.12207e-51	4	Metrnl
Phf11a	1.04873e-54	1.52691	0.715	0.308	2.36478e-50	4	Phf11a
Phf11b	1.06154e-53	1.05189	0.947	0.675	2.39366e-49	4	Phf11b
Ifitm6.3	1.06412e-53	1.13898	0.89	0.472	2.39948e-49	4	Ifitm6
Rnase6.1	1.39612e-52	1.10739	0.893	0.52	3.14812e-48	4	Rnase6
Tgfbi.2	2.79301e-49	-1.74441	0.834	0.906	6.29796e-45	4	Tgfbi
Anxa3	1.41044e-48	1.68876	0.539	0.191	3.18041e-44	4	Anxa3
Palm	1.73417e-48	1.63132	0.473	0.143	3.91037e-44	4	Palm
Fry.1	4.90528e-48	1.30528	0.79	0.421	1.10609e-43	4	Fry
Abr.3	9.81165e-48	-2.45186	0.464	0.743	2.21243e-43	4	Abr
Dock4.1	2.32242e-47	-2.16057	0.52	0.78	5.23683e-43	4	Dock4
Vsir.1	5.33656e-47	1.16464	0.815	0.444	1.20334e-42	4	Vsir
Rnf149.1	1.35931e-46	-1.77536	0.564	0.816	3.06512e-42	4	Rnf149
Clec4a1.1	3.9565e-46	1.00632	0.95	0.595	8.92151e-42	4	Clec4a1
Klhl6.1	7.97641e-46	1.39313	0.696	0.325	1.7986e-41	4	Klhl6
Ccl9.2	2.23692e-45	1.29396	0.73	0.39	5.04403e-41	4	Ccl9
Hdac9.1	1.26546e-43	1.63116	0.508	0.183	2.85348e-39	4	Hdac9
Tsc22d3.3	3.19001e-43	1.11161	0.746	0.354	7.19315e-39	4	Tsc22d3
Etv6	5.36805e-42	-1.11056	0.959	0.942	1.21044e-37	4	Etv6
Lpl.1	6.33525e-42	1.59753	0.558	0.226	1.42854e-37	4	Lpl
Clic4	8.44566e-42	-1.42058	0.787	0.875	1.90441e-37	4	Clic4
Ampd3	1.04536e-41	1.70005	0.42	0.131	2.35718e-37	4	Ampd3
Fam78b	7.02702e-41	1.70853	0.263	0.055	1.58452e-36	4	Fam78b
Wars	1.26321e-40	1.36286	0.737	0.392	2.84842e-36	4	Wars
Dusp7	1.6869e-40	1.63294	0.408	0.126	3.80379e-36	4	Dusp7
Il1rn.3	3.50722e-40	-3.30601	0.248	0.601	7.90844e-36	4	Il1rn
Dipk1a.2	5.21259e-40	1.17531	0.699	0.337	1.17539e-35	4	Dipk1a
Mmp14.3	3.03147e-39	-3.1565	0.15	0.519	6.83567e-35	4	Mmp14
Arid5b.2	1.13215e-38	-1.52368	0.821	0.892	2.55288e-34	4	Arid5b
Morrbid.1	3.53141e-38	-1.90658	0.508	0.747	7.96297e-34	4	Morrbid
Tmcc1	1.24788e-37	1.08876	0.89	0.631	2.81384e-33	4	Tmcc1
Fmnl2.3	3.00348e-37	-3.66681	0.179	0.524	6.77256e-33	4	Fmnl2
C5ar1.1	8.52165e-37	1.22418	0.596	0.268	1.92155e-32	4	C5ar1
Cd40.1	1.83758e-35	-1.96935	0.47	0.689	4.14355e-31	4	Cd40
Cxcl16.3	2.61812e-35	-3.0166	0.276	0.568	5.90359e-31	4	Cxcl16
Rnf141	1.24307e-34	1.52575	0.411	0.143	2.803e-30	4	Rnf141
Ccdc88c	1.75583e-34	1.42229	0.395	0.13	3.95921e-30	4	Ccdc88c
Runx2.1	3.66574e-33	-3.9889	0.063	0.403	8.26588e-29	4	Runx2
Csf2rb	4.30574e-33	-1.29541	0.68	0.811	9.70901e-29	4	Csf2rb
Fth1.3	4.04642e-32	-1.98391	1	0.984	9.12427e-28	4	Fth1
Lbr.1	2.69e-31	1.13458	0.574	0.263	6.06569e-27	4	Lbr
Fam89b.1	6.04832e-31	1.11579	0.665	0.346	1.36384e-26	4	Fam89b
Idh1.2	8.44881e-31	1.23127	0.549	0.246	1.90512e-26	4	Idh1
Nfe2	2.26641e-30	1.82419	0.273	0.077	5.11053e-26	4	Nfe2
Jak2.2	1.39604e-29	-1.58702	0.633	0.765	3.14793e-25	4	Jak2
Rfx2	1.82533e-29	1.77958	0.26	0.071	4.11594e-25	4	Rfx2
Lrch1	1.97162e-29	-1.23368	0.837	0.868	4.44581e-25	4	Lrch1
Mid1ip1	2.59651e-29	1.64089	0.339	0.114	5.85486e-25	4	Mid1ip1
Zcchc24	3.13234e-29	1.2639	0.423	0.165	7.06311e-25	4	Zcchc24
Ybx3.1	6.46885e-29	1.04255	0.693	0.383	1.45866e-24	4	Ybx3
Gsap.1	8.23036e-29	-1.22516	0.806	0.869	1.85586e-24	4	Gsap
Sdc4.3	1.23852e-28	-3.48077	0.119	0.418	2.79275e-24	4	Sdc4
Ssbp4.1	1.56796e-28	1.1368	0.627	0.331	3.53559e-24	4	Ssbp4
Tgfbr1.1	2.24093e-28	-2.34239	0.304	0.569	5.05308e-24	4	Tgfbr1
Lyl1.2	2.36921e-28	1.25717	0.467	0.197	5.34232e-24	4	Lyl1
Tns3	2.92019e-28	-1.34289	0.608	0.773	6.58473e-24	4	Tns3
Nhsl2.3	5.52378e-28	1.01276	0.564	0.264	1.24556e-23	4	Nhsl2
AA467197.3	1.17876e-27	-4.68806	0.107	0.398	2.65798e-23	4	AA467197
Nfkb1	1.38148e-27	-1.01597	0.85	0.876	3.1151e-23	4	Nfkb1
Cxcl9.2	1.66122e-27	-2.34972	0.571	0.715	3.74589e-23	4	Cxcl9
Bcl2a1b.2	3.69813e-27	-1.97261	0.461	0.659	8.33892e-23	4	Bcl2a1b
Sept9.1	6.24573e-27	1.03115	0.633	0.336	1.40835e-22	4	Sept9
Tuba1a	6.85929e-27	1.1621	0.53	0.254	1.5467e-22	4	Tuba1a
B430306N03Rik	8.26451e-27	1.33378	0.373	0.138	1.86356e-22	4	B430306N03Rik
Baz2b	3.6297e-26	-1.21275	0.712	0.806	8.18462e-22	4	Baz2b
Slc8a1	4.10024e-26	-1.11589	0.884	0.893	9.24563e-22	4	Slc8a1
Elmo2.1	4.17914e-26	1.03963	0.586	0.297	9.42354e-22	4	Elmo2
Rhob	4.58411e-26	1.03621	0.567	0.281	1.03367e-21	4	Rhob
P2ry14.3	1.26853e-25	-3.71971	0.063	0.348	2.8604e-21	4	P2ry14
Hopx	1.59729e-25	1.1136	0.558	0.286	3.60172e-21	4	Hopx
Bcl2a1d.2	1.91642e-25	-2.30147	0.273	0.524	4.32133e-21	4	Bcl2a1d
Gnaq.2	2.32586e-25	-1.3702	0.749	0.824	5.24459e-21	4	Gnaq
Scimp.2	2.77843e-25	-1.97387	0.279	0.54	6.26508e-21	4	Scimp
Cdkn2d.2	4.06229e-25	1.04593	0.514	0.237	9.16007e-21	4	Cdkn2d
Cd36.1	4.33365e-25	1.72397	0.389	0.165	9.77194e-21	4	Cd36
Malt1.2	8.48877e-25	-2.02719	0.715	0.783	1.91413e-20	4	Malt1
Ifit1bl1.1	1.66255e-24	1.66578	0.361	0.141	3.74889e-20	4	Ifit1bl1
Marcks	3.97808e-24	-1.25255	0.511	0.708	8.97017e-20	4	Marcks
Adam17	4.56768e-24	-1.2104	0.58	0.741	1.02997e-19	4	Adam17
Myo1e.3	4.58371e-24	-4.45028	0.053	0.318	1.03358e-19	4	Myo1e
Cxcl10.2	1.78446e-23	-2.16734	0.536	0.691	4.02378e-19	4	Cxcl10
Nfic	2.47058e-23	1.23808	0.502	0.251	5.57092e-19	4	Nfic
9630028H03Rik.1	2.58011e-23	1.4531	0.257	0.082	5.81789e-19	4	9630028H03Rik
Thap11	2.60637e-23	1.484	0.313	0.114	5.8771e-19	4	Thap11
Hivep3.2	3.5227e-23	-2.2313	0.219	0.485	7.94333e-19	4	Hivep3
Cflar.2	5.88575e-23	-1.41387	0.649	0.755	1.32718e-18	4	Cflar
Clcn7.2	6.95465e-23	-1.6069	0.439	0.625	1.56821e-18	4	Clcn7
Dhrs3	7.41113e-23	1.30089	0.251	0.078	1.67114e-18	4	Dhrs3
Nlrc5	2.03596e-22	-1.00073	0.809	0.827	4.59088e-18	4	Nlrc5
Ckb	2.49069e-22	1.23832	0.354	0.142	5.61626e-18	4	Ckb
Padi4	3.24625e-22	1.72879	0.201	0.055	7.31998e-18	4	Padi4
Itgax.2	3.44423e-22	-4.11344	0.038	0.284	7.7664e-18	4	Itgax
Ltb4r1.1	4.95191e-22	1.2284	0.467	0.228	1.11661e-17	4	Ltb4r1
Tmem131	6.52017e-22	-1.07089	0.734	0.785	1.47023e-17	4	Tmem131
Sigmar1	1.49195e-21	1.2739	0.301	0.11	3.36419e-17	4	Sigmar1
Dusp10	1.60919e-21	1.26179	0.414	0.189	3.62855e-17	4	Dusp10
Cd300ld.2	1.64404e-21	1.17022	0.439	0.206	3.70715e-17	4	Cd300ld
Mgat4a.3	1.64894e-21	-2.31694	0.188	0.435	3.71819e-17	4	Mgat4a
Aff1.2	2.10466e-21	-1.52008	0.589	0.729	4.74581e-17	4	Aff1
Tgfb1	3.38181e-21	-1.03353	0.69	0.774	7.62564e-17	4	Tgfb1
Vps54	3.8014e-21	-1.15527	0.668	0.78	8.57178e-17	4	Vps54
Clec2d	4.17626e-21	-1.05828	0.655	0.761	9.41704e-17	4	Clec2d
Arhgap4.1	4.75655e-21	1.17616	0.398	0.179	1.07255e-16	4	Arhgap4
Adrb2.1	4.90389e-21	1.05236	0.414	0.183	1.10578e-16	4	Adrb2
Grk3.2	5.27363e-21	-1.64329	0.313	0.549	1.18915e-16	4	Grk3
Grk6.1	5.39978e-21	1.23689	0.417	0.199	1.2176e-16	4	Grk6
Mxd1.2	5.80678e-21	-1.95096	0.351	0.566	1.30937e-16	4	Mxd1
Borcs6.1	6.74447e-21	1.0735	0.404	0.177	1.52081e-16	4	Borcs6
Ralgds.2	9.703e-21	-2.621	0.119	0.368	2.18793e-16	4	Ralgds
6430548M08Rik.1	1.40617e-20	1.14706	0.342	0.138	3.17077e-16	4	6430548M08Rik
Havcr2.1	4.25238e-20	-2.27058	0.179	0.419	9.5887e-16	4	Havcr2
Rarg	5.91151e-20	1.12245	0.342	0.142	1.33299e-15	4	Rarg
Sorl1	7.75852e-20	-1.27694	0.335	0.565	1.74947e-15	4	Sorl1
Dhcr24	7.93087e-20	1.70458	0.201	0.06	1.78833e-15	4	Dhcr24
AI504432.2	9.06749e-20	-2.73889	0.078	0.319	2.04463e-15	4	AI504432
Slamf9	1.11395e-19	1.3312	0.304	0.12	2.51184e-15	4	Slamf9
Scd2	1.18519e-19	1.26366	0.285	0.109	2.67249e-15	4	Scd2
Dusp2	1.23697e-19	-3.11622	0.069	0.304	2.78923e-15	4	Dusp2
Gpr84.3	1.26264e-19	-4.70605	0.019	0.239	2.84712e-15	4	Gpr84
Sh3bp5	1.48917e-19	1.08674	0.329	0.136	3.35793e-15	4	Sh3bp5
Tbc1d9.3	1.90901e-19	-2.04635	0.389	0.565	4.30463e-15	4	Tbc1d9
Slc7a11.4	2.04393e-19	-5.34424	0.041	0.264	4.60885e-15	4	Slc7a11
Htra2	2.49861e-19	1.05762	0.461	0.231	5.63411e-15	4	Htra2
Gcnt2	3.32141e-19	-1.53328	0.313	0.545	7.48945e-15	4	Gcnt2
Ldlrad4.3	3.40666e-19	-2.80153	0.132	0.367	7.68167e-15	4	Ldlrad4
Tnip1.1	4.64591e-19	-1.75611	0.276	0.495	1.04761e-14	4	Tnip1
Dpep2	5.32487e-19	1.26472	0.317	0.13	1.20071e-14	4	Dpep2
Spint1.3	6.01169e-19	-5.66584	0.003	0.21	1.35558e-14	4	Spint1
Dst.3	6.88341e-19	-6.04837	0.016	0.226	1.55214e-14	4	Dst
Ceacam1.3	1.22016e-18	1.01906	0.386	0.174	2.75135e-14	4	Ceacam1
Tlr2.2	1.77349e-18	-1.70707	0.339	0.534	3.99905e-14	4	Tlr2
Spata13	4.02178e-18	-1.68009	0.194	0.436	9.06872e-14	4	Spata13
Pik3cb.2	5.66637e-18	-1.92224	0.229	0.437	1.27771e-13	4	Pik3cb
Tet2	5.85195e-18	-1.21951	0.502	0.648	1.31956e-13	4	Tet2
Bcl2a1a.2	6.06453e-18	-2.03013	0.276	0.468	1.36749e-13	4	Bcl2a1a
Gna13.2	1.10903e-17	-1.03729	0.765	0.809	2.50076e-13	4	Gna13
Pram1	1.18279e-17	1.37398	0.235	0.085	2.66707e-13	4	Pram1
Fdps.1	1.84101e-17	1.10998	0.445	0.233	4.15129e-13	4	Fdps
Tank.1	1.93571e-17	-1.21596	0.677	0.746	4.36483e-13	4	Tank
Runx3.1	2.04228e-17	-2.02281	0.326	0.51	4.60513e-13	4	Runx3
Adam15	3.04534e-17	1.02215	0.458	0.241	6.86693e-13	4	Adam15
Dusp16.1	3.31289e-17	-1.83716	0.361	0.541	7.47024e-13	4	Dusp16
Skil.2	3.36688e-17	-1.31516	0.423	0.602	7.59197e-13	4	Skil
Htr7.3	4.33387e-17	-2.4447	0.219	0.423	9.77243e-13	4	Htr7
Spn.2	5.03682e-17	1.01551	0.395	0.189	1.13575e-12	4	Spn
Nrp2.3	5.82037e-17	-2.99154	0.15	0.354	1.31244e-12	4	Nrp2
Cd274.2	7.66476e-17	-1.13017	0.809	0.83	1.72833e-12	4	Cd274
Traf3.1	1.08556e-16	-1.24231	0.605	0.719	2.44783e-12	4	Traf3
Arl5c	1.36125e-16	-1.44029	0.398	0.563	3.06948e-12	4	Arl5c
Stard8	1.82473e-16	1.13201	0.288	0.119	4.11458e-12	4	Stard8
Cysltr1	1.91996e-16	1.03645	0.354	0.164	4.32933e-12	4	Cysltr1
Rgs14	2.09619e-16	1.02698	0.313	0.137	4.72669e-12	4	Rgs14
Hif1a.2	2.67413e-16	-1.23625	0.771	0.8	6.0299e-12	4	Hif1a
Runx1	2.93727e-16	-1.01378	0.793	0.846	6.62325e-12	4	Runx1
Abca1.4	3.38967e-16	-4.1427	0.044	0.239	7.64336e-12	4	Abca1
Axl.1	4.23139e-16	-1.82389	0.213	0.424	9.54135e-12	4	Axl
Slc7a2.4	4.39804e-16	-6.6369	0.022	0.206	9.91713e-12	4	Slc7a2
Nos2.4	6.95591e-16	-6.37758	0.028	0.213	1.56849e-11	4	Nos2
Sik3.1	1.02226e-15	-1.36688	0.586	0.686	2.3051e-11	4	Sik3
Fkbp1b	1.30045e-15	1.41419	0.229	0.088	2.93238e-11	4	Fkbp1b
Pwwp3a	1.36787e-15	1.20874	0.207	0.074	3.08441e-11	4	Pwwp3a
Ecm1	2.0368e-15	1.0054	0.304	0.133	4.59279e-11	4	Ecm1
Idi1.1	2.50932e-15	1.13023	0.351	0.171	5.65827e-11	4	Idi1
Chd7.2	3.21823e-15	-1.26805	0.464	0.622	7.25678e-11	4	Chd7
Arg2.3	3.32621e-15	-3.49747	0.031	0.214	7.50027e-11	4	Arg2
Sqle	3.32997e-15	1.32317	0.216	0.08	7.50874e-11	4	Sqle
Fdft1	3.75089e-15	1.31642	0.248	0.101	8.45788e-11	4	Fdft1
Kcnab2	4.12782e-15	1.06712	0.288	0.126	9.30782e-11	4	Kcnab2
Tent5c.3	4.42625e-15	-3.41872	0.047	0.232	9.98075e-11	4	Tent5c
Mdfic.2	6.98463e-15	-1.48886	0.564	0.66	1.57497e-10	4	Mdfic
Pdlim2	7.31989e-15	1.56375	0.201	0.073	1.65056e-10	4	Pdlim2
Zfp516	7.35928e-15	-1.55445	0.251	0.446	1.65944e-10	4	Zfp516
Ass1.3	8.07875e-15	-1.5412	0.539	0.641	1.82168e-10	4	Ass1
Spon1.2	9.69785e-15	-1.39671	0.467	0.613	2.18677e-10	4	Spon1
Nol12	1.4056e-14	1.04252	0.348	0.168	3.16948e-10	4	Nol12
Traf1.1	2.38323e-14	-1.79812	0.232	0.419	5.37394e-10	4	Traf1
Cttnbp2nl.2	3.40926e-14	-1.89075	0.176	0.368	7.68753e-10	4	Cttnbp2nl
Kdm6b.1	3.5382e-14	-1.36502	0.433	0.554	7.97829e-10	4	Kdm6b
Nrg1.3	4.48862e-14	-2.77911	0.166	0.355	1.01214e-09	4	Nrg1
Mefv	5.05942e-14	-1.56259	0.204	0.401	1.14085e-09	4	Mefv
Rasgef1b	6.6151e-14	-1.35229	0.313	0.511	1.49164e-09	4	Rasgef1b
Dnase1l3.2	7.81612e-14	-2.9169	0.138	0.315	1.76246e-09	4	Dnase1l3
Ifih1.1	7.8396e-14	-1.01806	0.652	0.724	1.76775e-09	4	Ifih1
Tubb2a	2.22548e-13	1.01045	0.276	0.122	5.01823e-09	4	Tubb2a
Cyp4f18.1	2.48832e-13	-1.48659	0.376	0.522	5.61092e-09	4	Cyp4f18
Clec5a.3	3.94761e-13	-1.5106	0.27	0.445	8.90148e-09	4	Clec5a
Oasl1.2	4.66708e-13	-1.6209	0.279	0.453	1.05238e-08	4	Oasl1
Icam1	6.5939e-13	-1.03721	0.564	0.67	1.48686e-08	4	Icam1
Ell2.2	6.93269e-13	-1.8769	0.238	0.419	1.56325e-08	4	Ell2
Etv3	7.12585e-13	-1.84407	0.185	0.361	1.60681e-08	4	Etv3
Csf3r	9.00697e-13	-1.06787	0.436	0.584	2.03098e-08	4	Csf3r
Rapgef1	9.92953e-13	-1.11232	0.395	0.544	2.23901e-08	4	Rapgef1
Sod2.2	1.01947e-12	-1.02398	0.915	0.845	2.2988e-08	4	Sod2
Tor3a	2.85384e-12	-1.09857	0.379	0.534	6.43512e-08	4	Tor3a
Txnrd1.2	3.46778e-12	-1.28606	0.404	0.532	7.81951e-08	4	Txnrd1
Vill	5.70667e-12	1.05016	0.257	0.119	1.2868e-07	4	Vill
Naip2.2	5.73932e-12	-1.34661	0.476	0.586	1.29416e-07	4	Naip2
Cxcr4.1	1.12029e-11	-1.88647	0.122	0.294	2.52613e-07	4	Cxcr4
Phlpp1.3	1.52375e-11	-2.0514	0.245	0.411	3.4359e-07	4	Phlpp1
Ccrl2.2	1.537e-11	-1.417	0.295	0.456	3.46579e-07	4	Ccrl2
Fabp5.2	1.68956e-11	-2.94229	0.116	0.284	3.80979e-07	4	Fabp5
Rrp1b	1.7281e-11	1.20207	0.254	0.12	3.89669e-07	4	Rrp1b
Rbm47	1.72863e-11	-1.08332	0.646	0.703	3.89789e-07	4	Rbm47
Ccl5.3	1.95892e-11	-2.47939	0.395	0.514	4.41718e-07	4	Ccl5
Otulinl.3	2.57394e-11	-1.013	0.486	0.596	5.80397e-07	4	Otulinl
Tfec.2	2.71912e-11	-2.26323	0.107	0.267	6.13135e-07	4	Tfec
Disc1	2.72698e-11	-1.73695	0.141	0.307	6.14908e-07	4	Disc1
Fam117a	3.54595e-11	1.03196	0.235	0.107	7.99577e-07	4	Fam117a
Sh3pxd2b.3	3.68037e-11	-2.27449	0.144	0.3	8.29887e-07	4	Sh3pxd2b
Nfat5.1	4.03752e-11	-1.10965	0.483	0.6	9.10421e-07	4	Nfat5
Lgmn.1	4.24286e-11	-1.41538	0.408	0.541	9.56722e-07	4	Lgmn
Tcf4.1	6.59844e-11	-1.39071	0.361	0.51	1.48788e-06	4	Tcf4
Cd38.3	6.73977e-11	-2.01691	0.147	0.311	1.51975e-06	4	Cd38
AU020206.3	6.8979e-11	-1.48857	0.398	0.514	1.55541e-06	4	AU020206
Foxp4.3	8.11741e-11	-2.84568	0.06	0.203	1.8304e-06	4	Foxp4
Creb5.3	1.72773e-10	-1.43507	0.687	0.71	3.89585e-06	4	Creb5
Smox.2	1.75447e-10	-1.69501	0.223	0.379	3.95614e-06	4	Smox
Isyna1	2.71397e-10	1.13908	0.204	0.091	6.11973e-06	4	Isyna1
Bhlhe40.3	2.88523e-10	-2.09412	0.116	0.267	6.5059e-06	4	Bhlhe40
Csf2rb2.1	2.99908e-10	-1.32461	0.279	0.429	6.76262e-06	4	Csf2rb2
Hivep1	3.11109e-10	-1.07856	0.436	0.553	7.0152e-06	4	Hivep1
Cd69.2	3.1736e-10	-1.71445	0.241	0.388	7.15614e-06	4	Cd69
Mthfs.1	3.68934e-10	-1.6304	0.182	0.34	8.3191e-06	4	Mthfs
Basp1.4	3.91048e-10	-2.70891	0.088	0.231	8.81773e-06	4	Basp1
Stard4	4.07672e-10	1.14942	0.223	0.104	9.1926e-06	4	Stard4
Tarm1.2	4.32054e-10	-1.91938	0.194	0.338	9.74238e-06	4	Tarm1
Prdm1	4.51236e-10	-1.70094	0.144	0.299	1.01749e-05	4	Prdm1
Gadd45b	4.53012e-10	-1.44574	0.245	0.395	1.0215e-05	4	Gadd45b
Nfkbie	4.61807e-10	-1.02137	0.345	0.475	1.04133e-05	4	Nfkbie
Bbx.1	4.86833e-10	-1.28267	0.448	0.544	1.09776e-05	4	Bbx
Plcl1.2	4.93648e-10	-1.8459	0.223	0.375	1.11313e-05	4	Plcl1
Tes.2	6.13653e-10	-2.12134	0.119	0.265	1.38373e-05	4	Tes
Cd9.4	7.18361e-10	-2.52166	0.138	0.282	1.61983e-05	4	Cd9
Dmxl2.3	7.44421e-10	-2.32687	0.119	0.262	1.6786e-05	4	Dmxl2
Pik3c2a.1	7.99851e-10	-1.09728	0.511	0.6	1.80358e-05	4	Pik3c2a
Tbc1d8.1	8.00029e-10	-1.82801	0.16	0.312	1.80399e-05	4	Tbc1d8
Ttc39b.3	1.11266e-09	-1.41179	0.332	0.449	2.50894e-05	4	Ttc39b
Kynu.1	1.19317e-09	-2.07771	0.135	0.285	2.69048e-05	4	Kynu
Cpd.3	1.21257e-09	-2.24071	0.113	0.253	2.73422e-05	4	Cpd
Gch1	1.33478e-09	-1.01864	0.433	0.547	3.00981e-05	4	Gch1
Abcg1.2	2.08687e-09	-1.1194	0.404	0.532	4.70568e-05	4	Abcg1
Mylip.2	2.58453e-09	-1.7957	0.129	0.273	5.82785e-05	4	Mylip
Zc3h12c.1	3.87572e-09	-2.29832	0.144	0.281	8.73937e-05	4	Zc3h12c
Epb41l2.3	4.00353e-09	-1.06454	0.668	0.7	9.02756e-05	4	Epb41l2
Rab20.3	4.74479e-09	-1.65638	0.185	0.319	0.00010699	4	Rab20
Smim3.1	7.15271e-09	-1.7081	0.138	0.275	0.000161286	4	Smim3
Tlr7	1.2564e-08	-1.24799	0.241	0.377	0.000283305	4	Tlr7
Mllt6.3	1.37806e-08	-1.74765	0.122	0.254	0.000310738	4	Mllt6
Gm31718.2	2.05092e-08	-1.65167	0.091	0.221	0.000462463	4	Gm31718
Nsd2.2	2.32223e-08	-1.46341	0.254	0.377	0.000523641	4	Nsd2
Acsl1.3	2.95018e-08	-2.0933	0.304	0.408	0.000665235	4	Acsl1
Pcgf5	3.4193e-08	-1.06336	0.47	0.567	0.000771019	4	Pcgf5
Adap2.2	4.10379e-08	-1.14304	0.583	0.611	0.000925364	4	Adap2
Tspan13.1	4.77223e-08	-1.02944	0.511	0.569	0.00107609	4	Tspan13
Ptgs2.3	5.28742e-08	-1.98677	0.094	0.22	0.00119226	4	Ptgs2
Slc44a2	5.95948e-08	-1.23456	0.188	0.319	0.0013438	4	Slc44a2
Etnk1.1	6.10936e-08	-1.01398	0.48	0.555	0.0013776	4	Etnk1
Gla.1	6.20911e-08	-1.77067	0.094	0.218	0.00140009	4	Gla
Ccl4	6.7088e-08	-1.68088	0.257	0.39	0.00151277	4	Ccl4
Bcl2l1.3	7.78074e-08	-1.90793	0.138	0.26	0.00175448	4	Bcl2l1
Ddhd1	9.49212e-08	-1.08954	0.583	0.627	0.00214038	4	Ddhd1
I830077J02Rik.2	1.4136e-07	-1.01735	0.298	0.416	0.00318754	4	I830077J02Rik
Elk3.2	1.58219e-07	-1.1082	0.398	0.489	0.00356767	4	Elk3
Nlrp3.1	1.64942e-07	-1.11693	0.317	0.44	0.00371927	4	Nlrp3
Tnip3.2	2.02022e-07	-1.7152	0.179	0.302	0.0045554	4	Tnip3
Plekha1.1	3.9245e-07	-1.14965	0.342	0.447	0.00884935	4	Plekha1
Adap2os.2	3.98983e-07	-1.37841	0.223	0.336	0.00899666	4	Adap2os
Nod2	4.49121e-07	-1.01954	0.304	0.411	0.0101272	4	Nod2
Fhod1.1	4.56791e-07	-1.53337	0.163	0.279	0.0103002	4	Fhod1
Tgm2.3	4.8452e-07	-1.08631	0.492	0.565	0.0109254	4	Tgm2
Tgif1.1	5.90435e-07	-1.21651	0.282	0.383	0.0133137	4	Tgif1
Itgb5.1	7.64278e-07	-1.41635	0.138	0.256	0.0172337	4	Itgb5
Cd83	7.79993e-07	-1.15777	0.288	0.409	0.0175881	4	Cd83
Tec	8.24866e-07	-1.12967	0.364	0.449	0.0185999	4	Tec
Tagap1.2	9.5569e-07	-1.52242	0.132	0.244	0.0215498	4	Tagap1
Glipr1	1.09468e-06	-1.21468	0.223	0.342	0.024684	4	Glipr1
Slc29a3.1	1.4405e-06	-1.131	0.31	0.407	0.0324819	4	Slc29a3
Met.2	1.54125e-06	-1.77533	0.129	0.239	0.0347536	4	Met
Itga5.2	1.64381e-06	-1.14165	0.386	0.472	0.0370662	4	Itga5
Luzp1.2	2.01817e-06	-1.27822	0.238	0.352	0.0455078	4	Luzp1
Osbpl8.2	2.25105e-06	-1.1061	0.636	0.656	0.050759	4	Osbpl8
Mtmr14	2.35868e-06	-1.23799	0.169	0.282	0.0531859	4	Mtmr14
Ric1.3	2.57802e-06	-1.27483	0.373	0.454	0.0581317	4	Ric1
Rnf217	2.72824e-06	-1.27371	0.245	0.352	0.061519	4	Rnf217
Arid5a.1	2.99615e-06	-1.12099	0.273	0.369	0.0675601	4	Arid5a
Zc3h12a.1	3.11755e-06	-1.24847	0.182	0.292	0.0702977	4	Zc3h12a
Mgat5	4.1635e-06	-1.0861	0.382	0.46	0.0938828	4	Mgat5
Gpr18	4.51498e-06	-1.20917	0.16	0.267	0.101808	4	Gpr18
Sulf2	5.22567e-06	-1.05445	0.185	0.303	0.117834	4	Sulf2
Gatm.3	5.80539e-06	-1.65692	0.176	0.279	0.130906	4	Gatm
Man1a	6.02731e-06	-1.04705	0.398	0.479	0.13591	4	Man1a
Usp18.1	7.02255e-06	-1.08859	0.345	0.427	0.158351	4	Usp18
Aig1.1	7.60707e-06	-1.07412	0.527	0.557	0.171532	4	Aig1
Extl3.1	7.70592e-06	-1.46401	0.194	0.291	0.173761	4	Extl3
Il15ra.2	8.60852e-06	-1.09495	0.348	0.424	0.194114	4	Il15ra
Rufy3	9.69884e-06	-1.07841	0.361	0.442	0.218699	4	Rufy3
Ppp1r15a	9.74187e-06	-1.1332	0.207	0.315	0.219669	4	Ppp1r15a
Nedd4l	1.09874e-05	-1.14961	0.288	0.384	0.247756	4	Nedd4l
Jaml	1.24853e-05	-1.31943	0.129	0.229	0.281531	4	Jaml
Rhoh	1.46926e-05	-1.11293	0.213	0.313	0.331303	4	Rhoh
Alas1.2	1.59254e-05	-1.18163	0.32	0.395	0.359102	4	Alas1
Ktn1	1.71345e-05	-1.08428	0.326	0.413	0.386365	4	Ktn1
Chpt1	1.76728e-05	-1.11505	0.157	0.263	0.398503	4	Chpt1
Cpeb4.1	1.77445e-05	-1.19792	0.323	0.411	0.400121	4	Cpeb4
Ramp1.3	1.86828e-05	-1.0428	0.144	0.245	0.42128	4	Ramp1
Crem.1	2.18874e-05	-1.23253	0.122	0.22	0.49354	4	Crem
Slfn9.1	2.85669e-05	-1.09507	0.185	0.282	0.644155	4	Slfn9
Gk	2.8902e-05	-1.11663	0.373	0.443	0.651711	4	Gk
4930430E12Rik.3	3.69509e-05	-1.66826	0.125	0.212	0.833205	4	4930430E12Rik
Aopep.2	4.19457e-05	-1.00447	0.295	0.387	0.945834	4	Aopep
Furin.2	4.41903e-05	-1.07897	0.53	0.557	0.996446	4	Furin
Clec4e.2	4.7415e-05	-1.23221	0.567	0.588	1	4	Clec4e
Zbtb18.3	5.46588e-05	-1.25148	0.119	0.21	1	4	Zbtb18
Traf6.2	5.60722e-05	-1.04272	0.263	0.346	1	4	Traf6
Plekhm2.2	6.86142e-05	-1.18105	0.292	0.363	1	4	Plekhm2
Ccl3.1	7.3849e-05	-1.93726	0.132	0.221	1	4	Ccl3
Sh2b2.1	8.5005e-05	-1.11588	0.138	0.228	1	4	Sh2b2
Dis3l2	9.97917e-05	-1.00401	0.27	0.352	1	4	Dis3l2
Mdm2.2	0.000112745	-1.05549	0.545	0.57	1	4	Mdm2
4632427E13Rik	0.000121891	-1.15279	0.129	0.215	1	4	4632427E13Rik
Slc38a6.3	0.000174012	-1.36248	0.154	0.237	1	4	Slc38a6
Bcl2.1	0.000182642	-1.4779	0.132	0.21	1	4	Bcl2
Gm26917.3	0.000206302	-2.65229	0.285	0.356	1	4	Gm26917
Pspc1	0.000241685	-1.01157	0.207	0.289	1	4	Pspc1
Nceh1.1	0.000244263	-1.49951	0.15	0.226	1	4	Nceh1
Dgkh	0.000291626	-1.08292	0.232	0.312	1	4	Dgkh
Avl9	0.000320235	-1.03978	0.248	0.321	1	4	Avl9
Tma16.2	0.000351654	-1.24372	0.135	0.211	1	4	Tma16
Fchsd2.1	0.000417749	-1.20202	0.185	0.257	1	4	Fchsd2
Got1.1	0.00104678	-1.01912	0.179	0.251	1	4	Got1
Dtnbp1.2	0.00124015	-1.02008	0.339	0.386	1	4	Dtnbp1
Inpp5b.2	0.00157764	-1.29243	0.207	0.265	1	4	Inpp5b
Zfp609.1	0.00166199	-1.07688	0.254	0.315	1	4	Zfp609
Il15.2	0.00171147	-1.25398	0.288	0.34	1	4	Il15
Acod1.2	0.00173012	-1.06477	0.69	0.625	1	4	Acod1
Mnat1	0.00176794	-1.00319	0.154	0.218	1	4	Mnat1
Rftn1.3	0.00189664	-1.13466	0.461	0.477	1	4	Rftn1
Dapk1.3	0.00200084	-1.30843	0.27	0.323	1	4	Dapk1
Gm15283.2	0.00218504	-1.03434	0.307	0.366	1	4	Gm15283
Smurf1.2	0.00244022	-1.23904	0.172	0.232	1	4	Smurf1
St7.1	0.00246313	-1.32254	0.248	0.302	1	4	St7
Atp6v0a1.1	0.00250381	-1.20526	0.295	0.336	1	4	Atp6v0a1
Maml2	0.00252112	-1.07854	0.32	0.369	1	4	Maml2
Cemip2.1	0.00271925	-1.09294	0.232	0.29	1	4	Cemip2
Galnt7.2	0.00300408	-1.14652	0.31	0.359	1	4	Galnt7
Ncoa5	0.00305824	-1.0379	0.172	0.233	1	4	Ncoa5
Tnf.2	0.00352575	-1.22414	0.238	0.297	1	4	Tnf
Il1b.2	0.00415809	-1.12619	0.712	0.679	1	4	Il1b
Ier3.2	0.00554914	-1.06769	0.273	0.327	1	4	Ier3
Bcar3	3.19029e-201	6.36623	0.457	0.01	7.19378e-197	5	Bcar3
Blnk	3.14222e-134	5.28154	0.414	0.017	7.08539e-130	5	Blnk
Zfp704	6.03381e-122	5.3864	0.353	0.013	1.36056e-117	5	Zfp704
Pmp22	9.59805e-113	5.48482	0.284	0.008	2.16426e-108	5	Pmp22
Syne1	1.00997e-103	5.49786	0.457	0.033	2.27739e-99	5	Syne1
Aff3	1.44688e-98	7.70175	0.216	0.004	3.26257e-94	5	Aff3
Cd63.1	2.43866e-97	3.77488	0.655	0.081	5.49892e-93	5	Cd63
Prkca	3.29986e-96	6.03761	0.371	0.022	7.44085e-92	5	Prkca
Pdgfc	1.27472e-92	5.72012	0.233	0.007	2.87437e-88	5	Pdgfc
Pmepa1	1.11226e-88	3.84493	0.448	0.037	2.50803e-84	5	Pmepa1
Psd3	2.82793e-80	4.76842	0.379	0.029	6.3767e-76	5	Psd3
Cdh1	9.02965e-78	5.36756	0.207	0.007	2.0361e-73	5	Cdh1
Tns1	3.97448e-73	4.63829	0.259	0.013	8.96204e-69	5	Tns1
Ahnak2	9.47275e-70	4.71616	0.224	0.01	2.13601e-65	5	Ahnak2
Mrc1	1.79033e-67	4.54519	0.336	0.028	4.037e-63	5	Mrc1
Emp1	1.46763e-61	3.68675	0.379	0.039	3.30935e-57	5	Emp1
Ets1	1.90488e-60	5.0186	0.207	0.01	4.29532e-56	5	Ets1
Dip2c	1.4553e-57	3.69283	0.379	0.043	3.28156e-53	5	Dip2c
Ms4a4c	7.95907e-57	-3.78169	0.181	0.932	1.79469e-52	5	Ms4a4c
Rnf180.1	8.7479e-56	2.87357	0.474	0.069	1.97256e-51	5	Rnf180
Slc41a2	2.0307e-51	4.13098	0.319	0.033	4.57902e-47	5	Slc41a2
Plxdc2	1.11952e-50	3.63894	0.431	0.065	2.5244e-46	5	Plxdc2
Tanc2	4.80021e-49	3.68808	0.328	0.037	1.0824e-44	5	Tanc2
Card11	1.92758e-48	4.48165	0.293	0.031	4.34649e-44	5	Card11
Ms4a6c	2.45819e-48	-2.3587	0.517	0.952	5.54297e-44	5	Ms4a6c
Ifi205	1.33412e-47	-4.59406	0.112	0.835	3.00831e-43	5	Ifi205
Lhfpl2.1	4.17261e-47	2.85447	0.466	0.079	9.40881e-43	5	Lhfpl2
Cd52	8.41181e-47	-1.90025	0.759	0.962	1.89678e-42	5	Cd52
Mtss1	9.0718e-46	3.08362	0.578	0.136	2.0456e-41	5	Mtss1
Nav2	1.48143e-44	4.67294	0.31	0.037	3.34047e-40	5	Nav2
Ifitm3	3.25235e-44	-2.30409	0.595	0.954	7.33372e-40	5	Ifitm3
Cd9.5	5.3302e-44	2.74591	0.75	0.253	1.20191e-39	5	Cd9
Plac8.1	1.10337e-43	-2.4834	0.543	0.947	2.48798e-39	5	Plac8
Dhrs3.1	6.26786e-43	3.54006	0.44	0.082	1.41334e-38	5	Dhrs3
Fblim1	1.29799e-41	3.61396	0.241	0.023	2.92684e-37	5	Fblim1
Cadm1	3.33766e-41	3.25836	0.25	0.025	7.52609e-37	5	Cadm1
Prdx5	2.90667e-40	-2.26183	0.759	0.941	6.55426e-36	5	Prdx5
Ms4a6b.1	5.35453e-40	-2.48845	0.345	0.885	1.20739e-35	5	Ms4a6b
Gm47507	6.6646e-40	3.84255	0.25	0.027	1.5028e-35	5	Gm47507
Tbc1d4	1.44675e-39	5.10506	0.207	0.018	3.26227e-35	5	Tbc1d4
Aqp9	8.7159e-38	5.23258	0.233	0.025	1.96535e-33	5	Aqp9
Arhgap22	1.32523e-37	3.04826	0.328	0.048	2.98826e-33	5	Arhgap22
C3ar1	2.07079e-36	3.17651	0.483	0.115	4.66942e-32	5	C3ar1
Ly6i.1	2.80462e-36	-3.45979	0.172	0.801	6.32414e-32	5	Ly6i
Lmna	3.23333e-36	2.8475	0.638	0.207	7.29083e-32	5	Lmna
Ank2	3.43561e-36	4.13455	0.276	0.037	7.74696e-32	5	Ank2
Lst1.1	6.34597e-36	-2.10066	0.397	0.895	1.43095e-31	5	Lst1
Tmsb10.2	8.09326e-36	-2.09031	0.862	0.961	1.82495e-31	5	Tmsb10
Pde4d.1	2.96058e-35	3.63657	0.371	0.069	6.6758e-31	5	Pde4d
Ifi211	1.27933e-34	-2.09913	0.422	0.891	2.88477e-30	5	Ifi211
Il7r.1	3.85265e-34	1.79615	0.431	0.085	8.68734e-30	5	Il7r
Cd81	5.29601e-34	3.35784	0.276	0.039	1.1942e-29	5	Cd81
Ly6c2	9.47324e-34	-1.77865	0.328	0.909	2.13612e-29	5	Ly6c2
Pla2g7.2	1.65676e-33	-2.36459	0.25	0.846	3.73583e-29	5	Pla2g7
Ifi204.1	2.65653e-33	-1.94061	0.474	0.918	5.99021e-29	5	Ifi204
Fcer1g	3.48536e-33	-1.07356	0.931	0.976	7.85915e-29	5	Fcer1g
Ifi27l2a	5.77743e-33	-1.96133	0.638	0.923	1.30275e-28	5	Ifi27l2a
Dab2.1	8.59397e-33	2.21809	0.509	0.127	1.93785e-28	5	Dab2
Atox1	1.61417e-32	-1.60926	0.638	0.919	3.6398e-28	5	Atox1
Ms4a6d	2.23912e-32	-1.92881	0.422	0.904	5.04899e-28	5	Ms4a6d
Cfb.3	2.91738e-32	-2.27795	0.241	0.862	6.5784e-28	5	Cfb
Gbp5	1.0957e-31	-2.48026	0.336	0.84	2.4707e-27	5	Gbp5
Hpgds	1.38895e-31	3.66091	0.233	0.03	3.13194e-27	5	Hpgds
Rhoc	3.21916e-31	3.46801	0.276	0.042	7.25889e-27	5	Rhoc
Slfn1	8.11363e-31	-2.29456	0.302	0.814	1.82954e-26	5	Slfn1
Gm4258	1.20525e-30	3.44545	0.319	0.057	2.71772e-26	5	Gm4258
Fam49b	1.87993e-30	-1.27718	0.853	0.975	4.23905e-26	5	Fam49b
Tmcc3.2	3.50387e-30	2.33472	0.647	0.236	7.90088e-26	5	Tmcc3
Cers6.1	6.16719e-30	-1.87289	0.733	0.945	1.39064e-25	5	Cers6
Fgr	7.50405e-30	-1.76614	0.5	0.901	1.69209e-25	5	Fgr
Ptpn1	1.07742e-29	-1.54221	0.647	0.92	2.42948e-25	5	Ptpn1
Ifi209.1	2.81349e-29	-2.02277	0.371	0.842	6.34413e-25	5	Ifi209
Jarid2	3.83462e-29	-1.7808	0.517	0.903	8.64668e-25	5	Jarid2
S100a4.1	5.27479e-29	-2.2973	0.336	0.808	1.18941e-24	5	S100a4
Cxcl9.3	9.4647e-29	-3.84987	0.181	0.72	2.1342e-24	5	Cxcl9
Gpr141.1	9.71852e-29	-1.82895	0.414	0.89	2.19143e-24	5	Gpr141
Ccr2.1	1.21547e-28	-2.32007	0.293	0.799	2.74076e-24	5	Ccr2
Ifitm2.1	1.72427e-28	-1.88885	0.526	0.881	3.88806e-24	5	Ifitm2
Cd200r1.1	2.75429e-28	3.35574	0.44	0.116	6.21065e-24	5	Cd200r1
Gm21188	4.25107e-28	-2.04639	0.224	0.782	9.58573e-24	5	Gm21188
Wfdc17.1	5.92241e-28	-2.22959	0.353	0.841	1.33544e-23	5	Wfdc17
Tmem131.1	8.91409e-28	-2.33101	0.353	0.795	2.01004e-23	5	Tmem131
Zbp1	1.81863e-27	-1.5496	0.56	0.895	4.10083e-23	5	Zbp1
Klra2.1	3.33958e-27	-1.66325	0.44	0.88	7.53041e-23	5	Klra2
Aif1.1	3.99042e-27	-2.2026	0.284	0.796	8.99799e-23	5	Aif1
Zdhhc14	4.04393e-27	4.40774	0.224	0.032	9.11866e-23	5	Zdhhc14
Ptprc	7.07763e-27	-1.13969	0.871	0.981	1.59594e-22	5	Ptprc
Pirb	1.44336e-26	-1.81934	0.422	0.846	3.25464e-22	5	Pirb
Hck	1.49047e-26	-1.40557	0.526	0.929	3.36087e-22	5	Hck
Kcnk13	2.37199e-26	3.33614	0.25	0.041	5.34861e-22	5	Kcnk13
Slfn5.1	2.53324e-26	-2.1645	0.397	0.824	5.7122e-22	5	Slfn5
AB124611	3.07217e-26	-1.93965	0.31	0.804	6.92744e-22	5	AB124611
Ccl7	8.42069e-26	3.45923	0.267	0.047	1.89878e-21	5	Ccl7
Pvt1	1.28415e-25	3.28638	0.284	0.054	2.89563e-21	5	Pvt1
Rgs1.3	1.43271e-25	2.91188	0.534	0.177	3.23062e-21	5	Rgs1
Ifi30	2.72108e-25	-1.26366	0.655	0.939	6.13576e-21	5	Ifi30
Vat1	3.21709e-25	2.95009	0.336	0.076	7.25422e-21	5	Vat1
Ifi213	4.12754e-25	-2.39966	0.233	0.736	9.3072e-21	5	Ifi213
Cxcl10.3	4.19015e-25	-3.00285	0.172	0.694	9.44837e-21	5	Cxcl10
Isg15	1.85987e-24	-2.15881	0.5	0.838	4.19381e-20	5	Isg15
Inpp4b	1.90889e-24	3.77682	0.362	0.09	4.30436e-20	5	Inpp4b
Etv6.1	6.12252e-24	-1.39357	0.776	0.95	1.38057e-19	5	Etv6
Sod2.3	7.10624e-24	-1.80534	0.509	0.863	1.60238e-19	5	Sod2
Ptk2	7.21677e-24	3.44548	0.216	0.033	1.62731e-19	5	Ptk2
Cerk.2	9.60133e-24	1.99079	0.552	0.201	2.165e-19	5	Cerk
Arhgef12	1.0293e-23	3.19225	0.284	0.058	2.32096e-19	5	Arhgef12
Gda	1.78949e-23	-1.67268	0.534	0.876	4.03512e-19	5	Gda
Marcksl1	3.65541e-23	-4.41677	0.043	0.55	8.24259e-19	5	Marcksl1
[truncated: 3,754 more rows]

## Sheet: S4B. MDM_2_DEGs
Table S4B. Differential gene expression in CCR2WT MDM_2 cells versus CCR2ΔMHCII MDM_2 cells. Related to Fig. 5D.
Column1	p_val	avg_log2FC	pct.1	pct.2	p_val_adj
H2-Ab1	5.9717e-74	5.04217	0.908	0.257	1.34656e-69
Fpr1	3.39932e-05	2.76223	0.127	0.027	0.766513
Cd1d1	3.6198e-05	2.32056	0.148	0.041	0.816229
Rpl9-ps6	2.28864e-07	2.23918	0.238	0.081	0.00516065
Hist1h2ap	0.00182933	2.20458	0.112	0.041	1
Saa3	0.00104485	2.18893	0.209	0.113	1
S100a8	0.00382276	2.09836	0.182	0.099	1
Slc16a1	0.00183514	2.01085	0.107	0.036	1
Tsix	9.54883e-06	1.9112	0.268	0.126	0.215317
Trim28	0.000149176	1.72254	0.156	0.054	1
Msmo1	0.00072352	1.71986	0.163	0.072	1
Hagh	0.00378971	1.67345	0.112	0.045	1
Card9	0.0192625	1.60669	0.105	0.05	1
Il12a	0.0104543	1.4558	0.144	0.077	1
Ripor2	0.0033853	1.41735	0.195	0.108	1
Cfap410	0.000778243	1.41256	0.114	0.036	1
Pop4	0.00479266	1.38919	0.158	0.081	1
Slpi	9.15565e-05	1.38555	0.406	0.266	1
Hlx	0.00263431	1.36033	0.105	0.036	1
Ccnd3	2.00216e-05	1.34696	0.27	0.126	0.451466
1110008P14Rik	0.000136082	1.3414	0.185	0.072	1
Ccl4	0.000280309	1.32855	0.484	0.347	1
Mrpl9	0.00179878	1.30303	0.156	0.072	1
Ccl3	0.0240031	1.28052	0.246	0.176	1
Mto1	0.016058	1.2681	0.112	0.054	1
Agl	0.00605368	1.25591	0.175	0.095	1
Rcl1	0.00850741	1.24785	0.175	0.099	1
Ms4a4a	0.00637312	1.23153	0.217	0.135	1
0610009B22Rik	0.00608151	1.23016	0.134	0.063	1
Pilrb1	0.000656867	1.22946	0.197	0.095	1
Nr2c2ap	0.0322747	1.22221	0.105	0.054	1
Noc4l	0.0182562	1.21594	0.129	0.068	1
Fam177a	0.00108432	1.20473	0.217	0.117	1
Zfp408	0.016075	1.20198	0.117	0.059	1
5830432E09Rik	0.018054	1.19769	0.117	0.059	1
Cd38	1.0403e-17	1.19015	0.745	0.419	2.34577e-13
Pmaip1	0.000195725	1.17889	0.273	0.144	1
Pigm	0.0109739	1.17391	0.122	0.059	1
Acads	0.0417156	1.17358	0.107	0.059	1
Fdps	0.024922	1.16334	0.105	0.054	1
Fpr2	9.77141e-11	1.1357	0.667	0.414	2.20335e-06
Nop56	0.0162577	1.13289	0.161	0.095	1
Gm19951	0.0277166	1.13236	0.209	0.14	1
Wdr89	0.00637005	1.11946	0.102	0.041	1
Fancl	0.0432327	1.11702	0.112	0.063	1
P2ry13	0.00685584	1.11654	0.139	0.068	1
Ftl1-ps1	0.00559778	1.10833	0.173	0.095	1
Il1r2	0.0105525	1.09856	0.219	0.14	1
Gm14023	0.00363956	1.09517	0.131	0.059	1
Msl3	0.0313709	1.09322	0.175	0.113	1
Mrps5	0.04974	1.08643	0.119	0.072	1
Alpk2	0.0228538	1.08633	0.273	0.198	1
Gm20186	0.0282732	1.08072	0.187	0.122	1
Ints6l	0.0101782	1.07903	0.127	0.063	1
Gm42418	0.0287674	1.07743	0.988	0.977	1
Src	0.0334329	1.0552	0.219	0.153	1
Il1rap	0.00978542	1.04402	0.165	0.09	1
Fgfr1op	0.0275265	1.03768	0.151	0.09	1
Tubb4b	0.000717128	1.03695	0.333	0.212	1
Zfp346	0.00386291	-1.77363	0.066	0.131	1
Pmvk	0.000643043	1.03435	0.231	0.117	1
Syce2	0.00816069	1.03063	0.124	0.059	1
Zfp36l1	0.00468042	1.02446	0.363	0.266	1
Clybl	0.0101198	1.02257	0.182	0.108	1
Ddx39	0.00400314	1.01819	0.243	0.153	1
Rhov	0.00697366	1.01205	0.202	0.122	1
Hist1h4d	0.0210688	1.00096	0.178	0.108	1
Ndufb10	0.000298938	1.00059	0.338	0.207	1
Gxylt1	0.0201062	0.990956	0.202	0.131	1
Cdk4	0.00499826	0.987604	0.229	0.14	1
Eci2	0.0216577	0.985812	0.148	0.086	1
Mrs2	0.0226192	0.983826	0.161	0.095	1
Pstpip1	0.000148866	0.972392	0.336	0.198	1
Hmox1	0.00406694	0.964128	0.55	0.459	1
Dynlt1b	0.0142606	0.962132	0.153	0.086	1
Eif3l	0.0160702	0.948759	0.234	0.158	1
Sorbs1	0.0268632	0.939497	0.141	0.081	1
Kctd12	0.0290964	0.9259	0.251	0.171	1
Pilra	1.16283e-05	0.924404	0.506	0.333	0.262206
Map11	0.0249518	0.921012	0.168	0.104	1
Coa6	0.00960793	0.920961	0.124	0.059	1
Tarm1	3.09666e-07	0.918409	0.618	0.428	0.00698266
Ltb4r1	0.0477945	0.915157	0.26	0.194	1
Mrpl13	0.0111855	0.907763	0.226	0.144	1
Selenoi	0.0351026	0.905096	0.163	0.104	1
Trem3	0.0128415	0.90495	0.182	0.108	1
AY036118	6.34588e-05	0.901233	0.645	0.514	1
Glrx2	0.000948855	0.897789	0.304	0.185	1
Gm5617	0.0360894	0.890636	0.156	0.095	1
Pole3	0.0385532	0.888819	0.136	0.081	1
Slamf1	0.00324957	0.888587	0.178	0.09	1
Il1a	4.83876e-05	0.886355	0.438	0.279	1
Clec4n	2.90074e-06	0.878807	0.715	0.563	0.0654089
Tuba1c	1.42317e-05	0.878693	0.479	0.315	0.32091
Cetn3	0.00149202	0.874615	0.316	0.198	1
Mpst	0.000135209	3.18995	0.083	0.009	1
Sdc1	0.0230943	0.867261	0.168	0.104	1
Ccdc47	0.0200355	0.86408	0.226	0.153	1
Cmss1	0.000510385	0.85957	0.776	0.685	1
Tuba4a	0.00326773	0.856884	0.285	0.185	1
0610012G03Rik	0.00117605	0.850682	0.302	0.189	1
Ctsl	0.000107007	0.850274	0.494	0.378	1
Cry1	0.00316712	0.850095	0.209	0.113	1
Fbxl5	1.42222e-05	0.841874	0.895	0.82	0.320697
Pnkp	0.00753685	0.839915	0.217	0.131	1
Rnaset2a	0.00250142	0.83902	0.484	0.396	1
Mmp19	0.00163305	0.83708	0.29	0.176	1
Pgp	0.00791996	0.835317	0.214	0.126	1
Hp	9.56581e-05	0.834354	0.44	0.279	1
Zswim7	0.0181422	0.832236	0.156	0.09	1
Jaml	0.00431325	0.830047	0.202	0.113	1
Bloc1s1	0.00512574	0.821946	0.355	0.257	1
Tmem199	0.0343685	0.821775	0.131	0.077	1
Gm2245	0.00673304	0.820333	0.277	0.176	1
Grpel1	0.00445313	0.818542	0.333	0.234	1
Xpnpep1	0.0282061	0.809515	0.195	0.126	1
Sipa1	0.0421599	0.803345	0.231	0.162	1
Psmc4	0.000431974	0.800738	0.44	0.297	1
Mrpl58	0.00876136	0.794247	0.192	0.113	1
Gm47167	0.0295608	0.792924	0.161	0.099	1
Zfp868	0.0429976	0.792917	0.119	0.068	1
Zdhhc12	0.0258241	0.79167	0.127	0.068	1
Ell	0.00198215	0.787114	0.282	0.171	1
Pef1	0.0367603	0.785454	0.168	0.108	1
Exosc1	0.00877879	0.783422	0.114	0.05	1
B4galt3	0.0221309	0.783044	0.173	0.104	1
Samsn1	7.0652e-06	0.781912	0.557	0.365	0.159313
Pgrmc1	0.0148745	0.781761	0.163	0.09	1
Gm40932	0.0268188	0.775739	0.114	0.059	1
Hikeshi	0.0266485	0.773233	0.197	0.131	1
A630001O12Rik	0.00741136	0.770426	0.158	0.081	1
Tfec	0.0472102	0.770419	0.309	0.248	1
Cep162	0.0136662	0.767504	0.209	0.131	1
Nop10	0.00781628	0.762764	0.311	0.212	1
Mrpl34	0.00501463	0.762694	0.268	0.171	1
Cep85	0.00378031	0.760068	0.231	0.135	1
Cd33	0.00190604	0.753942	0.19	0.095	1
Smim12	0.0176408	0.750088	0.165	0.095	1
Hcar2	0.000933053	0.750067	0.477	0.347	1
Oma1	0.042295	0.745296	0.2	0.135	1
Cspp1	0.0433914	0.742024	0.299	0.23	1
Cebpd	0.0141722	0.741564	0.161	0.09	1
Lyar	0.0369572	0.741429	0.17	0.113	1
AW112010	1.78147e-09	0.735286	0.905	0.833	4.01703e-05
Dohh	0.0296472	0.733866	0.141	0.081	1
Creg2	0.0357965	0.732784	0.122	0.068	1
Ptges	0.0254607	0.726653	0.311	0.225	1
Hdgfl2	0.0352667	0.725052	0.122	0.068	1
Aldoa	3.89196e-07	0.722531	0.779	0.671	0.00877598
Ctnnbl1	0.0308716	0.722399	0.251	0.18	1
Fam32a	0.00822654	0.722223	0.367	0.275	1
Rras	0.00630367	0.721101	0.238	0.149	1
Uqcc3	0.0470559	0.701214	0.165	0.108	1
Mrps33	0.00120936	0.698118	0.399	0.266	1
Eif4ebp1	0.000355586	0.697306	0.455	0.32	1
Maco1	0.0332754	0.696045	0.2	0.131	1
Miga2	0.000619444	-1.95585	0.007	0.05	1
Siva1	0.0250747	0.694379	0.304	0.23	1
Phlda1	0.0170187	0.681521	0.258	0.171	1
Cyfip2	0.000634526	0.68041	0.44	0.302	1
Svil	0.0173186	0.679567	0.64	0.581	1
Mafb	0.00128465	0.67809	0.579	0.486	1
Cd244a	0.031456	0.676604	0.156	0.095	1
Ndufa12	0.0219226	0.673107	0.251	0.176	1
Glrx	3.06231e-06	0.672951	0.606	0.419	0.069052
Ei24	0.0395429	0.669685	0.141	0.086	1
Smim27	0.0280745	0.668442	0.112	0.059	1
Polr2f	0.0218187	0.668066	0.309	0.23	1
Cd302	0.000809817	0.663935	0.491	0.378	1
Sgta	0.0122862	0.663876	0.238	0.149	1
Nos2	1.55189e-05	0.663571	0.844	0.752	0.349935
Med21	0.012031	0.657084	0.328	0.234	1
Treml2	0.0405224	0.655741	0.131	0.077	1
Cbx3	0.00528852	0.652682	0.265	0.171	1
Gm48302	0.000730482	-2.41421	0.027	0.086	1
Rnd1	0.0199026	0.651127	0.129	0.068	1
Gabarapl1	0.0340406	0.64895	0.178	0.113	1
Ccl5	0.00870373	0.647969	0.82	0.743	1
Ndufs8	0.0112061	0.646141	0.297	0.203	1
Shtn1	0.0037564	0.645975	0.36	0.243	1
Mt1	0.0287938	0.645706	0.282	0.207	1
Rpl7l1	0.00547719	0.644018	0.309	0.203	1
Uba52	1.87911e-05	0.643473	0.825	0.793	0.42372
Derl2	0.0170458	0.638677	0.411	0.32	1
Trappc5	0.0439264	0.635987	0.248	0.18	1
Xkr8	0.000796405	-2.50873	0.015	0.063	1
Dynll1	3.07036e-05	0.633719	0.718	0.577	0.692335
Tlr4	0.0123944	0.632491	0.433	0.347	1
Dhx8	0.00683777	0.629241	0.243	0.149	1
Dok2	0.0464828	0.629032	0.112	0.063	1
Nus1	0.0224439	0.618075	0.338	0.257	1
Atraid	0.021011	0.612003	0.185	0.113	1
Jun	0.00267234	0.61157	0.72	0.635	1
Mrpl39	0.021998	0.611171	0.204	0.131	1
Tpi1	0.000224091	0.609471	0.696	0.608	1
Abcf1	0.000594714	0.607595	0.465	0.333	1
Polr2m	0.0330786	0.607187	0.234	0.162	1
Smad1	0.0422145	0.604699	0.195	0.131	1
Snrpa1	0.0310592	0.604179	0.17	0.108	1
Ndufv3	0.000585863	0.601946	0.506	0.378	1
Gzma	0.000929876	4.31995	0.058	0.005	1
Pilrb2	0.0366099	0.601559	0.238	0.167	1
Gngt2	0.0254073	0.598063	0.557	0.509	1
Nfyc	0.013563	0.596912	0.336	0.243	1
Ier3	0.00902522	0.595551	0.662	0.581	1
Zbtb7b	0.0451035	0.595299	0.209	0.144	1
Gadd45a	0.00810224	0.59476	0.236	0.149	1
Brd9	0.0192655	0.594736	0.255	0.171	1
Gid8	0.0256922	0.592404	0.209	0.135	1
Arhgap24	0.0272861	0.592254	0.526	0.432	1
Klf7	0.00553752	0.586242	0.397	0.293	1
Taldo1	0.00174839	0.581601	0.667	0.604	1
Syngr1	0.00106055	-1.00275	0.019	0.072	1
Procr	0.00759237	0.581131	0.523	0.414	1
Gsn	0.023741	0.581016	0.294	0.221	1
1810037I17Rik	6.8259e-05	0.573361	0.735	0.649	1
Cdk5rap3	0.0468783	0.571807	0.112	0.063	1
Hp1bp3	0.0321994	0.565475	0.326	0.243	1
Plpp1	0.00594172	0.564221	0.231	0.14	1
Cct6a	0.00579376	0.563635	0.363	0.252	1
Pex2	0.0235367	0.563153	0.268	0.194	1
Atrnl1	0.000238658	0.562201	0.852	0.811	1
Dnajc19	0.00487674	0.561642	0.358	0.248	1
2410004B18Rik	0.0357145	0.561464	0.18	0.113	1
Dhx38	0.0490967	0.559988	0.285	0.216	1
Mgst1	0.0213906	0.55981	0.513	0.423	1
Map3k8	0.00807932	0.558037	0.384	0.27	1
Dock5	0.00549467	0.557052	0.411	0.306	1
Spint1	0.000508426	0.555777	0.457	0.306	1
Filip1l	0.00242878	0.555398	0.679	0.581	1
Rrm2b	0.0466367	0.555344	0.124	0.072	1
Fcgr2b	1.86399e-06	0.552194	0.864	0.797	0.0420311
Ndufs6	0.00169625	0.550246	0.453	0.32	1
Pfdn1	0.00249344	0.548919	0.431	0.302	1
Prmt1	0.00499502	0.548242	0.214	0.122	1
Bet1l	0.0234201	0.547523	0.212	0.14	1
Scarb1	0.0330364	0.544422	0.192	0.126	1
Tpd52l2	0.0286517	0.541232	0.338	0.257	1
Mmp12	0.00161788	2.46775	0.088	0.023	1
Ndrg1	0.0365799	0.537966	0.319	0.243	1
Fibp	0.042718	0.536549	0.253	0.185	1
Btg3	0.0215667	0.536491	0.297	0.212	1
Gm15056	1.67963e-06	0.534821	0.387	0.194	0.0378739
S100a11	0.000269553	0.534112	0.808	0.725	1
Rac2	0.0181509	0.531881	0.457	0.365	1
Ccr1	2.4944e-05	0.531732	0.727	0.563	0.562463
Slc2a1	0.000221687	0.530745	0.691	0.586	1
Ip6k2	3.07595e-05	-1.63352	0.066	0.171	0.693596
Ccdc9	0.0152721	0.529936	0.236	0.158	1
Etfa	0.00454218	0.528588	0.416	0.297	1
Med30	0.0443324	0.528213	0.217	0.149	1
Pygl	0.0125968	0.523571	0.324	0.23	1
Sla	0.0020069	0.522913	0.445	0.338	1
Ppp1cc	0.0399086	0.522348	0.409	0.333	1
Id2	2.32915e-05	0.521656	0.818	0.685	0.525201
Mif	0.000773564	0.520822	0.599	0.477	1
Pdss1	0.0171754	-1.62364	0.1	0.158	1
Twistnb	0.0131853	0.520596	0.236	0.149	1
Dph3	0.0148469	0.517884	0.363	0.266	1
Prpf4b	0.00911286	0.515458	0.521	0.405	1
Dstn	0.0291873	0.514839	0.543	0.486	1
Adgb	0.0468922	0.514266	0.328	0.252	1
Cxcl2	0.000944334	0.510206	0.345	0.221	1
Grcc10	0.00435919	0.509583	0.482	0.356	1
Mrps25	0.0111107	0.5054	0.175	0.099	1
Snhg3	0.00258913	0.503605	0.321	0.207	1
Was	0.00666559	0.503526	0.384	0.279	1
Tcp1	0.0036814	0.503032	0.387	0.257	1
Ube2m	0.00402196	0.502493	0.54	0.414	1
Cdk2ap2	0.00348153	0.502368	0.547	0.432	1
Pebp1	0.00491345	0.500119	0.382	0.275	1
Tcof1	0.026342	0.499137	0.265	0.189	1
Fth1	3.68038e-05	0.49759	0.995	0.991	0.829888
Ddrgk1	0.0119414	0.497362	0.37	0.27	1
Gpx4	0.000711563	0.494011	0.618	0.473	1
Gapdh	1.44062e-06	0.492035	0.888	0.806	0.0324845
Lhx2	0.00220234	-1.65728	0.017	0.063	1
Nmt1	0.00380617	0.490756	0.616	0.541	1
Pdap1	0.0258307	0.487056	0.46	0.378	1
Il1b	0.000900525	0.484677	0.856	0.784	1
Atp5d	0.0062449	0.484134	0.582	0.482	1
Epn1	0.0162636	0.482527	0.387	0.293	1
Psmd4	0.0020415	0.481398	0.637	0.541	1
Adal	0.00228347	-3.61929	0	0.023	1
Hap1	0.00228347	-4.22256	0	0.023	1
Mcemp1	0.00108128	0.477667	0.589	0.455	1
Hilpda	0.0317058	0.477352	0.182	0.117	1
Anxa7	0.00420244	0.475851	0.455	0.342	1
Rp9	0.0116951	0.474702	0.345	0.252	1
Mrps24	0.0245655	0.474361	0.421	0.333	1
Pla2g4a	0.00050657	0.473992	0.805	0.716	1
Ier2	0.0108526	0.472114	0.56	0.464	1
Timm10b	0.00367947	0.470598	0.618	0.514	1
Calm2	0.00895263	0.467389	0.737	0.644	1
Txnl1	0.0174207	0.467384	0.533	0.45	1
Cd14	0.0147657	0.466328	0.71	0.622	1
Slc25a11	0.0478281	0.464258	0.304	0.225	1
Gsr	0.000672416	0.4633	0.577	0.428	1
Pak1ip1	0.0479374	0.462059	0.35	0.261	1
Tox4	0.0466581	0.458612	0.436	0.365	1
Atp5b	0.000824923	0.458539	0.754	0.694	1
Myd88	0.0054556	0.457511	0.494	0.401	1
Rtf1	0.00322773	0.455563	0.552	0.455	1
Commd2	0.0359776	0.454555	0.246	0.176	1
Gm19522	0.00265817	-1.61855	0.032	0.086	1
Bag1	0.00495071	0.453746	0.504	0.392	1
A530046M15Rik	0.002683	1.00286	0.075	0.018	1
Btg1	5.34887e-06	0.452404	0.946	0.896	0.120612
Uri1	0.0390742	0.450508	0.226	0.158	1
Capns1	0.012241	0.450067	0.599	0.514	1
Grina	0.000221569	0.448645	0.881	0.806	1
Socs3	0.0157333	0.446443	0.805	0.793	1
Smpdl3b	0.000409299	0.444586	0.742	0.676	1
Prr13	0.0432211	0.443235	0.586	0.518	1
Slc38a2	0.0112914	0.442267	0.633	0.586	1
Aup1	0.0408748	0.442223	0.426	0.347	1
Prkcsh	0.0360901	0.441102	0.263	0.185	1
Ldha	0.00157795	0.439346	0.727	0.644	1
Slc39a14	0.0112428	0.438943	0.277	0.185	1
Zfand5	0.000805059	0.438833	0.73	0.59	1
Dbnl	0.0238443	0.434825	0.479	0.387	1
Cct2	0.024692	0.433435	0.436	0.329	1
Sh3bgrl3	0.000456169	0.431909	0.83	0.779	1
Eno1	1.70146e-05	0.431411	0.776	0.649	0.383663
Lamtor3	0.0418518	0.428269	0.387	0.306	1
Tbca	0.00225283	0.428246	0.669	0.563	1
Bak1	0.022793	0.42502	0.474	0.383	1
Uqcrq	0.00172456	0.423664	0.732	0.662	1
Ost4	0.00846559	0.422066	0.557	0.441	1
Abracl	0.00365711	0.41938	0.796	0.716	1
Dcun1d5	0.00277791	0.418478	0.509	0.374	1
Timm13	0.0154726	0.417859	0.496	0.378	1
Gm16175	0.00328409	-1.7884	0.027	0.077	1
Paox	0.00334883	-1.03381	0.029	0.081	1
Pcmtd2	0.00335483	1.67729	0.088	0.027	1
Pfdn5	0.005579	0.41569	0.74	0.653	1
Sike1	0.0267794	0.415467	0.243	0.158	1
Stau2	0.00341356	-1.5037	0.007	0.041	1
Higd1a	0.00201957	0.414473	0.582	0.45	1
Gpi1	0.0087094	0.413579	0.599	0.495	1
Milr1	0.0162423	0.412908	0.436	0.342	1
Fcgr3	0.000770076	0.408869	0.781	0.68	1
Pdcd5	0.0447452	0.407892	0.516	0.459	1
Them4	0.00352091	-2.17073	0.007	0.041	1
Pkm	0.000113431	0.407412	0.898	0.856	1
Ctsd	0.0117519	0.404609	0.8	0.73	1
Tmem160	0.0184259	0.404411	0.499	0.41	1
Slc7a11	0.00120693	0.404262	0.796	0.716	1
Psmc3	0.0269369	0.402949	0.54	0.473	1
Scimp	0.00954307	0.401176	0.752	0.694	1
Alas1	0.00417432	0.400011	0.618	0.545	1
Reep5	0.000631175	0.396488	0.766	0.644	1
Anp32b	0.0128038	0.394892	0.579	0.482	1
Ass1	0.000913036	0.393876	0.859	0.793	1
Psmd12	0.01002	0.389675	0.467	0.351	1
Arl6ip4	0.0394447	0.387549	0.214	0.144	1
Tuba1b	0.0301883	0.387266	0.637	0.586	1
Smap2	0.0412213	0.386854	0.462	0.378	1
Sgcb	0.00373691	-1.91173	0.036	0.09	1
Fpr3	0.0495149	0.386455	0.209	0.144	1
Rbm8a	0.0049831	0.384815	0.582	0.495	1
Vav2	0.0162557	-1.52209	0.063	0.117	1
Pnn	0.02618	0.383056	0.382	0.293	1
Sod2	7.28607e-05	0.381839	0.915	0.896	1
Rps17	0.000775137	0.381573	0.808	0.725	1
Bag5	0.0141725	0.380964	0.102	0.045	1
Exd2	0.00176244	-1.47009	0.049	0.117	1
Slc7a2	0.0115753	0.380814	0.769	0.667	1
Tsn	0.0117546	0.379964	0.436	0.329	1
Ppfibp2	0.00390632	-1.71934	0.024	0.072	1
Pirb	0.00278845	0.378989	0.81	0.739	1
AA467197	0.0260082	0.377835	0.917	0.883	1
Eif3m	0.0269009	0.373968	0.511	0.414	1
Nedd8	0.00810807	0.373288	0.708	0.64	1
Tubb5	0.0102141	0.37283	0.511	0.387	1
Cox6a1	0.0306477	0.372463	0.579	0.518	1
Klrb1b	0.00104779	0.372032	0.231	0.117	1
Igsf6	0.00585191	0.371636	0.613	0.514	1
Cox8a	0.000823775	0.368077	0.839	0.779	1
Ndufb5	0.0260035	0.368073	0.462	0.378	1
Slc25a39	0.049341	0.368059	0.168	0.108	1
Cd9	0.0207508	0.367972	0.691	0.617	1
Orai1	0.022993	0.366881	0.496	0.387	1
Ap2s1	0.0275883	0.365783	0.579	0.5	1
Atp6v1f	0.00218156	0.365165	0.771	0.716	1
Actr10	0.0237051	0.364658	0.438	0.342	1
Calm3	0.0157693	0.361188	0.596	0.523	1
Sorl1	0.0406661	0.360449	0.406	0.324	1
Casp1	0.026438	0.359667	0.438	0.356	1
Ramac	0.0194495	0.357837	0.365	0.27	1
Clec4d	0.00419359	0.356709	0.737	0.653	1
Stn1	0.004328	-1.12509	0.039	0.095	1
Ero1l	0.0109541	0.356447	0.46	0.356	1
Sulf2	1.14314e-06	-1.30323	0.146	0.306	0.0257768
Slc22a4	0.0293955	0.355909	0.124	0.068	1
March1	0.00106744	0.355881	0.9	0.851	1
1110002J07Rik	0.00442705	-0.669047	0.017	0.059	1
Snrpb	0.0363922	0.352933	0.586	0.505	1
Smc1a	0.0421198	0.352245	0.375	0.302	1
Uqcr10	0.0292726	0.34927	0.616	0.59	1
Ube2s	0.0159372	0.349055	0.523	0.419	1
Psma2	0.00702604	0.346681	0.747	0.676	1
Zfp809	0.00706235	-1.26051	0.061	0.122	1
Tmem134	0.0347779	0.346565	0.443	0.351	1
Ginm1	0.0295609	0.345351	0.251	0.171	1
Tnip1	0.0146207	0.343348	0.759	0.689	1
Ube2f	0.021535	0.341802	0.652	0.581	1
Gm37529	0.00469101	-3.09175	0.002	0.027	1
Psmb8	0.00274857	0.341021	0.822	0.802	1
Pgk1	0.0489339	0.339299	0.652	0.577	1
Snf8	0.0303508	0.339168	0.557	0.473	1
Snrpd1	0.044953	0.338569	0.511	0.45	1
Dap	0.0148247	0.337562	0.243	0.158	1
Gm48512	0.00484049	-2.81941	0.002	0.027	1
Mrpl54	0.0408357	0.336826	0.46	0.36	1
Kdelr2	0.0446493	0.3347	0.324	0.239	1
Rbm3	0.00863599	0.333475	0.83	0.806	1
Prdx5	0.00364184	0.332133	0.915	0.896	1
Tmed9	0.0306559	0.329529	0.538	0.455	1
Sfr1	0.045197	0.324121	0.467	0.405	1
Pmepa1	0.0277349	-1.25424	0.105	0.162	1
Aprt	0.0417662	0.323944	0.584	0.523	1
Slirp	0.041399	0.322974	0.496	0.41	1
Bnip2	0.0334939	0.322366	0.606	0.527	1
Pgam1	0.00494045	0.320845	0.74	0.667	1
Pag1	0.00349254	0.319631	0.523	0.383	1
Pcbp1	0.0126537	0.316732	0.71	0.644	1
A530032D15Rik	0.0243021	0.31218	0.192	0.117	1
Chmp2a	0.0246184	0.310662	0.74	0.685	1
Cyp4f18	0.0242475	0.308925	0.657	0.568	1
Sell	0.000394205	-1.23769	0.156	0.266	1
Eef1b2	0.0285146	0.307807	0.708	0.671	1
Rbm10	0.03291	-1.18947	0.092	0.149	1
Atg5	0.016792	0.307422	0.477	0.36	1
Zfp451	0.0446354	0.30556	0.304	0.225	1
Ccdc115	0.029025	0.304249	0.238	0.162	1
Fcer1g	5.79694e-05	0.302531	0.954	0.923	1
Rab2a	0.00571595	0.302207	0.818	0.752	1
Arpp19	0.00510181	0.300547	0.708	0.617	1
Rps25	0.000573364	0.299662	0.861	0.806	1
Arf6	0.0101284	0.297974	0.547	0.428	1
Mrpl57	0.0473567	0.297533	0.314	0.23	1
Hspa8	0.00641665	0.296295	0.881	0.833	1
Rps11	0.00988068	0.294455	0.847	0.815	1
Elob	0.0140789	0.293351	0.808	0.748	1
Wdr62	0.00633536	-1.18041	0.114	0.189	1
Mrpl52	0.0263857	0.293285	0.796	0.73	1
Tcf7l2	0.00799099	0.290779	0.686	0.554	1
Rer1	0.0267315	0.287559	0.55	0.441	1
Esd	0.0120585	0.286489	0.808	0.775	1
Pfn1	0.000522753	0.284779	0.898	0.865	1
Clic1	0.00276315	0.284146	0.873	0.847	1
Edf1	0.0421371	0.282313	0.686	0.604	1
Cd300c2	0.0444686	0.281687	0.637	0.599	1
Txn1	0.00543061	0.279743	0.891	0.847	1
Cope	0.00800525	0.276026	0.491	0.365	1
2210408F21Rik	0.0413073	0.275842	0.214	0.149	1
Sub1	0.0191682	0.273607	0.796	0.739	1
Emb	0.00531697	0.27285	0.742	0.689	1
Plek	0.0175101	0.272673	0.9	0.892	1
Pla2g7	0.00431823	0.27015	0.898	0.878	1
Dynlrb1	0.0412658	0.268454	0.513	0.423	1
Zmym6	0.00552081	-1.1794	0.088	0.158	1
Bsg	0.0333467	0.266381	0.637	0.568	1
Fis1	0.0338258	0.266294	0.601	0.527	1
Tcf25	0.00877397	0.266032	0.757	0.667	1
Rpl13	0.0218062	0.265955	0.881	0.86	1
Prelid1	0.0109944	0.265623	0.693	0.59	1
Clec4a3	0.0251146	0.261597	0.37	0.266	1
Rps3	0.00409507	0.260709	0.839	0.793	1
Rpl11	0.0208403	0.257442	0.852	0.829	1
Arpc3	0.0341316	0.257388	0.842	0.802	1
Rbx1	0.0373319	0.257222	0.742	0.748	1
Acad12	0.00640889	-4.25645	0	0.018	1
Pianp	0.00640889	-3.50889	0	0.018	1
Zfp418	0.00640889	-3.37726	0	0.018	1
Pagr1a	0.00640889	-3.46565	0	0.018	1
Gm11739	0.00640889	-3.21933	0	0.018	1
Gm10865	0.00640889	-3.30006	0	0.018	1
Notch3	0.00640889	-4.01951	0	0.018	1
Chchd2	0.00988446	0.252634	0.808	0.739	1
Clec4e	0.00681993	0.251948	0.864	0.815	1
Fndc9	0.00650706	0.864861	0.083	0.027	1
Ndufs4	0.0260827	0.250989	0.686	0.59	1
Cpne2	0.0172876	0.250854	0.248	0.167	1
Cox6c	0.0297403	0.250119	0.805	0.757	1
Rpl22l1	0.0473884	0.249015	0.623	0.545	1
Car2	0.00670094	1.45635	0.083	0.027	1
Smdt1	0.0354479	0.248876	0.642	0.55	1
Smarca5	0.0418391	0.246148	0.584	0.486	1
Ubb	0.0115539	0.244216	0.891	0.869	1
Rpl13a	0.0188216	0.242122	0.82	0.788	1
Ucp2	0.0462153	0.237932	0.803	0.734	1
Rps10	0.0106511	0.237779	0.852	0.833	1
Rpl18a	0.013477	0.23515	0.861	0.838	1
Sem1	0.0102512	0.232105	0.878	0.82	1
Rpl29	0.0244081	0.231563	0.81	0.779	1
Rrbp1	7.06208e-05	0.231337	0.968	0.959	1
BC025920	0.00691676	-2.27056	0.005	0.032	1
Xist	0.0339443	0.231163	0.472	0.369	1
Tmem26	0.00696309	-1.51747	0.005	0.032	1
Ms4a6d	0.00847183	0.230574	0.854	0.815	1
Rplp1	0.0235581	0.229174	0.864	0.833	1
Ppia	0.00538396	0.22741	0.876	0.82	1
Mmp25	0.00202752	-1.14662	0.17	0.266	1
Nfkbia	0.00259217	0.226897	0.883	0.86	1
Sumo2	0.0080194	0.224092	0.8	0.707	1
Inhba	0.0102199	0.222107	0.64	0.518	1
Twsg1	0.0162132	-1.09969	0.063	0.117	1
Rpl26	0.023468	0.222026	0.854	0.815	1
Psmd13	0.0341474	0.219732	0.455	0.369	1
Ptpn18	0.0490047	0.219718	0.574	0.514	1
Vamp8	0.0306767	0.216357	0.786	0.739	1
Rps5	0.0407733	0.215496	0.835	0.811	1
Oard1	0.0045303	-1.09853	0.092	0.167	1
Zfp758	0.00768593	-1.61571	0.036	0.086	1
Gda	0.00809903	0.213001	0.9	0.838	1
Pick1	0.00774485	2.73307	0.041	0.005	1
Snrpe	0.0392642	0.212889	0.633	0.568	1
Rps16	0.0439513	0.212006	0.883	0.865	1
Ptpn12	0.0245124	0.208277	0.796	0.721	1
Mapkapk2	0.0498487	0.203458	0.803	0.775	1
Dnajc2	0.027328	0.202626	0.302	0.212	1
Mocs3	0.00785476	2.41375	0.041	0.005	1
Pid1	0.0218776	0.199492	0.769	0.698	1
Arpc1b	0.0283927	0.198237	0.883	0.869	1
Rwdd1	0.0316108	0.198058	0.436	0.342	1
Atp5l	0.0262819	0.196571	0.82	0.815	1
Rps8	0.0441347	0.19644	0.886	0.842	1
Fcgr4	0.0419212	0.194454	0.65	0.563	1
Tpd52	0.0191177	0.193587	0.837	0.775	1
Prmt5	0.00803838	-1.71513	0.022	0.063	1
Vamp4	0.0310572	0.1896	0.62	0.523	1
Atox1	0.0105649	0.183584	0.866	0.833	1
Pold4	0.0488093	0.182309	0.377	0.297	1
Lilrb4a	0.0388916	0.181267	0.964	0.959	1
Bcl2a1b	0.00883383	0.18051	0.9	0.842	1
Rpl24	0.0212926	0.180013	0.888	0.829	1
Magoh	0.0262922	0.171413	0.401	0.311	1
Rps9	0.0446171	0.170934	0.886	0.856	1
Slc16a3	0.044838	0.167762	0.584	0.5	1
Acad8	0.00835264	1.19605	0.066	0.018	1
Gm16196	0.00836362	-2.30273	0.007	0.036	1
Gnas	0.0491998	0.165703	0.749	0.721	1
Uqcrb	0.028257	0.149129	0.689	0.613	1
Otulin	0.0165794	0.125084	0.421	0.306	1
Junb	0.0202494	0.12083	0.844	0.824	1
Abcc5	0.030243	0.114032	0.36	0.275	1
Mreg	0.00351396	0.111859	0.321	0.194	1
Cst3	0.0196588	-0.108432	0.815	0.874	1
Trio	0.0490038	-0.122529	0.423	0.509	1
B4galt5	0.0320533	-0.12313	0.742	0.829	1
B2m	0.0334204	-0.130905	0.981	0.986	1
Atp11b	0.0134504	-0.141836	0.718	0.775	1
H2-K1	0.0385962	-0.152392	0.99	0.982	1
Oasl1	0.0328613	-0.152577	0.506	0.604	1
Abi1	0.0190094	-0.153397	0.835	0.91	1
Jpt1	0.00584669	-0.156564	0.591	0.68	1
Cflar	0.0105502	-0.161624	0.883	0.919	1
Znfx1	0.0321932	-0.165599	0.572	0.662	1
Zc3h7a	0.0305866	-0.167591	0.672	0.739	1
Myh9	0.0162631	-0.172432	0.82	0.883	1
Cbl	0.0319992	-0.175492	0.803	0.851	1
Hif1a	0.0421871	-0.176155	0.949	0.964	1
Rbms1	0.0144026	-0.177565	0.915	0.937	1
Macf1	0.0140887	-0.177613	0.81	0.856	1
Ctsc	0.0355757	-0.181272	0.915	0.937	1
Npepps	0.0472408	-0.183115	0.647	0.721	1
Bmp2k	0.0151586	-0.18349	0.504	0.608	1
Acvrl1	0.000703588	-1.09763	0.185	0.293	1
H2-D1	0.00353414	-0.18534	0.942	0.95	1
Itm2b	0.0195174	-0.190814	0.866	0.896	1
Tbc1d9	0.0468414	-0.196975	0.861	0.887	1
Gm14325	0.00928767	-0.615108	0.022	0.063	1
Lcp2	0.0422733	-0.199043	0.691	0.77	1
Inpp4a	0.0373835	-0.200514	0.263	0.329	1
Epb41l2	0.00464654	-0.201232	0.895	0.937	1
Cd300lf	0.0186437	-0.201422	0.827	0.847	1
Cmpk1	0.0393738	-0.203424	0.564	0.649	1
Gm27017	0.00955716	1.99622	0.078	0.027	1
Tm4sf5	0.00957098	-1.05973	0.017	0.054	1
Irf1	0.0132435	-0.203476	0.895	0.923	1
Tfeb	0.0423628	-0.205599	0.187	0.266	1
Hnrnpa3	0.0180613	-0.206235	0.881	0.901	1
Zeb2	0.0289844	-0.209875	0.983	0.986	1
Rab8b	0.0385078	-0.210733	0.905	0.923	1
Parp9	0.0244924	-0.210938	0.679	0.752	1
Mdfic	0.00431311	-0.211197	0.869	0.937	1
Cers6	0.0237929	-0.213563	0.905	0.932	1
Rps28	0.0444522	-0.213685	0.856	0.833	1
Csf3r	0.0148956	-0.215543	0.55	0.644	1
Ifi27l2a	0.0191263	-0.215609	0.844	0.874	1
Vapa	0.0396147	-0.216162	0.757	0.784	1
Prcc	0.0144626	-1.09377	0.1	0.162	1
Rsrp1	0.0129793	-0.216267	0.854	0.869	1
Jmjd1c	0.0284243	-0.218516	0.635	0.743	1
Herc6	0.0162057	-0.21911	0.81	0.851	1
Gnb1	0.004439	-0.219811	0.861	0.887	1
Kmt2e	0.02818	-0.220895	0.74	0.788	1
Chic2	0.0484596	-0.221279	0.572	0.653	1
Il4ra	0.0405719	-0.221698	0.53	0.613	1
Gtdc1	0.0147475	-0.221836	0.47	0.581	1
Lamp2	0.00422433	-0.222325	0.864	0.901	1
Diaph1	0.00458898	-0.226298	0.905	0.91	1
Gbp2	0.0374913	-0.226775	0.871	0.905	1
Snx1	0.036831	-0.227682	0.547	0.613	1
Pigs	0.0121433	-1.07575	0.092	0.158	1
Aldoc	0.0103718	2.50136	0.039	0.005	1
Ep400	0.0283607	-0.2333	0.572	0.631	1
Birc3	0.0135704	-0.233442	0.745	0.797	1
Socs1	0.0322902	-0.234078	0.623	0.689	1
Cltc	0.0159303	-0.236129	0.766	0.811	1
Fam49b	0.0479661	-0.237509	0.951	0.973	1
Terf2	0.0270004	-0.237571	0.119	0.189	1
Pafah1b1	0.0354665	-0.238493	0.83	0.887	1
Stat3	0.00157664	-0.23929	0.876	0.919	1
Usp34	0.00451377	-0.240671	0.727	0.788	1
Unc93b1	0.0186017	-0.24171	0.818	0.86	1
Gm15356	0.0107671	2.58884	0.039	0.005	1
Adamts10	0.0108011	-1.83954	0.041	0.09	1
Ifi209	0.0466635	-0.242127	0.8	0.824	1
Clic4	0.0284246	-0.242981	0.925	0.937	1
Ttc39b	0.0302771	-0.243497	0.745	0.761	1
Fus	0.0241151	-0.244903	0.735	0.788	1
Rtn3	0.0407876	-0.247648	0.757	0.775	1
Agpat3	0.0110919	1.88227	0.095	0.041	1
Nav1	0.0224122	-0.248639	0.109	0.171	1
Foxo1	0.0233765	-1.05207	0.151	0.221	1
Lst1	0.0250443	-0.249655	0.715	0.77	1
Prex1	0.0345658	-0.250121	0.679	0.734	1
Taf5	0.011214	1.44823	0.09	0.036	1
Krit1	0.0233	-0.250466	0.46	0.532	1
Mir133a-1hg	0.0112449	1.62089	0.071	0.023	1
Gna13	0.00201745	-0.250607	0.92	0.946	1
Tnfrsf1b	0.0126412	-0.250758	0.842	0.874	1
Ly6e	0.00519551	-0.252577	0.856	0.892	1
Nfe2l2	0.00271331	-0.252955	0.905	0.937	1
Gm47283	0.0116854	-0.483268	0.092	0.158	1
Actb	0.0233732	-0.254269	0.988	0.968	1
Rtn4	0.0205362	-0.255091	0.83	0.883	1
Epsti1	0.0469768	-0.256979	0.628	0.676	1
Tapbp	0.00389425	-0.257222	0.925	0.959	1
Med15	0.0307169	-0.258784	0.608	0.662	1
Mthfsd	0.0118896	2.25604	0.046	0.009	1
Iqgap1	0.00803534	-0.259361	0.961	0.982	1
Ifi207	0.0236164	-0.260168	0.766	0.811	1
Peli1	0.00258667	-0.261629	0.796	0.874	1
Cdc73	0.0388225	-0.263574	0.353	0.441	1
Tap1	0.0311932	-0.263612	0.818	0.86	1
Wsb1	0.0309554	-0.263969	0.65	0.748	1
Oasl2	0.00314346	-0.265953	0.869	0.941	1
Cep350	0.0272323	-0.265999	0.659	0.725	1
Ccnd1	0.000343686	-1.04982	0.109	0.216	1
Cyth1	0.0449776	-0.266453	0.735	0.779	1
Arfgef1	0.00820851	-0.267529	0.655	0.739	1
Pik3ap1	0.0420298	-0.26808	0.742	0.788	1
Ddx52	0.0361865	-0.268963	0.221	0.297	1
Zfand3	0.00492394	-0.268972	0.912	0.941	1
Axl	3.27346e-10	-1.03165	0.489	0.703	7.38133e-06
Smg1	0.00778004	-0.269172	0.752	0.811	1
Calhm6	0.0448363	-0.269662	0.62	0.68	1
Rftn1	0.00692274	-0.269854	0.71	0.761	1
Gm15736	0.0126808	-3.48875	0.002	0.023	1
Cpeb4	0.00198497	-0.270641	0.582	0.676	1
Cacnb2	0.012778	-3.95606	0.002	0.023	1
Lzts2	0.012778	-2.52421	0.002	0.023	1
Ptp4a2	0.0162226	-0.272769	0.764	0.815	1
Grb2	0.00100611	-0.274092	0.908	0.941	1
Adgre1	0.0203755	-0.274863	0.248	0.342	1
Sft2d3	0.012864	1.96161	0.046	0.009	1
Krtcap3	0.0128759	-2.50409	0.002	0.023	1
Surf6	0.0129113	1.51664	0.095	0.041	1
Rasgef1b	0.0375844	-0.274887	0.484	0.581	1
Actr2	0.00310644	-0.275923	0.898	0.932	1
Gm43462	0.0129968	-1.31581	0.039	0.086	1
Gm33524	0.0130737	-2.4383	0.002	0.023	1
Gm50034	0.0130737	-2.70217	0.002	0.023	1
Matk	0.0130779	1.80945	0.046	0.009	1
Cd44	0.00226687	-0.277499	0.917	0.946	1
Ube2d2a	0.0223583	-0.277815	0.672	0.707	1
Ptprc	0.0019465	-0.278164	0.971	0.986	1
Fas	0.037371	-0.278545	0.377	0.468	1
Selenow	0.0306514	-0.281009	0.56	0.622	1
Phf11c	0.0133221	-1.10321	0.049	0.099	1
Atxn7l1	0.0448531	-0.281217	0.667	0.725	1
Cdk13	0.0145975	-0.281609	0.616	0.689	1
Arhgef3	0.0100941	-0.281636	0.258	0.374	1
Rhbdf2	0.0354721	-0.281696	0.62	0.676	1
Lgals1	0.0180163	-0.282034	0.569	0.644	1
Gdpd3	0.0135058	-0.282957	0.066	0.122	1
Ece1	8.14327e-05	-1.03066	0.146	0.275	1
Setd5	0.00245859	-0.282406	0.652	0.748	1
Strn3	0.0180509	-0.28274	0.635	0.689	1
Rab1a	0.0135917	-0.283382	0.747	0.797	1
Timm9	0.0135846	-1.63614	0.029	0.072	1
Ip6k1	0.0231212	-0.28421	0.367	0.455	1
Hk3	0.00268707	-0.284889	0.698	0.752	1
Chd4	0.00196126	-0.285771	0.681	0.743	1
Dck	0.0332204	-0.2863	0.268	0.347	1
Mbd2	0.0295669	-0.286892	0.667	0.707	1
Sbno2	0.0429884	-0.287563	0.754	0.788	1
Zfc3h1	0.00223202	-0.290532	0.586	0.73	1
Ppp3ca	0.00250251	-0.291971	0.669	0.721	1
Zfr	0.0168599	-0.292596	0.664	0.721	1
Sp100	0.00603294	-0.293161	0.798	0.838	1
Tmem138	0.0139233	1.76765	0.054	0.014	1
Siglece	0.0140283	2.88557	0.036	0.005	1
Cyb5d2	0.0140522	3.50625	0.027	0	1
Homez	0.0140522	3.41339	0.027	0	1
Tcf20	0.0188588	-0.29503	0.63	0.685	1
Cybb	0.00148742	-0.295989	0.92	0.95	1
Arih2	0.0370337	-0.296006	0.557	0.626	1
Arih1	0.000204875	-0.296296	0.747	0.887	1
Fryl	0.0377706	-0.296698	0.521	0.559	1
Fzd5	0.0142532	-1.43702	0.024	0.063	1
Cpne1	0.0360995	-0.297143	0.367	0.441	1
Nipbl	0.024325	-0.299611	0.859	0.892	1
Rfc4	0.0144015	1.50968	0.054	0.014	1
Ric1	0.0344325	-0.299728	0.718	0.766	1
Tfip11	0.0103707	-1.02039	0.071	0.131	1
Braf	0.0303776	-0.301566	0.635	0.712	1
Ambra1	0.022063	-0.302233	0.776	0.824	1
Hhat	0.0146952	-1.09653	0.024	0.063	1
9930021J03Rik	0.0140728	-0.302644	0.372	0.473	1
Taok1	0.0106969	-0.303817	0.713	0.775	1
Npc2	0.0009285	-0.304434	0.934	0.946	1
Tmem140	0.0485866	-0.304762	0.392	0.468	1
Uvrag	0.00291976	-0.306603	0.74	0.788	1
Aff1	0.000148718	-0.307599	0.917	0.937	1
Ddhd1	0.0197611	-0.308127	0.659	0.716	1
Fam172a	0.00211654	-0.308242	0.71	0.779	1
Nsd3	0.0117005	-0.308317	0.745	0.793	1
Ifi213	0.019716	-0.308347	0.64	0.725	1
Cep19	0.0150401	1.30559	0.036	0.005	1
Fam129b	0.0176266	-0.308972	0.499	0.59	1
Klhl36	0.0151554	-1.0414	0.027	0.068	1
Mgat4a	0.0208604	-0.309431	0.599	0.676	1
Susd6	6.1058e-05	-0.310105	0.808	0.896	1
Fam45a	0.0274073	-0.310388	0.212	0.293	1
Caprin1	0.00683176	-0.310644	0.601	0.676	1
Rbm47	0.0206547	-0.311418	0.776	0.815	1
Tank	0.00964082	-0.311626	0.873	0.91	1
Wnk1	0.0242508	-0.312337	0.727	0.748	1
Nudcd3	0.0366073	-0.31246	0.457	0.532	1
Ctsb	0.00217928	-0.315463	0.929	0.928	1
Prkcd	0.0034445	-0.316929	0.718	0.752	1
Taf1c	0.0157957	-1.73873	0.022	0.059	1
Cmip	3.05935e-05	-0.319028	0.852	0.932	0.689854
Pdia3	0.00823897	-0.319103	0.727	0.752	1
Nf1	0.0239284	-0.3205	0.64	0.73	1
Irgm1	0.0120415	-0.322045	0.686	0.716	1
Phf20l1	0.00845493	-0.32451	0.603	0.694	1
Tgm2	0.0421323	-0.324846	0.83	0.847	1
Rasa1	0.00666188	-0.326202	0.341	0.455	1
Gm50012	0.0125538	-1.01825	0.078	0.14	1
Irf2bp2	0.0119632	-0.326753	0.684	0.703	1
Mbd5	0.00249175	-0.329083	0.56	0.667	1
Gfod1	0.00194338	-1.01692	0.09	0.171	1
Opa1	0.0415875	-0.329229	0.27	0.342	1
Ago2	0.0302006	-0.33036	0.484	0.563	1
Smg9	0.039804	-0.331917	0.224	0.293	1
Trps1	0.0103278	-0.333041	0.942	0.955	1
Cdk6	0.00404237	-0.333849	0.258	0.36	1
Ankrd44	0.0030243	-0.334503	0.623	0.721	1
Ttc32	0.0166088	1.33332	0.092	0.041	1
Cttnbp2nl	0.00443442	-0.334525	0.521	0.622	1
Zc3hav1	0.00473433	-0.334838	0.798	0.851	1
Tlr2	0.00701412	-0.334996	0.788	0.806	1
Grn	0.006546	-0.336614	0.783	0.838	1
Tor1aip2	0.0362257	-0.338763	0.465	0.532	1
Prps1	0.0170908	-1.46213	0.034	0.077	1
Trpm7	0.0459684	-0.339157	0.564	0.608	1
Slc36a1	0.0244526	-1.01033	0.141	0.207	1
Nptn	0.00850169	-0.340742	0.732	0.766	1
Ermap	0.0172654	-2.47966	0.005	0.027	1
Eml4	0.0190871	-0.342937	0.652	0.689	1
Sec23b	0.0316308	-0.343899	0.255	0.338	1
Picalm	0.00275994	-0.344689	0.917	0.932	1
Ncoa3	0.00978047	-0.344822	0.557	0.64	1
Sppl3	0.0148452	-0.345114	0.577	0.622	1
Mdm2	0.0138294	-0.346998	0.796	0.865	1
Tor1aip1	0.00281939	-0.348774	0.818	0.878	1
Gab2	0.000199909	-0.350331	0.949	0.937	1
Celf1	0.0051974	-0.350558	0.652	0.716	1
Ube2l6	0.0428343	-0.352473	0.426	0.505	1
Daam1	0.0136178	-0.352669	0.326	0.414	1
Gm45716	0.0177117	-2.18429	0.005	0.027	1
Cd68	0.00406235	-0.353201	0.662	0.757	1
Nlrc5	0.00034052	-0.354788	0.842	0.919	1
Ankhd1	0.00439077	-0.354814	0.664	0.725	1
Zkscan14	0.0180282	1.49645	0.044	0.009	1
Flna	0.0305562	-0.354882	0.526	0.604	1
Fbxo11	0.011736	-0.355313	0.732	0.775	1
Cd86	0.0241351	-0.357321	0.864	0.869	1
Ap5b1	0.0180753	1.69381	0.066	0.023	1
Xiap	0.00156216	-0.358049	0.652	0.743	1
Elf2	0.00296913	-0.358418	0.735	0.779	1
Bmpr2	0.00566199	-0.359203	0.496	0.59	1
Zfp638	0.0460187	-0.360087	0.526	0.595	1
Isg20	0.0277721	-0.36122	0.258	0.351	1
Zfp799	0.0182087	1.48953	0.051	0.014	1
2810403D21Rik	0.0182489	-0.746971	0.019	0.054	1
Ppt1	0.00297033	-0.361298	0.613	0.703	1
Gm26781	0.018348	-3.02687	0	0.014	1
Selp	0.018348	-2.57983	0	0.014	1
Lrrc55	0.018348	-3.37287	0	0.014	1
1700003F12Rik	0.018348	-2.9461	0	0.014	1
Ripor3	0.018348	-2.88926	0	0.014	1
St6galnac5	0.018348	-3.39517	0	0.014	1
Lrrc19	0.018348	-2.86915	0	0.014	1
Gm43577	0.018348	-2.75536	0	0.014	1
Gm26648	0.018348	-2.88855	0	0.014	1
6330403L08Rik	0.018348	-3.02386	0	0.014	1
Gm19265	0.018348	-5.19068	0	0.014	1
Cpne9	0.018348	-3.77337	0	0.014	1
Gm44067	0.018348	-3.33646	0	0.014	1
Yjefn3	0.018348	-3.77284	0	0.014	1
Zcchc14	0.018348	-3.79591	0	0.014	1
1700102P08Rik	0.018348	-3.16834	0	0.014	1
Adamtsl5	0.018348	-2.95645	0	0.014	1
Gipc3	0.018348	-3.12601	0	0.014	1
Gm47200	0.018348	-3.51809	0	0.014	1
Chrne	0.018348	-2.96102	0	0.014	1
AC241534.1	0.018348	-3.14534	0	0.014	1
3300002A11Rik	0.018348	-2.64923	0	0.014	1
4930477G07Rik	0.018348	-2.93596	0	0.014	1
Hist1h3f	0.018348	-2.77147	0	0.014	1
Gpld1	0.018348	-3.01658	0	0.014	1
Pxdc1	0.018348	-3.32708	0	0.014	1
Tlr11	0.018348	-3.08997	0	0.014	1
Gm50107	0.018348	-3.69036	0	0.014	1
Fshr	0.018348	-2.98812	0	0.014	1
Hspe1-rs1	0.018348	-2.9816	0	0.014	1
4430402I18Rik	0.018348	-2.8523	0	0.014	1
Armcx2	0.018348	-2.96752	0	0.014	1
Gm20559	0.0064671	-0.361787	0.445	0.559	1
4933421O10Rik	0.0184211	-0.115851	0.036	0.081	1
Chd2	0.0484658	-0.361799	0.591	0.653	1
Trim33	0.0446943	-0.363136	0.384	0.459	1
Flt4	0.0185548	-2.17286	0.015	0.045	1
Stat1	0.000341637	-0.363168	0.929	0.95	1
Spred3	0.0186386	-2.06833	0.015	0.045	1
Calr	0.0157518	-0.363797	0.808	0.806	1
Prpf39	0.0375029	-0.364388	0.382	0.441	1
Itprid2	0.0102251	-0.365733	0.311	0.405	1
A430093F15Rik	0.0188072	-2.58014	0.015	0.045	1
Vav3	0.00618056	-0.366532	0.655	0.743	1
Ncoa2	0.0106187	-0.366856	0.572	0.631	1
Samd9l	0.0219522	-0.367113	0.533	0.59	1
Rab10	0.00418276	-0.367612	0.757	0.838	1
Ccl9	0.0239881	-0.367869	0.112	0.176	1
Gpd2	0.0461555	-0.369091	0.545	0.595	1
Clec2d	0.0102483	-0.369258	0.803	0.838	1
Mtrf1l	0.0190961	-1.10837	0.051	0.099	1
Lnpep	0.0187674	-0.370627	0.813	0.824	1
Ifi204	0.00173135	-0.370884	0.842	0.887	1
Eid3	0.0191483	-2.01205	0.015	0.045	1
Cyld	0.0138401	-0.371103	0.479	0.554	1
Actn4	0.0393621	-0.371117	0.465	0.527	1
Tchp	0.0192524	2.29844	0.034	0.005	1
Parp12	0.00480863	-0.371208	0.572	0.689	1
Samhd1	0.000323977	-0.371514	0.954	0.955	1
Gm28981	0.0193003	3.13338	0.024	0	1
Nr6a1os	0.0193003	3.46247	0.024	0	1
Mgarp	0.0193003	2.95295	0.024	0	1
Fgf13	0.0193003	3.57893	0.024	0	1
Zmiz1os1	0.0193209	-1.87086	0.015	0.045	1
Ttbk2	0.0193968	-2.55158	0.01	0.036	1
Diaph2	5.27213e-05	-0.371746	0.871	0.937	1
Btbd7	0.00487517	-0.372144	0.54	0.631	1
Exoc4	0.0344612	-0.373905	0.652	0.676	1
Brox	0.0299337	-0.377025	0.238	0.32	1
Ccnf	0.0194962	-2.33938	0.012	0.041	1
Mycbp2	0.00619861	-0.377037	0.735	0.784	1
Hs3st3b1	0.0195563	1.54929	0.097	0.045	1
Klra2	0.0171136	-0.377898	0.657	0.716	1
Zup1	0.000300074	-0.379088	0.63	0.748	1
Adnp2	0.012816	-0.379793	0.119	0.194	1
Pdgfa	0.0197182	-1.42575	0.049	0.095	1
Neurl3	0.00958305	-0.380332	0.324	0.414	1
Gm20125	0.0197584	-2.27433	0.015	0.045	1
Zfp710	0.0148854	-0.380685	0.479	0.554	1
Noct	0.0272073	-0.38268	0.253	0.324	1
Cryl1	0.0481361	-0.992483	0.061	0.104	1
Cd40	0.0446701	-0.382752	0.781	0.824	1
Slc8b1	0.0176397	-0.384005	0.302	0.378	1
Samd10	0.0200764	-1.67049	0.007	0.032	1
Oas2	0.00679093	-0.385713	0.37	0.491	1
Gng2	0.00129927	-0.987779	0.258	0.365	1
Pik3c2a	0.00405291	-0.38621	0.715	0.779	1
1700034H15Rik	0.020303	-1.25037	0.007	0.032	1
Cog1	0.0203225	-0.494902	0.078	0.135	1
Ppp6r3	0.00291991	-0.386873	0.47	0.577	1
Hmgxb4	0.049166	-0.387337	0.148	0.212	1
Gm11423	0.0204479	-1.72077	0.012	0.041	1
Gm35551	0.0205319	-2.03167	0.007	0.032	1
Ankrd17	0.0136052	-0.387708	0.725	0.739	1
Csnk1g1	0.00037275	-0.38838	0.606	0.712	1
Aftph	0.00880323	-0.389021	0.655	0.721	1
Myo5a	0.0296284	-0.38932	0.635	0.662	1
Kctd6	0.0207405	-1.67643	0.032	0.072	1
Arid5b	2.69825e-05	-0.390785	0.971	0.977	0.608428
Ubtd1	0.00368311	-0.392168	0.382	0.5	1
Rapgef2	0.00921593	-0.392444	0.852	0.896	1
2610035D17Rik	0.020949	-0.747969	0.032	0.072	1
Apobec1	0.00418272	-0.393652	0.623	0.716	1
Tmem176a	0.0209909	-1.45915	0.051	0.099	1
Clasp2	0.0417959	-0.393817	0.642	0.68	1
Cnot4	0.00199007	-0.393916	0.703	0.82	1
Nab1	0.018092	-0.394562	0.611	0.667	1
Sh3bp2	0.0189769	-0.395323	0.637	0.694	1
Pea15a	0.0229598	-0.395546	0.297	0.387	1
Etfrf1	0.0215196	1.4385	0.083	0.036	1
Crebbp	0.00493363	-0.395628	0.725	0.788	1
Cd80	0.00443519	-0.396154	0.38	0.486	1
Edem1	0.00433115	-0.396183	0.628	0.712	1
Slc49a4	0.0454576	-0.396821	0.345	0.423	1
Arnt	0.0163898	-0.397277	0.477	0.545	1
Dock2	0.012143	-0.397316	0.781	0.815	1
Ppp1r9b	0.027106	-0.398209	0.311	0.387	1
Cstf3	0.00293228	-0.398272	0.397	0.514	1
Arf4	0.019599	-0.400404	0.701	0.761	1
Trpc4ap	0.025888	-0.40092	0.496	0.568	1
Sema4a	0.0419361	-0.402278	0.594	0.658	1
Lrch1	0.00969489	-0.402499	0.859	0.896	1
Gatad2a	0.00231626	-0.402564	0.652	0.721	1
Bst2	0.00676725	-0.402573	0.752	0.797	1
Mef2d	0.0393777	-0.403238	0.345	0.423	1
Cebpg	0.020539	-0.403537	0.358	0.432	1
Smarca4	0.0149932	-0.403946	0.394	0.464	1
Rap2b	0.0358634	-0.407748	0.309	0.387	1
Csrnp1	0.0332696	-0.409318	0.27	0.351	1
Nrf1	0.0264682	-0.409578	0.45	0.505	1
Zfp366	0.0228767	1.47583	0.09	0.041	1
Cept1	0.000717094	-0.410286	0.74	0.811	1
Pum2	0.00184638	-0.410475	0.664	0.734	1
Med13l	6.65943e-05	-0.410904	0.706	0.797	1
Pias1	0.00955467	-0.410937	0.655	0.716	1
Mag	0.0230866	0.992865	0.041	0.009	1
Nampt	0.000528309	-0.411115	0.944	0.973	1
Runx1	0.000625871	-0.411231	0.8	0.842	1
Nsd1	0.00136084	-0.411384	0.65	0.752	1
Wdr26	0.0235235	-0.411909	0.686	0.73	1
Ppm1a	0.0307604	-0.412481	0.294	0.387	1
Il2rg	0.000982575	-0.412898	0.672	0.752	1
Lcorl	0.00214815	-0.414164	0.53	0.631	1
Tap2	0.000724408	-0.415314	0.684	0.784	1
Pbrm1	0.0152174	-0.418562	0.599	0.671	1
Tgfb1	0.00078341	-0.418815	0.713	0.788	1
Rnf213	3.23482e-06	-0.41925	0.9	0.955	0.0729419
Cox10	0.00378343	-0.985372	0.063	0.131	1
Cast	0.0133929	-0.420259	0.555	0.613	1
Sdc3	0.00264776	-0.420381	0.513	0.635	1
Abcg1	0.0078236	-0.420496	0.713	0.757	1
Trim30a	4.07757e-05	-0.420526	0.852	0.914	0.919452
Mefv	0.0373248	-0.421684	0.358	0.432	1
Ccdc51	0.0238727	1.79018	0.049	0.014	1
Tor4a	0.0238958	-1.05306	0.027	0.063	1
Erbin	0.00258166	-0.42174	0.72	0.761	1
Xrn1	0.000116228	-0.421817	0.526	0.676	1
Oas1a	0.000470794	-0.421892	0.562	0.671	1
Mir22hg	0.0192378	-0.42303	0.328	0.405	1
Ubap2l	0.013308	-0.423138	0.618	0.68	1
Nup153	0.0181068	-0.423243	0.304	0.387	1
Etv6	0.000132521	-0.424853	0.9	0.964	1
Cpsf7	0.0173121	-0.42595	0.326	0.41	1
Pcgf5	0.00338539	-0.426721	0.63	0.707	1
Rnf38	0.0103993	-0.426962	0.543	0.64	1
Oas3	0.0499645	-0.429382	0.438	0.5	1
Tmem29	0.0244034	-0.787196	0.051	0.099	1
Ubp1	0.0136978	-0.430762	0.421	0.509	1
Hexa	0.0466416	-0.430994	0.453	0.505	1
Parp14	8.2525e-06	-0.433688	0.878	0.946	0.186086
Slc6a6	6.5181e-05	-0.434357	0.71	0.793	1
S100a4	0.0220671	-0.436597	0.448	0.532	1
Sik3	0.000444878	-0.437048	0.779	0.847	1
Psen1	0.0412252	-0.438521	0.518	0.595	1
Apoe	0.00287755	-0.440086	0.423	0.541	1
Nsmce2	0.00078475	-0.440661	0.708	0.811	1
Canx	0.000153579	-0.440805	0.696	0.775	1
Patz1	0.0249576	1.34184	0.056	0.018	1
Adam17	0.000835193	-0.441388	0.774	0.811	1
Itgav	0.0339901	-0.441761	0.443	0.514	1
Kdm5c	0.032005	-0.442632	0.401	0.473	1
Dcp2	0.0415217	-0.445521	0.401	0.459	1
Arl4c	0.0081066	-0.445971	0.487	0.559	1
Btbd9	0.000926688	-0.446013	0.788	0.829	1
Bckdhb	0.0256279	-1.59237	0.027	0.063	1
Vps50	0.0092027	-0.447773	0.263	0.356	1
Ints9	0.0106554	-0.44872	0.156	0.239	1
Prpsap1	0.0364371	-0.449618	0.144	0.207	1
Usp32	0.00388637	-0.450074	0.555	0.68	1
Asap2	0.0258968	-1.51963	0.027	0.063	1
Arhgap45	0.013187	-0.450778	0.294	0.378	1
Tmx3	0.0108246	-0.451977	0.348	0.455	1
Lsm14a	0.00793213	-0.452415	0.448	0.545	1
Arfgef2	0.0303882	-0.452803	0.273	0.338	1
Pnpo	0.0260681	1.09333	0.063	0.023	1
Elf4	0.00382677	-0.453904	0.53	0.622	1
Itch	0.00757853	-0.45412	0.589	0.662	1
Tctex1d4	0.0261978	2.61995	0.032	0.005	1
Ddx58	0.0150789	-0.454472	0.433	0.514	1
Dennd5a	0.00106845	-0.455066	0.574	0.635	1
Adcy4	0.0263185	2.5134	0.032	0.005	1
Fbrsl1	0.0169136	-0.457107	0.251	0.338	1
Stat2	0.00157538	-0.458324	0.713	0.779	1
Gm17227	0.0264226	1.1763	0.056	0.018	1
Ugcg	0.00913249	-0.459045	0.552	0.617	1
Skil	0.00139546	-0.459478	0.727	0.802	1
Tanc1	0.0265724	3.12196	0.022	0	1
Gm29010	0.0265724	3.29359	0.022	0	1
Galnt9	0.0265724	2.76951	0.022	0	1
Mthfd1	0.0265724	3.72338	0.022	0	1
Clmn	0.0265724	2.78095	0.022	0	1
Hist1h2ac	0.0265724	3.74081	0.022	0	1
Gm8739	0.0265724	2.7252	0.022	0	1
Znrf2	0.0384706	-0.459598	0.341	0.414	1
Ppme1	0.00361904	-0.459699	0.219	0.333	1
Tns3	5.45359e-06	-0.460022	0.832	0.896	0.122973
D11Wsu47e	0.0268141	0.393217	0.049	0.014	1
Nod1	0.00481362	-0.460769	0.331	0.432	1
Mxd1	0.0178726	-0.46086	0.701	0.73	1
Acot9	0.017203	-0.463337	0.324	0.396	1
Nfkb2	0.032447	-0.465474	0.387	0.459	1
Wdr1	0.00710729	-0.465892	0.543	0.599	1
Ptafr	0.000836597	-0.466	0.839	0.878	1
Gm5149	0.0270531	2.03077	0.032	0.005	1
Copb1	0.0163813	-0.467143	0.421	0.509	1
Gm14548	0.027123	1.48479	0.068	0.027	1
Usp18	0.00569443	-0.467985	0.353	0.455	1
Gnaq	1.41766e-06	-0.468073	0.937	0.968	0.0319668
Ppp4r2	8.84667e-05	-0.468503	0.467	0.622	1
Atp6v1b2	0.00673965	-0.469168	0.732	0.779	1
Irak2	6.70761e-06	-0.470447	0.813	0.919	0.15125
Ino80	0.000897821	-0.471276	0.406	0.527	1
Lemd3	0.00778115	-0.471707	0.358	0.459	1
Pkn2	0.00472138	-0.472319	0.55	0.626	1
Mfsd11	0.026829	-0.472492	0.131	0.203	1
Tbce	0.0189966	-0.472996	0.234	0.315	1
Slc39a11	0.0101857	-0.474671	0.117	0.194	1
Disc1	0.0210959	-0.474766	0.29	0.36	1
Irf8	0.00165116	-0.475542	0.74	0.779	1
Sdhaf2	0.0486406	-0.475679	0.268	0.342	1
Gak	0.00927346	-0.477405	0.465	0.536	1
S100pbp	0.0112462	-0.976501	0.136	0.207	1
Ascc3	0.00051087	-0.478204	0.803	0.86	1
Nrros	0.0177816	-0.478344	0.625	0.658	1
Gtpbp2	0.00730936	-0.478651	0.477	0.559	1
Fbxw17	0.00530335	-0.478767	0.236	0.338	1
Kpna3	0.000769094	-0.478822	0.457	0.568	1
Senp5	0.0025699	-0.478842	0.302	0.419	1
Akt3	6.97079e-05	-0.47997	0.83	0.905	1
Atf7	0.0198318	-0.479971	0.44	0.518	1
Tent5c	0.00362071	-0.480105	0.501	0.599	1
Dapk1	0.00966728	-0.480915	0.584	0.649	1
Arid2	0.0433319	-0.480967	0.401	0.455	1
Ilrun	0.00394303	-0.481401	0.56	0.631	1
Psap	2.13541e-07	-0.481508	0.954	0.973	0.00481514
Anxa4	3.02001e-05	-0.48256	0.732	0.806	0.680981
Babam2	0.00104317	-0.48448	0.633	0.725	1
Sppl2a	5.82226e-05	-0.488635	0.825	0.91	1
Gpn2	0.0290553	1.04196	0.08	0.036	1
Tent2	0.00838823	-0.488646	0.64	0.694	1
Ormdl2	0.0290268	-0.488911	0.238	0.311	1
Daxx	0.00370965	-0.48966	0.511	0.59	1
Tpm3-rs7	0.0293217	1.51198	0.061	0.023	1
Stxbp3	0.00365572	-0.493337	0.686	0.779	1
Crk	0.0224698	-0.493403	0.572	0.64	1
Got1	0.022989	-0.49406	0.367	0.446	1
Cog2	0.0194557	-0.495508	0.141	0.216	1
Phlpp1	0.00172854	-0.49697	0.567	0.694	1
Havcr2	0.0428367	-0.497023	0.426	0.5	1
Prune2	0.0296892	2.98988	0.039	0.009	1
Gm40645	0.0238979	-0.497397	0.226	0.306	1
Megf8	0.0297531	-1.50455	0.022	0.054	1
Kcnk13	0.0298227	1.03786	0.068	0.027	1
AU020206	0.000283938	-0.498066	0.723	0.824	1
Ift140	0.0301267	0.830208	0.088	0.041	1
Dusp23	0.0301674	1.96272	0.039	0.009	1
Plcl2	0.000268656	-0.498613	0.64	0.77	1
Cacul1	0.00946586	-0.49939	0.479	0.568	1
Optn	0.00030553	-0.96999	0.151	0.261	1
Actr6	0.0302529	-1.57015	0.034	0.072	1
Soga1	0.0380834	-0.964885	0.08	0.131	1
9030025P20Rik	0.0111408	-0.964752	0.063	0.122	1
Cxcr4	4.9585e-06	-0.953726	0.372	0.527	0.111809
Rnf25	0.0183525	-0.939962	0.119	0.185	1
Pnpla8	0.00183064	-0.923402	0.238	0.347	1
Nudt8	0.0305304	1.73982	0.039	0.009	1
Cd83	3.77619e-05	-0.923276	0.328	0.468	0.851493
Mov10	0.00099622	-0.919504	0.178	0.293	1
Slc35f5	0.0019986	-0.918095	0.122	0.212	1
Senp7	0.000290501	-0.915852	0.251	0.383	1
Jmy	0.0071834	-0.912946	0.08	0.149	1
Cebpa	0.0401941	-0.910505	0.209	0.275	1
Purg	0.00433789	-0.903423	0.088	0.162	1
Nars2	0.0307482	1.44234	0.08	0.036	1
Emsy	0.00229583	-0.898046	0.248	0.347	1
Ergic1	0.0185262	-0.893453	0.112	0.176	1
AU022252	0.0308804	-1.01909	0.054	0.099	1
Lrrc29	0.0308946	1.74134	0.054	0.018	1
Galnt7	3.09003e-06	-0.889708	0.472	0.608	0.069677
Mcur1	0.00399403	-0.887302	0.214	0.306	1
Dennd4b	0.00903479	-0.885922	0.134	0.212	1
Grhpr	0.031101	1.56585	0.054	0.018	1
Mfhas1	0.00077872	-0.87897	0.195	0.306	1
Siglec1	0.0313336	-1.94992	0.022	0.054	1
Trim5	0.000979244	-0.878774	0.156	0.261	1
Tefm	0.0313921	1.81885	0.039	0.009	1
Galnt3	0.0314128	1.79957	0.054	0.018	1
Sms	0.0135223	-0.876751	0.08	0.144	1
Slfn4	2.20275e-07	-0.876096	0.345	0.545	0.00496698
Cd300a	1.13263e-05	-0.874944	0.411	0.568	0.255397
A330040F15Rik	0.00707575	-0.87332	0.229	0.324	1
Pfkfb4	0.0123626	-0.87142	0.114	0.18	1
Rufy3	1.00386e-06	-0.865703	0.487	0.631	0.0226361
Hist1h2ae	0.0318327	1.58228	0.054	0.018	1
Ptpn9	0.0305013	-0.865443	0.338	0.401	1
Pepd	0.0209619	-0.862454	0.144	0.212	1
Tnfrsf12a	0.0100662	-0.862408	0.119	0.194	1
Phldb1	0.0335684	-0.854063	0.058	0.104	1
Papolg	0.0201166	-0.849391	0.097	0.158	1
Wipf2	2.85175e-05	-0.838749	0.328	0.473	0.643041
Helz	0.0389545	-0.834422	0.148	0.207	1
Il15	0.033176	-0.833851	0.083	0.135	1
Tbl1x	0.00249729	-0.831037	0.241	0.342	1
Nek6	0.000670482	-0.82781	0.229	0.347	1
Zfp780b	0.0341218	-0.825371	0.083	0.135	1
Ndst2	0.0259416	-0.824544	0.107	0.167	1
Prm1	0.013139	-0.819508	0.134	0.207	1
Uty	0.0231086	-0.818885	0.153	0.221	1
Bcat2	0.00510341	-0.817925	0.088	0.162	1
Aida	0.000329826	-0.806785	0.355	0.5	1
Smad6	0.0438677	-0.802721	0.075	0.122	1
Emc9	0.0332155	-2.48133	0.019	0.05	1
Dennd4c	0.000373943	-0.801528	0.438	0.554	1
Gm6034	0.000474189	-0.801323	0.109	0.212	1
Hhex	0.00515754	-0.800252	0.085	0.158	1
Prep	0.00761884	-0.795669	0.063	0.126	1
Dexi	0.0152267	-0.792737	0.175	0.252	1
Timp2	0.00494635	-0.786708	0.075	0.144	1
Ifi208	0.00071193	-0.786238	0.207	0.324	1
Selenop	0.0100232	-0.78096	0.09	0.153	1
Ube4a	0.0020241	-0.780776	0.268	0.374	1
Sowahc	0.0319323	-0.778922	0.326	0.392	1
Ldlrad4	2.54451e-06	-0.777594	0.599	0.716	0.0573761
Crebrf	0.00350549	-0.775806	0.326	0.414	1
Zfp810	0.0339788	-1.52341	0.032	0.068	1
Helz2	0.00634556	-0.771457	0.307	0.387	1
2310022A10Rik	0.00221446	-0.769834	0.136	0.23	1
Slc44a2	0.0463988	-0.766454	0.17	0.234	1
Etv3	0.00401905	-0.765345	0.277	0.387	1
Flnb	0.00505756	-0.758863	0.219	0.311	1
Sun2	0.00576045	-0.758263	0.129	0.212	1
Gm42702	0.0343071	-4.37235	0.002	0.018	1
Kazn	0.0343071	-3.24652	0.002	0.018	1
Gm40787	0.0343071	-2.82512	0.002	0.018	1
Gm10814	0.0343071	-3.10533	0.002	0.018	1
Gpr137	0.0343209	0.617314	0.088	0.041	1
Oprm1	0.0343414	1.00743	0.054	0.018	1
Mtmr9	0.0242128	-0.758188	0.129	0.189	1
Ncapg2	0.00284496	-0.75816	0.212	0.311	1
Ly6c2	1.18044e-07	-0.758078	0.779	0.842	0.00266176
Stat5b	0.00131657	-0.753152	0.37	0.473	1
Gm16206	0.0345602	-3.34777	0.002	0.018	1
Glp2r	0.0345602	-2.69515	0.002	0.018	1
Hexim2	0.0345602	-2.50786	0.002	0.018	1
4930455G09Rik	0.00915496	-0.750362	0.08	0.149	1
4930459C07Rik	0.034676	1.58887	0.085	0.041	1
Atad1	0.00195658	-0.750207	0.348	0.464	1
3010003L21Rik	0.034815	-2.30493	0.002	0.018	1
Ttll1	0.034815	-2.14485	0.002	0.018	1
Gm20707	0.0348536	1.17547	0.085	0.041	1
Gabbr2	0.0350714	-2.39585	0.002	0.018	1
2010310C07Rik	0.0350714	-2.04283	0.002	0.018	1
Gm20400	0.0350714	-3.1713	0.002	0.018	1
Gm15938	0.0350714	-2.39196	0.002	0.018	1
Klhl28	0.0127122	-0.749029	0.163	0.239	1
Gm26632	0.0351053	0.990533	0.073	0.032	1
Myo9a	0.00078058	-0.747486	0.406	0.523	1
Fyn	0.00179633	-0.746799	0.511	0.59	1
Vangl2	0.0353294	-1.89199	0.002	0.018	1
Gm44040	0.0353294	-1.87412	0.002	0.018	1
Med22	0.0354465	-0.800507	0.044	0.086	1
Anks1	0.00141748	-0.743316	0.345	0.455	1
Dgkh	0.00650987	-0.739538	0.231	0.32	1
Fam20c	0.00775957	-0.739483	0.238	0.324	1
Tmem50b	0.0129803	-0.738263	0.275	0.356	1
Spdl1	0.0355936	-0.880897	0.044	0.086	1
Zfp458	0.0356872	-2.28983	0.017	0.045	1
Creb3l1	0.035712	-1.18523	0.019	0.05	1
Plau	0.00165716	-0.736942	0.19	0.297	1
Ddx17	4.21792e-05	-0.728814	0.606	0.734	0.951099
Cxcl3	0.0358482	4.66663	0.029	0.005	1
Atp2b4	0.00857654	-0.728546	0.226	0.311	1
Gm44659	0.0359661	-1.10219	0.032	0.068	1
Piezo1	0.000712238	-0.724934	0.45	0.554	1
Utp25	0.036012	2.26367	0.029	0.005	1
Gm12865	0.036012	2.86066	0.029	0.005	1
Madd	0.017632	-0.724562	0.212	0.284	1
Ubap1	0.00367192	-0.724316	0.365	0.468	1
Prdm2	0.00546422	-0.723961	0.377	0.482	1
Cyp2ab1	0.0361765	2.61516	0.029	0.005	1
Pacs2	0.00131072	-0.723609	0.358	0.464	1
Mbip	0.00221617	-0.71528	0.161	0.261	1
6030468B19Rik	0.0363417	1.82342	0.029	0.005	1
Herpud2	0.0277994	-0.713756	0.214	0.284	1
9530068E07Rik	0.000749889	-0.711599	0.265	0.383	1
Mbd1	0.0120863	-0.707389	0.153	0.234	1
Ly86	0.00149136	-0.706003	0.321	0.432	1
Golga3	0.0138116	-0.704459	0.195	0.27	1
Kcnq5	0.0366971	3.95626	0.019	0	1
Trim69	0.0366971	3.80648	0.019	0	1
A230083N12Rik	0.0366971	4.79651	0.019	0	1
Fam216a	0.0366971	3.0144	0.019	0	1
Gm20139	0.0366971	3.6114	0.019	0	1
Gm28370	0.0366971	2.87083	0.019	0	1
Gm30489	0.0366971	3.28401	0.019	0	1
Pop1	0.0366971	2.65688	0.019	0	1
Rbfox2	0.0366971	2.581	0.019	0	1
Atp6v1g2	0.0366971	2.48016	0.019	0	1
Tor3a	0.000343534	-0.704412	0.414	0.559	1
Pcmtd1	4.3334e-05	-0.702809	0.569	0.694	0.977138
Psme2b	0.0317261	-0.701774	0.148	0.212	1
Cdkal1	0.0404099	-0.699616	0.273	0.333	1
Nt5c3	0.00803329	-0.696199	0.328	0.405	1
Pex14	0.041217	-0.695707	0.319	0.374	1
4930578M01Rik	0.0373461	1.87942	0.029	0.005	1
Zbtb20	1.75379e-05	-0.694486	0.465	0.604	0.395463
St6galnac6	0.0158649	-0.691944	0.153	0.221	1
Frmd4b	0.0194692	-0.69081	0.241	0.324	1
Hpse	0.0492959	-0.689959	0.35	0.414	1
Zfp788	0.0375158	1.59262	0.029	0.005	1
Plxnc1	0.000819645	-0.689035	0.285	0.405	1
Mtmr4	0.0376629	-0.999367	0.041	0.081	1
Med18	0.0376861	1.62456	0.029	0.005	1
Zfp597	0.0061357	-0.686611	0.054	0.113	1
Mtus1	0.0157117	-0.683234	0.173	0.252	1
Prr12	0.0381563	1.74771	0.058	0.023	1
Sfxn1	0.0383119	-1.07348	0.039	0.077	1
Cask	0.0197579	-0.681199	0.314	0.387	1
C3	3.02696e-05	-0.67907	0.803	0.824	0.682549
Apba1	0.00152315	-0.673907	0.426	0.554	1
Rab21	0.000324514	-0.670677	0.54	0.604	1
Rpn1	0.00600228	-0.67057	0.333	0.441	1
Mpeg1	1.28198e-09	-0.669864	0.808	0.883	2.89073e-05
Tab2	0.000111121	-0.666608	0.572	0.671	1
Appl1	0.0135656	-0.663699	0.209	0.288	1
Csrp1	0.0342611	-0.662361	0.173	0.239	1
Fabp4	0.0391063	-0.421653	0.017	0.045	1
Rnf24	0.0434306	-0.660703	0.226	0.293	1
Runx3	0.00111294	-0.660071	0.572	0.653	1
Dusp8	0.0393447	-1.69507	0.015	0.041	1
Tmcc3	0.00197468	-0.658335	0.273	0.378	1
Alcam	0.0319288	-0.656995	0.482	0.532	1
Cerk	0.00933557	-0.65699	0.258	0.342	1
Arhgap15	0.000113156	-0.655765	0.511	0.676	1
Eps15	0.000869885	-0.652889	0.477	0.577	1
Gm19710	0.046881	-0.651181	0.119	0.176	1
Rnf215	0.0396465	0.870403	0.097	0.05	1
Ttf2	0.0396561	-1.61594	0.039	0.077	1
Mtif3	0.0383484	-0.649277	0.058	0.104	1
Hivep3	8.42086e-06	-0.648452	0.65	0.779	0.189882
Ssx2ip	0.0401451	1.84438	0.044	0.014	1
Adrb2	0.0401888	1.428	0.083	0.041	1
Map2k3	0.00307479	-0.647155	0.328	0.432	1
Tab3	0.0194664	-0.642114	0.131	0.203	1
Bcl2l2	0.0198525	-0.641638	0.056	0.108	1
Lats1	0.00327888	-0.638554	0.231	0.329	1
Memo1	0.0188028	-0.638152	0.282	0.369	1
Tatdn2	0.00606688	-0.638044	0.219	0.311	1
March3	0.0175994	-0.637838	0.131	0.203	1
Nrg1	0.013662	-0.636236	0.538	0.604	1
Pkd2	0.0280374	-0.634249	0.08	0.135	1
Ubr7	0.0404836	-0.628518	0.09	0.144	1
P2ry10	0.0408043	0.435633	0.058	0.023	1
Lats2	0.0451763	-0.628207	0.331	0.378	1
Ino80d	0.00506071	-0.624742	0.355	0.437	1
4930581F22Rik	0.0409348	1.521	0.051	0.018	1
Acp6	0.040958	-2.3841	0.012	0.036	1
Cdk10	0.0409974	0.806521	0.09	0.045	1
Vps54	6.29719e-09	-0.623078	0.822	0.919	0.000141995
Crybg1	0.00506282	-0.622833	0.28	0.374	1
Smchd1	7.3489e-05	-0.622803	0.674	0.788	1
Zdhhc5	0.00877933	-0.620405	0.294	0.396	1
Lrch3	0.00183022	-0.61978	0.538	0.617	1
Cnot1	0.000361261	-0.61973	0.504	0.622	1
Fam78b	0.0414287	-1.37224	0.029	0.063	1
Ctnnd1	0.00952359	-0.61949	0.234	0.324	1
Zhx2	0.00873155	-0.619208	0.229	0.32	1
Zbtb18	0.000577167	-0.61851	0.384	0.523	1
Mthfr	0.00235628	-0.616607	0.229	0.324	1
Foxp1	0.000246873	-0.613058	0.618	0.703	1
Dennd1b	3.47812e-05	-0.610807	0.557	0.676	0.784281
Tgfbr1	1.30856e-05	-0.610211	0.594	0.739	0.295067
Etaa1	0.0418661	-0.891838	0.039	0.077	1
Gm11867	0.0418768	1.947	0.051	0.018	1
Gm17036	0.0418768	1.29503	0.051	0.018	1
Trim30c	0.0333055	-0.608165	0.168	0.234	1
Ggnbp1	0.0419309	-2.9413	0.005	0.023	1
Erap1	0.0253909	-0.606256	0.353	0.423	1
Ercc2	0.0419726	1.71313	0.036	0.009	1
Rassf3	0.00713524	-0.605849	0.355	0.45	1
Pqlc2	0.0344769	-0.604751	0.09	0.144	1
Plekhm2	3.32319e-05	-0.602695	0.526	0.653	0.749345
Tbc1d24	0.035258	-0.602537	0.068	0.117	1
Dna2	0.0136258	-0.602316	0.238	0.32	1
Gm10847	0.042184	1.98182	0.044	0.014	1
Ifit3b	0.0235948	-0.598717	0.061	0.113	1
Cyb5r1	0.0479209	-0.598292	0.088	0.14	1
Nceh1	0.0225025	-0.598245	0.29	0.365	1
1700028E10Rik	0.0422862	1.41879	0.051	0.018	1
Crlf3	0.00227372	-0.598057	0.594	0.658	1
Snhg17	0.0423017	1.87644	0.036	0.009	1
A930001M01Rik	0.0423017	1.31797	0.036	0.009	1
Asna1	0.04064	-0.597229	0.219	0.284	1
Lamb3	0.0424404	-2.40733	0.005	0.023	1
Olfml3	0.0424404	-2.09911	0.005	0.023	1
Rwdd2b	0.0424672	1.14513	0.036	0.009	1
Tnfrsf26	0.0426678	2.28522	0.063	0.027	1
Zfyve1	0.0480418	-0.596231	0.161	0.225	1
Tgfbr2	0.0271833	-0.591347	0.231	0.311	1
Atf7ip	0.00010674	-0.590369	0.601	0.721	1
Cxcl9	0.000362795	-0.59011	0.757	0.82	1
Slc26a6	0.042939	-2.6877	0.01	0.032	1
Nudt15	0.042955	-1.86362	0.005	0.023	1
Kdm6b	0.00631245	-0.586509	0.472	0.563	1
Tmem150b	0.0429951	-0.893968	0.056	0.099	1
Serpinb8	0.0206992	-0.58398	0.112	0.176	1
Gm1673	0.0432143	-1.77733	0.005	0.023	1
Gm26802	0.0432143	-1.70609	0.005	0.023	1
Entpd1	1.44977e-05	-0.57958	0.786	0.842	0.326909
Xpo7	0.0260375	-0.576532	0.273	0.342	1
Map3k14	0.0483143	-0.575734	0.195	0.257	1
Bach1	0.00903805	-0.574758	0.494	0.554	1
Arid1a	0.0176521	-0.573816	0.436	0.518	1
Myo7a	0.0435913	-1.66644	0.012	0.036	1
Jpx	0.0436404	0.665307	0.036	0.009	1
A130010J15Rik	0.0437369	-1.31687	0.005	0.023	1
Vegfc	0.0437369	-1.62086	0.005	0.023	1
Tmem184b	0.00627377	-0.573563	0.311	0.423	1
Tnrc6c	0.00773616	-0.573152	0.518	0.595	1
Gpr132	0.000365048	-0.57244	0.647	0.752	1
Pde7b	0.00681388	-0.570795	0.577	0.631	1
Zfp952	0.0440443	-0.872518	0.049	0.09	1
Gm13391	0.0440722	-2.44164	0.007	0.027	1
Slc7a8	0.00038561	-0.57024	0.684	0.797	1
Mcoln3	0.0442648	-1.55691	0.005	0.023	1
Gm26797	0.0442648	-1.56284	0.005	0.023	1
A230056P14Rik	0.0443062	-2.19826	0.007	0.027	1
Phf11d	0.00862644	-0.569089	0.404	0.505	1
Ahcyl2	0.00676147	-0.568704	0.491	0.604	1
Pdia6	0.013325	-0.567917	0.55	0.604	1
Abcg2	0.0445413	-2.19019	0.007	0.027	1
Morrbid	6.24961e-06	-0.565979	0.808	0.869	0.140922
Sec24c	0.0320534	-0.565485	0.195	0.261	1
Cd180	0.00035144	-0.563359	0.377	0.536	1
Ankib1	0.0100227	-0.563174	0.518	0.59	1
Dstyk	0.0122722	-0.561776	0.209	0.293	1
Traf3	5.03228e-06	-0.561562	0.878	0.923	0.113473
Gm47469	0.0447774	-2.30025	0.007	0.027	1
Gm49417	0.0448357	-2.00399	0.01	0.032	1
Il10rb	0.00134913	-0.56101	0.557	0.631	1
Wls	0.0426762	-0.557989	0.253	0.324	1
Srsf1	0.0244479	-0.557908	0.285	0.374	1
Pggt1b	0.0484796	-0.557818	0.236	0.297	1
Fgl2	0.00201839	-0.557604	0.65	0.73	1
6430548M08Rik	0.0449803	-1.54343	0.027	0.059	1
Gm49518	0.0450145	-1.79672	0.007	0.027	1
Ubl3	0.00116337	-0.556849	0.662	0.73	1
Plekhf2	0.00360101	-0.551975	0.387	0.495	1
Tcf12	0.0120667	-0.550711	0.448	0.536	1
Ifi44	0.0487367	-0.547559	0.197	0.261	1
Qsox1	0.0456571	0.788515	0.083	0.041	1
CAAA01147332.1	0.045762	1.36294	0.097	0.054	1
Cnr2	0.0457837	-0.875561	0.046	0.086	1
Lynx1	0.0459196	-1.77652	0.01	0.032	1
Unc93a	0.0459196	-1.2563	0.01	0.032	1
Parp11	0.00392092	-0.544867	0.528	0.599	1
Zfp59	0.0459737	-2.75408	0.007	0.027	1
Tsr1	0.0459737	-1.92236	0.007	0.027	1
Irgm2	0.0134606	-0.544837	0.397	0.468	1
Shisa5	0.000143141	-0.543662	0.737	0.815	1
Gm37787	0.0461631	-1.09075	0.012	0.036	1
Abhd16a	0.0142685	-0.542368	0.234	0.32	1
Rasal3	0.0462226	1.47715	0.063	0.027	1
Wfdc18	0.0463593	-1.681	0.01	0.032	1
Slfn5	5.01811e-05	-0.542308	0.691	0.824	1
Spag9	3.49375e-06	-0.540957	0.859	0.901	0.0787805
Paqr3	0.0465094	-1.01213	0.036	0.072	1
Socs5	0.0465157	1.08073	0.1	0.054	1
Arhgap12	0.0328193	-0.540135	0.297	0.374	1
Stim2	0.00364468	-0.538001	0.353	0.477	1
Hnrnpll	0.0054263	-0.536061	0.46	0.545	1
8030462N17Rik	0.0438689	-0.534289	0.265	0.338	1
Slc29a3	0.00958862	-0.52684	0.445	0.541	1
Zmiz2	0.000259236	-0.526407	0.311	0.459	1
Gm12905	0.0334209	-0.526051	0.078	0.131	1
Map4	0.000402962	-0.525113	0.771	0.829	1
Cubn	0.0469286	-0.779753	0.027	0.059	1
Fut4	0.0469501	0.136592	0.007	0.027	1
Dmxl1	0.0277368	-0.5249	0.418	0.486	1
Zbtb49	0.0470255	-1.25425	0.01	0.032	1
Gstcd	0.0470272	1.34226	0.088	0.045	1
Zfp7	0.0470492	-1.66534	0.024	0.054	1
Ciita	0.00414124	-0.523655	0.545	0.626	1
Plxna1	0.00239527	-0.523582	0.311	0.414	1
Sin3a	0.0404502	-0.522407	0.258	0.329	1
Spatc1	0.0472417	1.00075	0.075	0.036	1
Sema4d	1.01429e-05	-0.521676	0.779	0.869	0.228712
Bbx	0.031426	-0.520529	0.375	0.464	1
Spire1	0.0474858	0.887801	0.075	0.036	1
Prcp	0.0272943	-0.519756	0.443	0.5	1
Cdc27	0.00848348	-0.519117	0.238	0.333	1
Otud5	0.0088668	-0.51889	0.302	0.396	1
Map4k3	0.00259055	-0.517184	0.557	0.658	1
Vcpip1	0.000834715	-0.516788	0.438	0.554	1
Reep3	0.000704292	-0.516601	0.453	0.568	1
Sgpl1	0.000272185	-0.515176	0.725	0.811	1
Adk	0.0481406	-0.949757	0.036	0.072	1
Zfp407	0.000654865	-0.513676	0.667	0.77	1
Rrp9	0.048316	1.39489	0.056	0.023	1
Usf3	0.0203622	-0.513554	0.273	0.347	1
A930015D03Rik	0.0104239	-0.513523	0.314	0.41	1
Plbd1	2.51802e-05	-0.51227	0.715	0.802	0.567789
Rrm1	0.0485001	0.984634	0.063	0.027	1
Rabgap1l	0.0278984	-0.512236	0.253	0.329	1
Pou2f1	0.00023996	-0.511838	0.333	0.45	1
Nsd2	0.000310611	-0.511684	0.523	0.667	1
Slfn8	6.74452e-05	-0.510568	0.613	0.721	1
Fap	0.0488698	-0.454856	0.046	0.086	1
Msl2	0.0188879	-0.510366	0.363	0.45	1
Stx16	0.0393246	-0.509889	0.353	0.423	1
Tdrd7	0.0152864	-0.509686	0.436	0.509	1
Abr	1.74831e-07	-0.509331	0.927	0.982	0.00394226
Apc	0.0230311	-0.508928	0.438	0.5	1
Ppp4r3b	0.00272936	-0.507849	0.528	0.617	1
Gsdme	0.0492246	1.01242	0.075	0.036	1
Nfkb1	8.21445e-07	-0.507277	0.839	0.923	0.0185228
Smpd2	0.0493341	2.50294	0.027	0.005	1
Stk38	0.000976929	-0.50484	0.54	0.635	1
Tlk2	0.000549608	-0.503501	0.504	0.599	1
Itpkb	0.0181702	-0.501044	0.445	0.518	1
Gm47507	0.0498282	-1.15271	0.044	0.081	1
D5Ertd579e	0.0148139	-0.500896	0.358	0.446	1
Med13	1.78975e-06	-0.50057	0.657	0.824	0.0403571
Tmem219	0.05005	-0.34816	0.423	0.482	1
Zfp787	0.0500593	-0.828414	0.114	0.167	1
Bax	0.0500875	0.285138	0.642	0.613	1
Klhl24	0.0501257	-0.577735	0.321	0.378	1
Nt5c3b	0.0502323	1.80483	0.027	0.005	1
Gm3839	0.0502323	1.78176	0.027	0.005	1
Gm48960	0.0502323	2.2381	0.027	0.005	1
Ndufs3	0.0503769	0.370436	0.353	0.27	1
Adar	0.0504017	-0.261776	0.392	0.473	1
Gpsm3	0.0504449	0.302844	0.513	0.423	1
Dus4l	0.050459	1.85213	0.027	0.005	1
Crbn	0.0504877	0.590989	0.141	0.086	1
Mthfd1l	0.0506025	0.487427	0.224	0.158	1
Arl8a	0.0506467	-0.414304	0.603	0.635	1
Kcnk2	0.0508807	2.22649	0.017	0	1
Mad2l1	0.0508807	2.13095	0.017	0	1
Gm17055	0.0508807	2.29207	0.017	0	1
Gm36371	0.0508807	3.09332	0.017	0	1
Gm15418	0.0508807	3.12685	0.017	0	1
Thop1	0.0508807	2.14705	0.017	0	1
Shmt1	0.0508807	2.87938	0.017	0	1
Akap6	0.0508807	4.00879	0.017	0	1
4930586N03Rik	0.0508807	2.04589	0.017	0	1
Gm48357	0.0508807	2.30641	0.017	0	1
Gm46447	0.0508807	3.18731	0.017	0	1
Gm28068	0.0508807	2.51335	0.017	0	1
Gm26910	0.0508807	3.68271	0.017	0	1
Pla2g12a	0.0509149	1.88664	0.027	0.005	1
Trmt2b	0.0509946	1.19803	0.105	0.059	1
Gigyf2	0.0510514	-0.154161	0.436	0.536	1
Retsat	0.0511442	1.78225	0.027	0.005	1
Tmem80	0.0511913	-0.865753	0.095	0.144	1
Ireb2	0.0512755	-0.317044	0.363	0.446	1
Ms4a4c	0.0513462	-0.23969	0.825	0.851	1
Dlgap5	0.0513743	2.07121	0.027	0.005	1
Mettl21a	0.0514472	1.0425	0.056	0.023	1
Metap1d	0.0514472	1.47571	0.056	0.023	1
D930016D06Rik	0.0516317	-1.26405	0.034	0.068	1
Gpbp1l1	0.0518422	-0.448213	0.353	0.423	1
St3gal5	0.0519414	-0.165255	0.258	0.338	1
Khk	0.052043	-1.14758	0.041	0.077	1
Vcam1	0.0521126	-1.01853	0.117	0.167	1
Tmem70	0.0521299	0.822549	0.117	0.068	1
Pgm1	0.0521465	0.112502	0.265	0.185	1
Ppp1r13b	0.052221	0.663164	0.168	0.113	1
Tet3	0.0524315	-0.549568	0.438	0.505	1
Ilk	0.052527	0.576536	0.258	0.185	1
Hdac9	0.0525272	1.64988	0.068	0.032	1
Cgas	0.0525809	-0.285854	0.231	0.311	1
Slc4a2	0.0527745	-0.76704	0.139	0.194	1
Vps18	0.0528204	-0.520885	0.221	0.284	1
Pltp	0.0528467	-0.792293	0.175	0.23	1
Rpl15	0.0528525	0.155297	0.847	0.815	1
Gng5	0.0528802	0.148586	0.825	0.797	1
2310015A10Rik	0.0529424	0.670169	0.119	0.072	1
Srcap	0.0532331	-0.335934	0.358	0.441	1
Hipk3	0.0532799	-0.52952	0.341	0.383	1
Trpm4	0.0534328	0.826694	0.088	0.045	1
Sec24a	0.0535512	-0.200672	0.26	0.329	1
Nfat5	0.0535641	-0.236415	0.708	0.775	1
Ifitm2	0.0537198	0.293145	0.762	0.703	1
N4bp2l2	0.0539287	-0.267323	0.414	0.482	1
Cyb561d1	0.0539381	-0.943419	0.034	0.068	1
2500002B13Rik	0.0541631	3.12694	0.034	0.009	1
Kansl3	0.0542511	-0.332943	0.309	0.369	1
9330175E14Rik	0.0542782	-0.4917	0.08	0.126	1
Zscan20	0.0543728	2.40161	0.034	0.009	1
Mmp8	0.0543749	0.919073	0.068	0.032	1
Dock4	0.0543798	-0.232527	0.878	0.892	1
Ccl7	0.054409	0.146986	0.056	0.099	1
Strn	0.0544156	-0.537065	0.341	0.392	1
Atg3	0.0544495	0.404241	0.54	0.473	1
Akr1e1	0.054462	1.62282	0.041	0.014	1
Chmp3	0.054493	0.203196	0.523	0.437	1
Rrp1	0.0549738	0.279454	0.37	0.284	1
Myo1f	0.0549977	-0.363328	0.803	0.815	1
Pold1	0.0550059	1.83419	0.034	0.009	1
Rif1	0.0550606	0.176285	0.146	0.09	1
Atf1	0.0550676	-0.261879	0.392	0.468	1
Aimp1	0.0550926	0.505547	0.414	0.365	1
Serpinb2	0.0550957	1.95178	0.049	0.018	1
B4galt6	0.0551557	0.854635	0.114	0.068	1
Hras	0.0551925	0.496904	0.226	0.167	1
Pomt1	0.0552183	2.19553	0.034	0.009	1
2410002F23Rik	0.0552212	-1.88307	0.022	0.05	1
B9d2	0.0553683	0.595323	0.212	0.153	1
Ifit1bl2	0.0554314	2.32085	0.034	0.009	1
Smpdl3a	0.0556671	0.453394	0.341	0.27	1
Bub3	0.055689	0.486702	0.348	0.279	1
Faap24	0.0557209	0.956278	0.056	0.023	1
Cdk14	0.0557925	-0.316255	0.465	0.536	1
Lrrc8d	0.0558095	-0.300939	0.616	0.68	1
Slamf7	0.0558523	-0.236439	0.854	0.847	1
Prps1l3	0.0558596	1.52017	0.034	0.009	1
Rpl32	0.0559108	0.251087	0.859	0.838	1
Zfp593	0.0559479	0.550514	0.156	0.099	1
Ndufaf3	0.0560703	0.608878	0.175	0.117	1
Bcl3	0.0562057	-0.285588	0.431	0.5	1
Dapk3	0.0563372	0.81389	0.161	0.108	1
Pskh1	0.0563448	-1.11305	0.051	0.09	1
Hnrnph2	0.0564714	-0.445258	0.523	0.559	1
Slamf8	0.0565985	-0.260644	0.725	0.797	1
Dgat2	0.0566535	0.742159	0.187	0.131	1
Slfn9	0.0566935	-0.619559	0.229	0.288	1
Ddx59	0.0567244	1.36818	0.034	0.009	1
Gm10130	0.0567244	1.42195	0.034	0.009	1
Ctdspl2	0.0569348	0.466671	0.389	0.315	1
8030453O22Rik	0.0571579	-1.1024	0.022	0.05	1
Hspa1b	0.0571847	-0.621851	0.165	0.221	1
Gm44148	0.0571931	-0.671627	0.127	0.18	1
Cab39	0.0573132	-0.115114	0.46	0.545	1
Cox7b	0.0573166	0.259302	0.625	0.55	1
Cox4i1	0.057335	0.194174	0.835	0.806	1
Eogt	0.0574759	-0.541253	0.034	0.068	1
Cops3	0.0574794	0.651982	0.139	0.086	1
Stam	0.0575093	-0.440847	0.195	0.261	1
Eya3	0.0576642	-0.20441	0.414	0.473	1
Trem1	0.0577343	0.272126	0.309	0.23	1
Mgrn1	0.0577685	-0.381024	0.358	0.419	1
Slc30a7	0.0578609	-0.455024	0.431	0.5	1
Serf1	0.0578662	0.738722	0.146	0.095	1
Ppil1	0.0578903	1.01598	0.08	0.041	1
Cetn2	0.0579082	0.518357	0.168	0.113	1
Zmynd19	0.0579483	1.92319	0.041	0.014	1
Pwwp3a	0.0579944	1.32589	0.061	0.027	1
Rad21	0.058012	-0.410149	0.302	0.356	1
Stx17	0.0582146	-0.868927	0.112	0.162	1
Nfkbid	0.0582208	0.565398	0.331	0.257	1
Gm12940	0.0582495	-1.09688	0.041	0.077	1
Pofut2	0.058438	0.640988	0.238	0.176	1
2610001J05Rik	0.0585664	0.396079	0.328	0.257	1
Dlg4	0.0587155	-1.14689	0.041	0.077	1
Gpr31b	0.0587481	0.485593	0.073	0.036	1
Psmb2	0.0587492	0.331576	0.723	0.649	1
Ttc9c	0.0587758	-0.521702	0.146	0.207	1
Bcr	0.0588565	-0.666288	0.122	0.176	1
Castor2	0.0589265	-0.498593	0.139	0.198	1
Dhx58os	0.058949	0.916779	0.041	0.014	1
Cog3	0.0589964	-0.620593	0.209	0.27	1
Psmd2	0.0589971	0.290899	0.528	0.459	1
Rassf2	0.0591321	-0.273635	0.236	0.297	1
R3hdm1	0.0591978	-0.217549	0.448	0.527	1
Unc119	0.0596258	0.755233	0.168	0.117	1
Cenpx	0.0596355	0.510824	0.248	0.185	1
Uck2	0.0596968	0.307615	0.243	0.171	1
Rpl19	0.0598103	0.197392	0.895	0.838	1
Gm12185	0.0598821	-0.254867	0.411	0.482	1
Ehmt1	0.0599526	-0.40238	0.287	0.36	1
Rbm48	0.060011	-0.977198	0.056	0.095	1
Pelo	0.0603015	0.609112	0.085	0.045	1
Ube2e2	0.0603248	-2.09287	0.019	0.045	1
Atp5g1	0.0603387	0.368716	0.572	0.532	1
Uqcr11	0.060347	0.162392	0.528	0.459	1
Cand1	0.0603958	0.566988	0.204	0.14	1
Ncbp2	0.0604703	0.58172	0.144	0.09	1
Lrrc40	0.0605756	-1.14501	0.056	0.095	1
Rab28	0.0605924	0.410842	0.243	0.18	1
Zdhhc1	0.0607879	1.14468	0.061	0.027	1
Ahi1	0.060845	0.158295	0.182	0.122	1
Phc1	0.0609035	-0.790833	0.051	0.09	1
Arid4b	0.0609287	-0.31052	0.601	0.64	1
Dgke	0.0609427	-0.899377	0.032	0.063	1
Usp7	0.0609584	-0.540509	0.363	0.414	1
Wdr13	0.0610019	-1.01636	0.056	0.095	1
Eif1b	0.061071	0.199857	0.416	0.338	1
Papss2	0.0611939	-0.524576	0.287	0.342	1
Ipo8	0.0612069	0.114352	0.217	0.149	1
Gk	0.0615901	0.294929	0.53	0.459	1
Dynlt3	0.0616913	0.65747	0.217	0.158	1
Tex10	0.0617287	0.520437	0.251	0.18	1
Myadm	0.0617768	-0.388976	0.197	0.257	1
Fut8	0.0617825	-0.297267	0.192	0.252	1
Brwd1	0.0618991	-0.644393	0.375	0.414	1
Tnfsf9	0.0619068	0.270942	0.195	0.131	1
Zswim6	0.0620967	-0.220375	0.667	0.707	1
Gnptab	0.0622193	0.116039	0.584	0.5	1
Rnasek	0.0622203	0.244732	0.686	0.595	1
Swi5	0.062421	0.316619	0.428	0.351	1
Gpatch8	0.0624574	-0.329087	0.625	0.649	1
Camsap2	0.0626369	-0.399001	0.221	0.288	1
Tmem222	0.0626406	0.668736	0.153	0.104	1
Large1	0.0626835	-0.900889	0.141	0.189	1
Fxyd5	0.0627434	0.166955	0.922	0.919	1
Eef1d	0.0627536	0.28363	0.358	0.288	1
Ap5m1	0.0627562	-0.83225	0.122	0.171	1
Exoc5	0.0628504	-0.466008	0.479	0.554	1
Strap	0.0628693	0.624356	0.273	0.207	1
Fkbp5	0.0629837	0.653953	0.119	0.072	1
1110051M20Rik	0.0630603	-0.427809	0.083	0.131	1
2510009E07Rik	0.063092	-0.492932	0.058	0.099	1
Agfg2	0.0631063	0.737301	0.119	0.072	1
Sart3	0.0631629	-0.338002	0.114	0.171	1
Klhl6	0.0632637	0.538302	0.219	0.153	1
Mrps34	0.0633104	0.722477	0.175	0.122	1
Arid3a	0.0633818	0.201111	0.26	0.185	1
Faap20	0.0634598	0.702246	0.156	0.104	1
Nsmce3	0.0634644	0.326438	0.136	0.086	1
Apoo	0.0635894	1.18989	0.054	0.023	1
Creg1	0.0636427	0.33473	0.533	0.45	1
Ube2a	0.0636501	0.274605	0.572	0.495	1
Mrps22	0.0636769	0.608213	0.109	0.063	1
Zfp637	0.0637754	1.2138	0.054	0.023	1
Flot2	0.0637836	0.35526	0.321	0.261	1
Tsen15	0.0638676	-1.06417	0.019	0.045	1
Skint3	0.0638676	-1.38372	0.019	0.045	1
Casp6	0.063869	0.975014	0.117	0.072	1
Fam50a	0.0640077	0.477557	0.321	0.252	1
Cpt2	0.0641187	0.501286	0.073	0.036	1
Kctd3	0.064205	-0.946404	0.056	0.095	1
Dctn5	0.0643936	-1.03473	0.144	0.189	1
Arhgap25	0.0644113	-0.389545	0.304	0.383	1
Ubc	0.0644427	0.179187	0.847	0.793	1
Glt8d1	0.064486	-0.763136	0.112	0.162	1
Il1rl2	0.0647205	-0.516384	0.041	0.077	1
Mydgf	0.0647388	0.191703	0.343	0.261	1
P4hb	0.064756	0.235582	0.513	0.432	1
Gm43221	0.0649007	1.63606	0.054	0.023	1
Supt4a	0.0649087	0.27403	0.44	0.356	1
Unc119b	0.064952	1.06569	0.083	0.045	1
Ccdc86	0.0649853	0.255741	0.487	0.414	1
Gm16282	0.0650093	-1.17415	0.019	0.045	1
Zfp64	0.0651358	1.0492	0.124	0.077	1
Commd3	0.0651771	0.580265	0.307	0.243	1
Ywhaq	0.0651902	0.402064	0.465	0.383	1
Polh	0.0652397	-1.46729	0.019	0.045	1
Set	0.0652449	0.32315	0.547	0.5	1
Tmem11	0.0652811	0.592245	0.197	0.14	1
Xylt1	0.065493	-0.32171	0.564	0.626	1
Ddx50	0.0655126	0.181494	0.409	0.311	1
Eif3k	0.065781	0.261369	0.659	0.586	1
Spg11	0.0658244	-0.377804	0.217	0.279	1
Dtnb	0.0658509	1.44419	0.054	0.023	1
Map3k11	0.0659656	-0.694704	0.112	0.162	1
Akt1s1	0.0659939	0.555645	0.102	0.059	1
Irf2bpl	0.0661878	-0.426751	0.146	0.203	1
Gan	0.0663372	-0.620008	0.158	0.212	1
Ago4	0.0663514	-0.786684	0.114	0.162	1
Usp1	0.0664162	0.509029	0.217	0.153	1
Ppp1r3b	0.0665886	1.0018	0.178	0.126	1
Tomm5	0.0667193	0.590998	0.299	0.234	1
Eif2ak2	0.0667327	-0.339066	0.557	0.608	1
Mrpl38	0.0667418	0.316839	0.163	0.108	1
Majin	0.0669392	-0.438209	0.066	0.108	1
Spn	0.0670831	0.964397	0.095	0.054	1
Dmkn	0.0671069	-0.905723	0.019	0.045	1
Dnajc30	0.0671071	0.54732	0.109	0.063	1
Cs	0.067161	0.211042	0.375	0.293	1
Gnai2	0.0672542	0.149334	0.878	0.856	1
Gm49662	0.0672604	-0.83523	0.071	0.113	1
Hprt	0.0674778	0.342764	0.457	0.387	1
Nup35	0.0675864	0.796034	0.078	0.041	1
Ubxn11	0.0676841	2.23872	0.024	0.005	1
Agbl3	0.0676841	3.4563	0.024	0.005	1
Pla2g3	0.0676841	2.1743	0.024	0.005	1
Naaa	0.0676923	0.309268	0.601	0.536	1
Kdm2a	0.0677108	-0.287504	0.764	0.779	1
Clta	0.0677895	0.154832	0.849	0.784	1
Polr3f	0.0677939	0.184816	0.097	0.054	1
Rgs19	0.0679643	0.258975	0.268	0.203	1
Fdxr	0.0679871	1.95586	0.024	0.005	1
Gzmb	0.0679871	2.74042	0.024	0.005	1
Cox7a2l	0.0680882	0.344607	0.535	0.486	1
Edc3	0.0681169	-0.82848	0.131	0.18	1
Ndufb6	0.068147	0.182428	0.397	0.311	1
Tapbpl	0.0682026	0.326849	0.404	0.329	1
Fxn	0.0683135	1.16649	0.046	0.018	1
Gpr160	0.0683752	0.199709	0.054	0.023	1
Abcf3	0.0683916	1.03359	0.107	0.063	1
Zmiz1	0.0684871	-0.215444	0.737	0.793	1
Vps11	0.0685552	-0.589166	0.144	0.198	1
Phf20	0.06878	-0.361895	0.431	0.482	1
Asf1a	0.0688533	0.229016	0.092	0.05	1
Pigw	0.0689029	1.61781	0.024	0.005	1
Nek10	0.0689029	2.37971	0.024	0.005	1
Nup188	0.0689351	0.604902	0.153	0.099	1
Arl5c	0.0690125	-0.325522	0.397	0.45	1
Tmem205	0.0690175	0.746771	0.112	0.068	1
Atp5h	0.0690378	0.209002	0.723	0.676	1
Ift43	0.0692137	0.676052	0.102	0.059	1
Eml5	0.069271	-1.46709	0.017	0.041	1
Dguok	0.0693893	0.435489	0.241	0.176	1
Rpl23	0.069448	0.150551	0.891	0.892	1
B430306N03Rik	0.0694549	-0.601811	0.063	0.104	1
Inafm1	0.0695191	1.63497	0.024	0.005	1
Gm17545	0.0695191	1.56862	0.024	0.005	1
Tcp10a	0.0695191	1.63449	0.024	0.005	1
Pias2	0.0696123	-0.423111	0.341	0.392	1
Clec5a	0.0697663	0.267316	0.64	0.604	1
Vps13c	0.0698019	-0.363287	0.292	0.365	1
A930014D07Rik	0.0698167	1.42907	0.046	0.018	1
Ric8a	0.0698667	0.756686	0.158	0.108	1
Oga	0.0700324	-0.176607	0.418	0.5	1
Trim24	0.070064	1.45431	0.083	0.045	1
Vamp5	0.0700723	0.925356	0.09	0.05	1
Cdk2ap1	0.0703571	0.668531	0.146	0.095	1
Cmtm6	0.0703608	-0.671929	0.302	0.356	1
Bcl10	0.0704177	0.332565	0.54	0.464	1
Atp6v0a1	0.070608	-0.600519	0.265	0.32	1
Ndufs7	0.070624	0.213721	0.44	0.342	1
Thbs1	0.0707699	-0.450161	0.085	0.131	1
4930568A12Rik	0.0709147	2.26106	0.015	0	1
Rgs18	0.0709147	1.98259	0.015	0	1
Olfr433	0.0709147	2.88574	0.015	0	1
Gm36992	0.0709147	3.14524	0.015	0	1
Gm13270	0.0709147	2.43519	0.015	0	1
4930555B11Rik	0.0709147	2.00131	0.015	0	1
Mgst2	0.0709147	2.03008	0.015	0	1
Gm20089	0.0709147	1.735	0.015	0	1
Poln	0.0709147	2.30316	0.015	0	1
Srgap3	0.0709147	2.52384	0.015	0	1
Slc6a12	0.0709147	2.24616	0.015	0	1
Klrd1	0.0709147	2.95803	0.015	0	1
Gm36328	0.0709147	2.43289	0.015	0	1
Zfp526	0.0709147	2.48385	0.015	0	1
Prx	0.0709147	2.10852	0.015	0	1
Gm45442	0.0709147	2.78113	0.015	0	1
Chtf8	0.0709147	1.98501	0.015	0	1
Snx33	0.0709147	2.65685	0.015	0	1
Scarletltr	0.0709147	1.81673	0.015	0	1
Ccnb2	0.0709147	3.31607	0.015	0	1
Gm48066	0.0709147	1.99346	0.015	0	1
Erbb3	0.0709147	2.36609	0.015	0	1
Zpbp	0.0709147	2.51539	0.015	0	1
B4galnt2	0.0709147	2.04506	0.015	0	1
Hist1h2ai	0.0709147	3.81445	0.015	0	1
Hist1h2bj	0.0709147	2.83859	0.015	0	1
Hist1h1d	0.0709147	2.84523	0.015	0	1
1700011B04Rik	0.0709147	2.00251	0.015	0	1
1700023H06Rik	0.0709147	1.88185	0.015	0	1
AC160336.1	0.0709147	1.86289	0.015	0	1
4930445E18Rik	0.0709147	3.09276	0.015	0	1
Slc5a3	0.0709147	2.70247	0.015	0	1
Ltbp1	0.0709147	2.43025	0.015	0	1
Dok6	0.0709147	3.2245	0.015	0	1
Acta2	0.0709147	2.12003	0.015	0	1
Gm15261	0.0709147	3.66883	0.015	0	1
Rpe	0.0709261	0.435392	0.234	0.171	1
Ube2r2	0.0709327	-0.264087	0.487	0.55	1
Fer	0.0709705	-0.526995	0.124	0.176	1
Creb1	0.0709933	-0.221451	0.467	0.518	1
Nelfb	0.0711339	-0.398917	0.158	0.216	1
Cd3eap	0.0714064	1.38989	0.066	0.032	1
Heatr5b	0.0716208	-0.320483	0.127	0.18	1
Plxnb2	0.0716761	-0.280208	0.263	0.338	1
Lamtor4	0.0717671	0.407582	0.423	0.36	1
Cd84	0.0718871	0.265417	0.686	0.653	1
Gm38204	0.0719636	1.45342	0.058	0.027	1
Ebp	0.0720043	0.362393	0.285	0.212	1
LTO1	0.0721274	-0.595515	0.092	0.14	1
Atxn7l3	0.0721551	-0.487651	0.224	0.279	1
Zswim4	0.0721975	-0.49139	0.209	0.261	1
Sdcbp	0.0722033	-0.232376	0.929	0.919	1
Tarbp2	0.0722482	0.178232	0.09	0.05	1
Ggnbp2	0.072307	-0.271353	0.633	0.685	1
Gas2l3	0.0723278	-0.574709	0.331	0.387	1
Krr1	0.0723451	1.93545	0.151	0.104	1
Srp9	0.0724459	0.27178	0.623	0.586	1
Rogdi	0.0724565	0.830158	0.046	0.018	1
H3f3a	0.0724677	0.160714	0.893	0.865	1
Adh5	0.0726949	0.284172	0.255	0.189	1
Dab2	0.0727739	0.608304	0.501	0.455	1
Ube2i	0.0728006	0.197412	0.735	0.698	1
Tle5	0.0728809	0.685863	0.321	0.261	1
Ccl12	0.0728897	0.45372	0.119	0.176	1
Gm36043	0.0729859	0.420928	0.311	0.248	1
Xpa	0.0729932	0.297737	0.202	0.144	1
Nmnat3	0.0730492	0.799055	0.078	0.041	1
Polm	0.0731291	-1.33984	0.027	0.054	1
Dpy19l4	0.0731373	-0.36009	0.156	0.216	1
Cirbp	0.073167	0.221825	0.273	0.207	1
Pdpr	0.0731854	-0.48065	0.078	0.122	1
Cluap1	0.0733916	0.265817	0.078	0.041	1
Lilra5	0.0734493	1.69295	0.032	0.009	1
Wdr46	0.0734493	1.65466	0.032	0.009	1
Dnaaf3	0.0736463	-1.93737	0.015	0.036	1
Eif4b	0.0736636	-0.225502	0.275	0.338	1
Gm10053	0.0737483	-1.06834	0.017	0.041	1
Nup98	0.0738063	-0.265512	0.618	0.671	1
Atp6v0b	0.0738215	0.190821	0.871	0.847	1
Scamp2	0.0738461	-0.222152	0.433	0.509	1
Cdip1	0.0738524	-0.208663	0.156	0.212	1
Fbn1	0.0740068	2.01156	0.032	0.009	1
Gatc	0.0740068	1.51274	0.032	0.009	1
Tmem8	0.0740338	1.08918	0.046	0.018	1
Drap1	0.074072	0.158186	0.504	0.419	1
Lcor	0.0741441	-0.106152	0.596	0.631	1
Uap1	0.0742879	-0.331824	0.158	0.216	1
Fam219b	0.0742903	-1.55975	0.017	0.041	1
Mitf	0.0744525	-0.359553	0.796	0.829	1
Fkbp8	0.0746811	0.333702	0.353	0.288	1
Rnf180	0.0747388	-0.527106	0.182	0.243	1
Rpl27a	0.0747469	0.197653	0.883	0.838	1
Khdc4	0.0748026	-0.385254	0.428	0.486	1
Ociad1	0.0748554	-0.281778	0.268	0.333	1
Tcf4	0.0750052	-0.250572	0.535	0.604	1
Mrps10	0.0750891	-0.789828	0.08	0.122	1
Gm14636	0.0752263	0.90327	0.207	0.149	1
Zfp330	0.0752624	0.649536	0.158	0.108	1
Fzd1	0.0752809	0.805536	0.144	0.095	1
9430060I03Rik	0.0754157	1.87002	0.032	0.009	1
Gm17133	0.0754157	1.16388	0.032	0.009	1
Elmo1	0.075462	-0.170778	0.681	0.73	1
Lfng	0.0754819	-0.601598	0.285	0.347	1
Wdr37	0.0755968	-0.246282	0.474	0.541	1
Ttc7	0.0756047	-0.523935	0.341	0.396	1
Acsl1	0.0756594	0.232906	0.747	0.662	1
Rps15a	0.0758066	0.201483	0.859	0.838	1
Pard6a	0.0758863	1.57325	0.039	0.014	1
R3hcc1l	0.0759754	-0.35207	0.431	0.473	1
Slc38a6	0.0762453	-0.504481	0.377	0.428	1
Gmnn	0.0763687	0.510506	0.131	0.086	1
Sec11a	0.0765106	0.349088	0.518	0.437	1
Sec63	0.0765128	0.361707	0.535	0.464	1
Sult6b1	0.0765731	-2.21355	0.015	0.036	1
Ddx39b	0.0765741	0.591667	0.309	0.248	1
Hsp90aa1	0.0766322	0.282272	0.71	0.644	1
Gm3448	0.0766416	1.08261	0.071	0.036	1
Zdhhc8	0.0766526	1.37396	0.039	0.014	1
Rnf20	0.0766867	0.561595	0.277	0.216	1
Psmb10	0.0767428	0.244783	0.73	0.707	1
Cep120	0.076768	-0.394692	0.38	0.432	1
Med28	0.0767944	0.180545	0.37	0.293	1
Clint1	0.0769226	-0.161771	0.545	0.604	1
Zmym1	0.0771697	-1.95403	0.015	0.036	1
Rps20	0.0772543	0.174242	0.859	0.851	1
Hmgcs1	0.077261	0.840899	0.158	0.108	1
Nbeal1	0.0773692	-0.170158	0.38	0.441	1
Khdrbs1	0.0774368	-0.378926	0.625	0.653	1
4930414N06Rik	0.0775084	-1.50781	0.027	0.054	1
Sbds	0.0775767	0.378137	0.389	0.311	1
Syt11	0.0776033	0.938398	0.131	0.086	1
Gm36723	0.0776513	0.733096	0.139	0.09	1
Htr7	0.0777028	0.329139	0.762	0.721	1
Timm8a1	0.0777169	1.18973	0.092	0.054	1
Ak2	0.0777612	0.39629	0.504	0.437	1
Trak2	0.0778307	-0.370499	0.195	0.257	1
Ifit2	0.0778516	-0.44389	0.479	0.55	1
Kcnn4	0.0779868	-0.347209	0.134	0.189	1
Kpna4	0.0781054	-0.176031	0.825	0.829	1
Nup205	0.0781541	0.886732	0.148	0.099	1
Etfdh	0.0781818	-0.725329	0.068	0.108	1
Lair1	0.0782386	0.403508	0.426	0.347	1
Mertk	0.0782512	0.346443	0.265	0.198	1
Copz1	0.0783926	0.414485	0.35	0.293	1
Gm17749	0.078457	-1.28403	0.027	0.054	1
Scmh1	0.0786217	0.470222	0.124	0.077	1
Aph1a	0.0786965	0.308414	0.423	0.347	1
Gprasp1	0.0787606	-0.525566	0.144	0.194	1
Macrod2	0.0789732	-0.281445	0.134	0.189	1
Stag2	0.0795345	-0.274093	0.601	0.653	1
Arsa	0.0795355	1.09906	0.075	0.041	1
Cep57l1	0.0795941	-1.13625	0.015	0.036	1
Gm1976	0.0796561	-0.691257	0.027	0.054	1
Tsen34	0.0798034	0.398442	0.263	0.198	1
Gnai3	0.0799983	-0.182278	0.521	0.554	1
Gm37233	0.080058	1.52434	0.071	0.036	1
Fbxw5	0.0800928	1.0396	0.075	0.041	1
Sirt2	0.0801434	-0.341413	0.392	0.455	1
Iscu	0.0803558	0.276327	0.409	0.333	1
Mpv17l	0.0803826	-0.648667	0.027	0.054	1
Ext1	0.0807848	0.206416	0.754	0.644	1
Sqle	0.0808293	-1.17093	0.015	0.036	1
Serpina3f	0.0808857	0.900798	0.265	0.207	1
Tmem223	0.0809582	1.19515	0.051	0.023	1
Srpk1	0.080962	0.508009	0.231	0.18	1
Tnfsf12	0.0809689	-0.40682	0.29	0.347	1
Gstp1	0.0809992	0.547685	0.195	0.14	1
Mtrf1	0.0811405	-0.252068	0.015	0.036	1
Grk5	0.0812769	-0.769798	0.221	0.27	1
Ifit3	0.081341	-0.285043	0.311	0.378	1
Cited2	0.0814308	0.120289	0.394	0.32	1
2810454H06Rik	0.0814527	0.701323	0.015	0.036	1
Srsf4	0.0815544	0.349877	0.333	0.252	1
Prr5l	0.0815991	-0.249864	0.431	0.486	1
Prrc2c	0.0816144	-0.194943	0.742	0.739	1
Vps72	0.0818285	0.44726	0.234	0.18	1
Dnajc8	0.0818719	0.264361	0.557	0.482	1
0610040B10Rik	0.0818845	1.08739	0.051	0.023	1
Tyk2	0.082078	-0.598561	0.221	0.27	1
Csf2rb2	0.0820851	-0.317934	0.596	0.626	1
Becn1	0.082218	-0.197371	0.384	0.446	1
Rpl12	0.0822773	0.195895	0.759	0.716	1
Mrpl51	0.0823261	0.212908	0.302	0.23	1
Gde1	0.0823394	0.353194	0.472	0.419	1
Rabep1	0.0824528	-0.326584	0.584	0.653	1
Rars	0.0824533	0.328741	0.331	0.266	1
Emp3	0.0826297	-0.208409	0.783	0.775	1
Zfp386	0.082662	0.886926	0.088	0.05	1
Lcmt2	0.0827112	-1.11758	0.015	0.036	1
Sh3bp4	0.0828014	0.514833	0.151	0.099	1
Mier3	0.0828963	-0.812221	0.156	0.207	1
Sap25	0.0830929	-0.406528	0.027	0.054	1
Rprd2	0.0832014	-0.549427	0.299	0.351	1
Gm45894	0.0833505	0.321342	0.151	0.099	1
Tnrc18	0.0833609	-0.373246	0.509	0.554	1
Gm4951	0.0833897	0.117905	0.849	0.748	1
Asb3	0.0835898	-0.590514	0.219	0.27	1
Cnn3	0.0835977	-0.385959	0.421	0.473	1
Ywhah	0.0836074	0.314692	0.63	0.595	1
Sfmbt2	0.0836569	0.558618	0.122	0.077	1
Gtf3c1	0.0837892	0.481061	0.195	0.14	1
4930469K13Rik	0.0838624	0.568582	0.163	0.113	1
Rnft1	0.0838895	0.114543	0.243	0.171	1
Mcl1	0.0839557	0.137448	0.954	0.919	1
Letm2	0.0840001	1.21673	0.051	0.023	1
Vcpkmt	0.0841318	-0.852458	0.044	0.077	1
Rps6ka3	0.0842512	-0.234823	0.547	0.617	1
Flt1	0.084353	-0.775431	0.168	0.216	1
Fkbp4	0.0845777	0.940598	0.097	0.059	1
Pex13	0.0847234	0.409283	0.161	0.108	1
Bcap29	0.084725	0.693918	0.19	0.135	1
Jup	0.0849333	-1.70364	0.012	0.032	1
Man2b1	0.0849386	-0.155021	0.397	0.459	1
Dmxl2	0.0851771	0.341516	0.589	0.527	1
Evl	0.085205	-0.27552	0.657	0.703	1
Ncln	0.0853666	0.183158	0.134	0.086	1
Cdk19	0.0855311	-0.33229	0.372	0.428	1
Glrx3	0.0857661	0.600069	0.263	0.203	1
Tnfrsf1a	0.0860085	-0.309477	0.511	0.568	1
Nipsnap2	0.0860626	0.312624	0.229	0.176	1
Gm49336	0.0860756	-0.383411	0.234	0.293	1
Mfsd6	0.086147	-1.71141	0.024	0.05	1
Pex16	0.0862426	-0.799845	0.124	0.171	1
Tex261	0.0862864	0.466336	0.302	0.243	1
4930523C07Rik	0.086311	-0.322567	0.35	0.414	1
Rsf1os2	0.086416	-1.89863	0.024	0.05	1
Cdk5	0.0865265	1.81099	0.08	0.045	1
Tnfsf13	0.0865327	-0.489778	0.207	0.261	1
Snx8	0.086582	-0.470023	0.28	0.329	1
Smap1	0.0865865	0.248752	0.594	0.514	1
Cwc15	0.0866929	0.33268	0.504	0.455	1
2510039O18Rik	0.0868736	-0.340003	0.246	0.302	1
S100a6	0.0873827	-0.176873	0.837	0.829	1
Zfp213	0.0874035	-1.1746	0.012	0.032	1
Gbp8	0.0874112	0.206214	0.518	0.446	1
Gtf2e2	0.0875916	0.343809	0.27	0.207	1
9430038I01Rik	0.0876679	-0.598202	0.095	0.14	1
Rictor	0.087717	-0.423008	0.433	0.482	1
Tg	0.0877456	0.957386	0.102	0.063	1
Kif5b	0.0879273	0.230776	0.689	0.649	1
Sfxn3	0.0879545	-0.392401	0.165	0.216	1
Dcaf17	0.0879849	0.679879	0.124	0.081	1
Btaf1	0.0880229	-0.252418	0.586	0.608	1
Ubap2	0.0880987	0.378823	0.234	0.171	1
Ccdc66	0.088129	-0.630397	0.044	0.077	1
Dync1i2	0.088168	0.205578	0.74	0.721	1
Tmod3	0.088399	-0.252834	0.679	0.698	1
Phf5a	0.0884137	0.270158	0.316	0.243	1
Cenpv	0.0884798	-1.44872	0.012	0.032	1
Nt5c	0.0887892	0.337351	0.355	0.284	1
Zfp948	0.0888409	-0.647146	0.012	0.032	1
Rgs14	0.0889509	0.677098	0.083	0.045	1
[truncated: 7,742 more rows]

## Sheet: S4C. MDM_2_enrich_MH
Table S4C. Pathway over-representation analysis of CCR2WT MDM_2 cells versus CCR2ΔMHCII MDM_2 cells. Related to Fig. 5E-F.
Column1	ID	Description	GeneRatio	BgRatio	pvalue	p.adjust	qvalue	geneID	Count
HALLMARK_HYPOXIA	HALLMARK_HYPOXIA	HALLMARK_HYPOXIA	19/167	199/4289	0.000216179	0.0101604	0.00773694	Aldoa/Casp6/Ddit4/Fam162a/Glrx/Hmox1/Ier3/Jmjd6/Jun/Klf7/Mif/Mt1/Ndrg1/Pdk1/Ppp1r15a/Scarb1/Slc2a1/Tpi1/Xpnpep1	19
HALLMARK_GLYCOLYSIS	HALLMARK_GLYCOLYSIS	HALLMARK_GLYCOLYSIS	18/167	200/4289	0.000657629	0.0154543	0.0117681	Agl/Aldoa/B4galt7/Casp6/Ddit4/Fam162a/Glrx/Idh1/Ier3/Me2/Mif/Ndufv3/Plod1/Psmc4/Pygl/Sdc1/Taldo1/Tpi1	18
HALLMARK_MYC_TARGETS_V1	HALLMARK_MYC_TARGETS_V1	HALLMARK_MYC_TARGETS_V1	17/167	197/4289	0.00149167	0.0233696	0.0177954	Cbx3/Cdk4/Clns1a/Hdac2/Lsm2/Mcm4/Mrpl9/Ncbp2/Nop56/Pabpc4/Pole3/Psmc4/Snrpa1/Srpk1/Tcp1/Trim28/Usp1	17
HALLMARK_MTORC1_SIGNALING	HALLMARK_MTORC1_SIGNALING	HALLMARK_MTORC1_SIGNALING	16/167	199/4289	0.00420504	0.0415258	0.031621	Aldoa/Cct6a/Ddit4/Glrx/Hmgcs1/Idh1/Mcm4/Nfyc/Nup205/Pdk1/Ppp1r15a/Psmc4/Sla/Slc2a1/Tpi1/Tuba4a	16
HALLMARK_P53_PATHWAY	HALLMARK_P53_PATHWAY	HALLMARK_P53_PATHWAY	16/167	200/4289	0.00441763	0.0415258	0.031621	Ccnd3/Cyfip2/Ddit4/Ei24/Fam162a/Gadd45a/Hmox1/Ier3/Il1a/Jun/Ndrg1/Notch1/Ppp1r15a/Procr/Sdc1/Zfp36l1	16

## Sheet: S4D. MDM_2 glycolysis GSEA
Table S4D. Glycolysis-related genes upregulated in CCR2WT MDM_2 cells versus CCR2ΔMHCII MDM_2 cells (GSEA). Related to Fig. 5F-G.
Agl
Ddit4
Casp6
Sdc1
Psmc4
B4galt7
Aldoa
Glrx
Me2
Tpi1
Ndufv3
Ier3
Plod1
Talkdo1
Idh1
Fam162a
Pygl
Mif
Gys1
Ldha
Rpe
Ecd
Pkm
Sl25a13
Rbck1
Pgls
Gndpa1
Mertk
Pgk1
Pgam1
Hk2
Arpp19
Gclc
Got2
Txn1
Il13ra1
